# Supplementary material for: Post-Translational Modification Networks of Contractile and Cellular Stress Response Proteins in Bladder Ischemia
Source: Cells. 2021 Apr 27;10(5):1031. doi: 10.3390/cells10051031 (PMC8145895; doi:10.3390/cells10051031)
Supplement: Supplementary file 1 [file cells-10-01031-s001.zip]

Archive with 3 entries (3 files):
- Supplementary-Table_S1_HPChoi.xlsx
- Supplementary-Table_S2_HPChoi.xlsx
- Supplementary-Table_S3_HPChoi.xlsx
