# Supplementary material for: Post-Translational Modification Networks of Contractile and Cellular Stress Response Proteins in Bladder Ischemia
Source: Cells. 2021 Apr 27;10(5):1031. doi: 10.3390/cells10051031 (PMC8145895; doi:10.3390/cells10051031)
Supplement: Supplementary file 1 [file cells-10-01031-s001.zip › Supplementary-Table_S1_HPChoi.xlsx]

## Sheet: R2>0.5
Supplementary Table S1. Non-coded amino acids (ncAAs) containing protein sites in rat bladder (R2>0.5)
Note 1: 1,295 protein sites, 23 delta mass clusters and 11,056 detections of nonzero delta masses in rat bladder. Note 2: peptide ratio, counts of unmodified/modified peptides.
Mass String (Clusters)	noncoded Amino Acids (ncAAs)	Coding Amino Acids	RSquared	Protein Name	Protein ID	ncAA Name	Protein Position	Total Count	Original Peptide Sequence	Peptide Position	C pepetide Ratio	N pepetide Ratio	C protein Average Intensity	N protein Average Intensity	Count Isch	Count Control	Ratio Isc/Con	T-test	Isch_01	Isch_02	Isch_03	C_01	C_02	C_03
-127.064	P-127.06371	P	0.521646	>>sp|Q5M7W5|MAP4_RAT Microtubule-associated protein 4 OS=Rattus norvegicus GN=Map4 PE=1 SV=1	Q5M7W5	Q5M7W5@693P-127.06371	693	10	K.IQPTSLPK.Q	P3(Wildcard / -127.0637)	0.0540541	0.0810811	1.19975e+07	1.10036e+07	6.40585	4.32106	1.48247	0.602481	1.01867	1.87857	3.5086	0	0.981999	3.33906
-127.064	L-127.06371	L	0.521646	>>sp|Q5M7W5|MAP4_RAT Microtubule-associated protein 4 OS=Rattus norvegicus GN=Map4 PE=1 SV=1	Q5M7W5	Q5M7W5@696L-127.06371	696	2	K.IQPTSLPK.Q	L6(Wildcard / -127.0637)	0	0.027027	1.19975e+07	1.10036e+07	2.18821	0	-1	0.118004	1.01867	0	1.16953	0	0	0
-127.064	T-127.06371	T	0.521646	>>sp|Q5M7W5|MAP4_RAT Microtubule-associated protein 4 OS=Rattus norvegicus GN=Map4 PE=1 SV=1	Q5M7W5	Q5M7W5@694T-127.06371	694	1	K.IQPTSLPK.Q	T4(Wildcard / -127.0642)	0	0.0135135	1.19975e+07	1.10036e+07	1.01867	0	-1	0.373901	1.01867	0	0	0	0	0
-115.026	P-115.02597	P	0.593543	>>sp|P62963|PROF1_RAT Profilin-1 OS=Rattus norvegicus GN=Pfn1 PE=1 SV=2	P62963	P62963@29P-115.02597	29	7	K.DSPSVWAAVPGK.T	P3(Wildcard / -115.0273)	0.0108108	0.027027	40879677	2.84135e+07	5.23631	2.03971	2.56719	0.108751	1.01867	1.87857	2.33907	0.926688	0	1.11302
-115.026	D-115.02597	D	0.593543	>>sp|P62738|ACTA_RAT Actin, aortic smooth muscle OS=Rattus norvegicus GN=Acta2 PE=2 SV=1	P62738	P62738@53D-115.02597	53	8	K.DSYVGDEAQSKR.G	D1(Wildcard / -115.0247)	0.00461538	0.00769231	6.57926e+08	8.80825e+08	5.23631	2.9664	1.76521	0.317579	1.01867	1.87857	2.33907	1.85338	0	1.11302
-115.026	L-115.02597	L	0.593543	>>sp|P0C219|SLMAP_RAT Sarcolemmal membrane-associated protein OS=Rattus norvegicus GN=Slmap PE=1 SV=1	P0C219	P0C219@512L-115.02597	512	5	K.VSLLKDDDLQGTQAETEAK.Q	L9(Wildcard / -115.0238)	0.0869565	0.130435	1.13588e+07	8.83279e+06	2.97663	1.90869	1.55952	0.623016	2.03735	0.939284	0	0.926688	0.981999	0
-115.026	P-115.02597	P	0.593543	>>sp|P85972|VINC_RAT Vinculin OS=Rattus norvegicus GN=Vcl PE=1 SV=1	P85972	P85972@287P-115.02597	287	17	R.DPNASPGDAGEQAIR.Q	P2(Wildcard / -115.0232)	0.131148	0.147541	1.3926e+08	1.51202e+08	9.38248	7.89679	1.18814	0.440677	3.05602	2.81785	3.5086	3.70675	1.964	2.22604
-115.026	G-115.02597	G	0.593543	>>sp|P12346|TRFE_RAT Serotransferrin OS=Rattus norvegicus GN=Tf PE=1 SV=3	P12346	P12346@218G-115.02597	218	15	R.DGGGDVAFVK.H	G3(Wildcard / -115.0267)	0.0186667	0.0213333	2.48734e+08	2.64459e+08	8.3638	7.15643	1.16871	0.563286	2.03735	2.81785	3.5086	1.85338	1.964	3.33906
-115.026	P-115.02597	P	0.593543	>>sp|P14046|A1I3_RAT Alpha-1-inhibitor 3 OS=Rattus norvegicus GN=A1i3 PE=1 SV=1	P14046	P14046@724P-115.02597	724	8	K.DPPPKDPVIETIR.N	P2(Wildcard / -115.0242)	0.0519481	0.0519481	165207780	2.52026e+08	4.14617	4.00371	1.03558	0.923128	2.03735	0.939284	1.16953	0.926688	1.964	1.11302
-115.026	D-115.02597	D	0.593543	>>sp|P68035|ACTC_RAT Actin, alpha cardiac muscle 1 OS=Rattus norvegicus GN=Actc1 PE=2 SV=1	P68035	P68035@53D-115.02597	53	2	K.DSYVGDEAQSK.R	D1(Wildcard / -115.026)	0.00243605	0	1.14849e+08	7.63414e+07	0	2.09502	-1	0.11767	0	0	0	0	0.981999	1.11302
-115.026	S-115.02597	S	0.593543	>>sp|P62963|PROF1_RAT Profilin-1 OS=Rattus norvegicus GN=Pfn1 PE=1 SV=2	P62963	P62963@30S-115.02597	30	2	K.DSPSVWAAVPGK.T	S4(Wildcard / -115.0244)	0.0108108	0	40879677	2.84135e+07	0	2.09502	-1	0.11767	0	0	0	0	0.981999	1.11302
-115.026	P-115.02597	P	0.593543	>>sp|P09527|RAB7A_RAT Ras-related protein Rab-7a OS=Rattus norvegicus GN=Rab7a PE=1 SV=2	P09527	P09527@115P-115.02597	115	2	R.DPENFPFVVLGNK.I	P2(Wildcard / -115.0237)	0.0307692	0	8936565	4.36614e+06	0	1.85338	-1	0.373901	0	0	0	1.85338	0	0
-115.026	T-115.02597	T	0.593543	>>sp|P05544|SPA3L_RAT Serine protease inhibitor A3L OS=Rattus norvegicus GN=Serpina3l PE=1 SV=3	P05544	P05544@91T-115.02597	91	2	K.DSTMEEILEGLK.F	T3(Wildcard / -115.0256)	0.0111111	0	40924391	29331090	0	1.964	-1	0.373901	0	0	0	0	1.964	0
-115.026	Y-115.02597	Y	0.593543	>>sp|P10888|COX41_RAT Cytochrome c oxidase subunit 4 isoform 1, mitochondrial OS=Rattus norvegicus GN=Cox4i1 PE=1 SV=1	P10888	P10888@44Y-115.02597	44	1	R.DYPLPDVAHVK.L	Y2(Wildcard / -115.0225)	0	0.0454545	748613	1.34673e+07	0.939284	0	-1	0.373901	0	0.939284	0	0	0	0
-115.026	Y-115.02597	Y	0.593543	>>sp|P04639|APOA1_RAT Apolipoprotein A-I OS=Rattus norvegicus GN=Apoa1 PE=1 SV=2	P04639	P04639@52Y-115.02597	52	1	R.DYVSQFESSTLGK.Q	Y2(Wildcard / -115.0251)	0.00657895	0	198049561	1.12217e+08	0	0.926688	-1	0.373901	0	0	0	0.926688	0	0
-115.026	D-115.02597	D	0.593543	>>sp|P05544|SPA3L_RAT Serine protease inhibitor A3L OS=Rattus norvegicus GN=Serpina3l PE=1 SV=3	P05544	P05544@89D-115.02597	89	1	K.DSTMEEILEGLK.F	D1(Wildcard / -115.0264)	0.00555556	0	40924391	29331090	0	0.926688	-1	0.373901	0	0	0	0.926688	0	0
-115.026	D-115.02597	D	0.593543	>>sp|P0C219|SLMAP_RAT Sarcolemmal membrane-associated protein OS=Rattus norvegicus GN=Slmap PE=1 SV=1	P0C219	P0C219@511D-115.02597	511	1	K.VSLLKDDDLQGTQAETEAK.Q	D8(Wildcard / -115.0268)	0.0434783	0	1.13588e+07	8.83279e+06	0	0.926688	-1	0.373901	0	0	0	0.926688	0	0
-115.026	L-115.02597	L	0.593543	>>sp|P02770|ALBU_RAT Serum albumin OS=Rattus norvegicus GN=Alb PE=1 SV=2	P02770	P02770@38L-115.02597	38	1	K.DLGEQHFK.G	L2(Wildcard / -115.0268)	0.00763359	0	585450675	863739403	0	0.981999	-1	0.373901	0	0	0	0	0.981999	0
-115.026	S-115.02597	S	0.593543	>>sp|P62963|PROF1_RAT Profilin-1 OS=Rattus norvegicus GN=Pfn1 PE=1 SV=2	P62963	P62963@28S-115.02597	28	1	K.DSPSVWAAVPGK.T	S2(Wildcard / -115.0261)	0.00540541	0	40879677	2.84135e+07	0	1.11302	-1	0.373901	0	0	0	0	0	1.11302
-115.026	T-115.02597	T	0.593543	>>sp|P05545|SPA3K_RAT Serine protease inhibitor A3K OS=Rattus norvegicus GN=Serpina3k PE=1 SV=3	P05545	P05545@28T-115.02597	28	1	R.DTLPHEDQGK.G	T2(Wildcard / -115.0264)	0.00537634	0	4.7835e+07	4.42747e+07	0	0.981999	-1	0.373901	0	0	0	0	0.981999	0
-115.026	T-115.02597	T	0.593543	>>sp|P0DP29|CALM1_RAT Calmodulin-1 OS=Rattus norvegicus GN=Calm1 PE=1 SV=1	P0DP29	P0DP29@80T-115.02597	80	1	K.DTDSEEEIR.E	T2(Wildcard / -115.0265)	0.0232558	0	108405571	1.02588e+08	0	0.981999	-1	0.373901	0	0	0	0	0.981999	0
-115.026	Q-115.02597	Q	0.593543	>>sp|P58775|TPM2_RAT Tropomyosin beta chain OS=Rattus norvegicus GN=Tpm2 PE=1 SV=1	P58775	P58775@68Q-115.02597	68	1	K.DAQEKLEQAEK.K	Q3(Wildcard / -115.0267)	0	0.003663	251491846	4.32877e+08	0.939284	0	-1	0.373901	0	0.939284	0	0	0	0
-115.026	V-115.02597	V	0.593543	>>sp|P48675|DESM_RAT Desmin OS=Rattus norvegicus GN=Des PE=1 SV=2	P48675	P48675@457V-115.02597	457	1	R.DGEVVSEATQQQHEVL.-	V4(Wildcard / -115.0255)	0.0111111	0	2.23401e+08	2.58929e+08	0	0.926688	-1	0.373901	0	0	0	0.926688	0	0
-115.026	V-115.02597	V	0.593543	>>sp|P02770|ALBU_RAT Serum albumin OS=Rattus norvegicus GN=Alb PE=1 SV=2	P02770	P02770@349V-115.02597	349	1	K.DVFLGTFLYEYSR.R	V2(Wildcard / -115.0264)	0.00492611	0	585450675	863739403	0	0.981999	-1	0.373901	0	0	0	0	0.981999	0
-115.026	F-115.02597	F	0.593543	>>sp|P02770|ALBU_RAT Serum albumin OS=Rattus norvegicus GN=Alb PE=1 SV=2	P02770	P02770@350F-115.02597	350	2	K.DVFLGTFLYEYSR.R	F3(Wildcard / -115.0292)	0.00492611	0.00492611	585450675	863739403	1.16953	0.981999	-1	0.908186	0	0	1.16953	0	0.981999	0
-115.026	S-115.02597	S	0.593543	>>sp|P0DP29|CALM1_RAT Calmodulin-1 OS=Rattus norvegicus GN=Calm1 PE=1 SV=1	P0DP29	P0DP29@82S-115.02597	82	2	K.DTDSEEEIREAFR.V	S4(Wildcard / -115.0267)	0.00595238	0.00595238	108405571	1.02588e+08	1.16953	0.981999	-1	0.908186	0	0	1.16953	0	0.981999	0
-115.026	F-115.02597	F	0.593543	>>sp|P12346|TRFE_RAT Serotransferrin OS=Rattus norvegicus GN=Tf PE=1 SV=3	P12346	P12346@301F-115.02597	301	33	K.DFQLFGSPLGK.D	F2(Wildcard / -115.0257)	0.0580205	0.0546075	2.48734e+08	2.64459e+08	16.1956	17.3346	-1.07032	0.79818	6.11204	6.57499	3.5086	4.63344	4.91	7.79114
-115.026	L-115.02597	L	0.593543	>>sp|P05545|SPA3K_RAT Serine protease inhibitor A3K OS=Rattus norvegicus GN=Serpina3k PE=1 SV=3	P05545	P05545@29L-115.02597	29	4	R.DTLPHEDQGK.G	L3(Wildcard / -115.0255)	0.0107527	0.0107527	4.7835e+07	4.42747e+07	1.87857	2.09502	-1.11522	0.924788	0	1.87857	0	0	0.981999	1.11302
-115.026	F-115.02597	F	0.593543	>>sp|P04639|APOA1_RAT Apolipoprotein A-I OS=Rattus norvegicus GN=Apoa1 PE=1 SV=2	P04639	P04639@37F-115.02597	37	9	K.DFATVYVDAVK.D	F2(Wildcard / -115.0237)	0.0980392	0.0784314	198049561	1.12217e+08	4.37642	4.93039	-1.12658	0.824848	2.03735	0	2.33907	1.85338	1.964	1.11302
-115.026	Y-115.02597	Y	0.593543	>>sp|P62738|ACTA_RAT Actin, aortic smooth muscle OS=Rattus norvegicus GN=Acta2 PE=2 SV=1	P62738	P62738@55Y-115.02597	55	42	K.DSYVGDEAQSK.R	Y3(Wildcard / -115.0225)	0.0292326	0.0219245	6.57926e+08	8.80825e+08	18.4553	24.1737	-1.30985	0.0860002	5.09337	7.51427	5.84767	7.4135	7.85599	8.90416
-115.026	Y-115.02597	Y	0.593543	>>sp|P68035|ACTC_RAT Actin, alpha cardiac muscle 1 OS=Rattus norvegicus GN=Actc1 PE=2 SV=1	P68035	P68035@55Y-115.02597	55	4	K.DSYVGDEAQSK.R	Y3(Wildcard / -115.0262)	0.00487211	0	1.14849e+08	7.63414e+07	0	4.32106	-4.32106	0.219683	0	0	0	0	0.981999	3.33906
-89.0287	A-89.02874	A	0.610829	>>sp|P00173|CYB5_RAT Cytochrome b5 OS=Rattus norvegicus GN=Cyb5a PE=1 SV=2	P00173	P00173@2A-89.02874	2	5	-.MAEQSDKDVK.Y	A2(Wildcard / -89.0247)	0.0666667	0.266667	17486247	19224722	4.14617	0.926688	4.47418	0.0778603	2.03735	0.939284	1.16953	0.926688	0	0
-89.0287	M-89.02874	M	0.610829	>>sp|P48675|DESM_RAT Desmin OS=Rattus norvegicus GN=Des PE=1 SV=2	P48675	P48675@1M-89.02874	1	20	-.MSQAYSSSQR.V	M1(Wildcard / -89.0238)	0.0714286	0.285714	2.23401e+08	2.58929e+08	16.3465	4.00371	4.08284	0.00334176	5.09337	6.57499	4.67814	0.926688	1.964	1.11302
-89.0287	A-89.02874	A	0.610829	>>sp|P45592|COF1_RAT Cofilin-1 OS=Rattus norvegicus GN=Cfl1 PE=1 SV=3	P45592	P45592@2A-89.02874	2	13	-.MASGVAVSDGVIK.V	A2(Wildcard / -89.0233)	0.0434783	0.144928	2.15495e+07	22335973	9.86126	2.89069	3.41139	0.175507	3.05602	5.6357	1.16953	0.926688	1.964	0
-89.0287	A-89.02874	A	0.610829	>>sp|P62914|RL11_RAT 60S ribosomal protein L11 OS=Rattus norvegicus GN=Rpl11 PE=1 SV=2	P62914	P62914@2A-89.02874	2	3	-.MAQDQGEKENPMR.E	A2(Wildcard / -89.0271)	0.0714286	0.142857	8.74147e+06	6.72293e+06	2.33907	1.11302	2.10155	0.660667	0	0	2.33907	0	0	1.11302
-89.0287	A-89.02874	A	0.610829	>>sp|P35704|PRDX2_RAT Peroxiredoxin-2 OS=Rattus norvegicus GN=Prdx2 PE=1 SV=3	P35704	P35704@2A-89.02874	2	8	-.MASGNAHIGK.P	A2(Wildcard / -89.0299)	0.136364	0.227273	22007762	1.77769e+07	5.08545	2.78006	1.82926	0.470137	2.03735	1.87857	1.16953	2.78006	0	0
-89.0287	M-89.02874	M	0.610829	>>sp|P51635|AK1A1_RAT Alcohol dehydrogenase [NADP(+)] OS=Rattus norvegicus GN=Akr1a1 PE=1 SV=2	P51635	P51635@1M-89.02874	1	5	-.MTASSVLLHTGQK.M	M1(Wildcard / -89.0285)	0.125	0.1875	1.53204e+06	1.04229e+06	3.35774	1.964	1.70965	0.647675	1.01867	0	2.33907	0	1.964	0
-89.0287	A-89.02874	A	0.610829	>>sp|Q5PPN5|TPPP3_RAT Tubulin polymerization-promoting protein family member 3 OS=Rattus norvegicus GN=Tppp3 PE=2 SV=1	Q5PPN5	Q5PPN5@2A-89.02874	2	8	-.MAASTDIAGLEESFRK.F	A2(Wildcard / -89.0178)	0.176471	0.294118	3.7644e+06	5256041	4.93459	3.02171	1.63305	0.514046	3.05602	1.87857	0	0.926688	0.981999	1.11302
-89.0287	M-89.02874	M	0.610829	>>sp|Q5XI07|LPP_RAT Lipoma-preferred partner homolog OS=Rattus norvegicus GN=Lpp PE=1 SV=1	Q5XI07	Q5XI07@1M-89.02874	1	10	-.MSHPSWLPPR.S	M1(Wildcard / -89.0302)	0.0487805	0.0731707	31241106	3.00282e+07	6.02473	4.19004	1.43787	0.510951	2.03735	2.81785	1.16953	0	1.964	2.22604
-89.0287	M-89.02874	M	0.610829	>>sp|P38983|RSSA_RAT 40S ribosomal protein SA OS=Rattus norvegicus GN=Rpsa PE=1 SV=3	P38983	P38983@1M-89.02874	1	8	-.MSGGLDVLQMKEEDVLK.F	M1(Wildcard / -89.03)	0.5	0.5	1.01274e+06	826761	3.91591	3.81737	1.02581	0.973029	2.03735	1.87857	0	1.85338	1.964	0
-89.0287	M-89.02874	M	0.610829	>>sp|P06302|PTMA_RAT Prothymosin alpha OS=Rattus norvegicus GN=Ptma PE=1 SV=2	P06302	P06302@1M-89.02874	1	2	-.MSDAAVDTSSEITTK.D	M1(Wildcard / -89.0211)	0	0.222222	4196905	6.50171e+06	1.95796	0	-1	0.11677	1.01867	0.939284	0	0	0	0
-89.0287	A-89.02874	A	0.610829	>>sp|P46462|TERA_RAT Transitional endoplasmic reticulum ATPase OS=Rattus norvegicus GN=Vcp PE=1 SV=3	P46462	P46462@2A-89.02874	2	2	-.MASGADSKGDDLSTAILK.Q	A2(Wildcard / -89.0272)	0.181818	0	8.39531e+06	6111538	0	2.09502	-1	0.11767	0	0	0	0	0.981999	1.11302
-89.0287	E-89.02874	E	0.610829	>>sp|P15865|H14_RAT Histone H1.4 OS=Rattus norvegicus GN=Hist1h1e PE=1 SV=3	P15865	P15865@3E-89.02874	3	2	-.MSETAPAAPAAPAPAEK.T	E3(Wildcard / -89.0273)	0.125	0	1.34648e+07	1.67697e+07	0	2.09502	-1	0.11767	0	0	0	0	0.981999	1.11302
-89.0287	A-89.02874	A	0.610829	>>sp|Q08163|CAP1_RAT Adenylyl cyclase-associated protein 1 OS=Rattus norvegicus GN=Cap1 PE=1 SV=3	Q08163	Q08163@2A-89.02874	2	2	-.MADMQNLVER.L	A2(Wildcard / -89.0274)	0.333333	0	10345189	9.8597e+06	0	2.03971	-1	0.119425	0	0	0	0.926688	0	1.11302
-89.0287	G-89.02874	G	0.610829	>>sp|Q62826|HNRPM_RAT Heterogeneous nuclear ribonucleoprotein M OS=Rattus norvegicus GN=Hnrnpm PE=1 SV=4	Q62826	Q62826@4G-89.02874	4	2	-.MAAGVEAAAEVAATEPK.M	G4(Wildcard / -89.0306)	0.25	0	1.79298e+06	1.12272e+06	0	1.964	-1	0.373901	0	0	0	0	1.964	0
-89.0287	A-89.02874	A	0.610829	>>sp|P31232|TAGL_RAT Transgelin OS=Rattus norvegicus GN=Tagln PE=1 SV=2	P31232	P31232@2A-89.02874	2	1	-.MANKGPSYGMSR.E	A2(Wildcard / -89.0279)	0	0.00591716	1.50482e+09	1277217013	1.01867	0	-1	0.373901	1.01867	0	0	0	0	0
-89.0287	A-89.02874	A	0.610829	>>sp|O08557|DDAH1_RAT N(G),N(G)-dimethylarginine dimethylaminohydrolase 1 OS=Rattus norvegicus GN=Ddah1 PE=1 SV=3	O08557	O08557@2A-89.02874	2	1	-.MAGLSHPSVFGR.A	A2(Wildcard / -89.0282)	0	0.166667	192393	76681.4	1.01867	0	-1	0.373901	1.01867	0	0	0	0	0
-89.0287	A-89.02874	A	0.610829	>>sp|Q9Z1N4|BPNT1_RAT 3'(2'),5'-bisphosphate nucleotidase 1 OS=Rattus norvegicus GN=Bpnt1 PE=1 SV=1	Q9Z1N4	Q9Z1N4@2A-89.02874	2	1	-.MASSHNVLMR.L	A2(Wildcard / -89.0297)	0	0.2	194539	103613	0.939284	0	-1	0.373901	0	0.939284	0	0	0	0
-89.0287	A-89.02874	A	0.610829	>>sp|P51635|AK1A1_RAT Alcohol dehydrogenase [NADP(+)] OS=Rattus norvegicus GN=Akr1a1 PE=1 SV=2	P51635	P51635@3A-89.02874	3	1	-.MTASSVLLHTGQK.M	A3(Wildcard / -89.0277)	0	0.0625	1.53204e+06	1.04229e+06	0.939284	0	-1	0.373901	0	0.939284	0	0	0	0
-89.0287	A-89.02874	A	0.610829	>>sp|P07943|ALDR_RAT Aldose reductase OS=Rattus norvegicus GN=Akr1b1 PE=1 SV=3	P07943	P07943@2A-89.02874	2	1	-.MASHLELNNGTK.M	A2(Wildcard / -89.0287)	0.333333	0	7.10429e+06	8.11303e+06	0	0.981999	-1	0.373901	0	0	0	0	0.981999	0
-89.0287	M-89.02874	M	0.610829	>>sp|P15865|H14_RAT Histone H1.4 OS=Rattus norvegicus GN=Hist1h1e PE=1 SV=3	P15865	P15865@1M-89.02874	1	1	-.MSETAPAAPAAPAPAEK.T	M1(Wildcard / -89.0216)	0	0.0625	1.34648e+07	1.67697e+07	1.01867	0	-1	0.373901	1.01867	0	0	0	0	0
-89.0287	M-89.02874	M	0.610829	>>sp|P02091|HBB1_RAT Hemoglobin subunit beta-1 OS=Rattus norvegicus GN=Hbb PE=1 SV=3	P02091	P02091@1M-89.02874	1	1	-.MVHLTDAEK.A	M1(Wildcard / -89.0267)	0	0.0357143	54249400	251068878	1.01867	0	-1	0.373901	1.01867	0	0	0	0	0
-89.0287	M-89.02874	M	0.610829	>>sp|Q6AXY0|GSTA6_RAT Glutathione S-transferase A6 OS=Rattus norvegicus GN=Gsta6 PE=1 SV=1	Q6AXY0	Q6AXY0@1M-89.02874	1	1	-.MAEKPLFHYDEAR.G	M1(Wildcard / -89.0281)	0	0.0833333	4168838	2.75351e+06	1.01867	0	-1	0.373901	1.01867	0	0	0	0	0
-89.0287	M-89.02874	M	0.610829	>>sp|P02625|PRVA_RAT Parvalbumin alpha OS=Rattus norvegicus GN=Pvalb PE=1 SV=2	P02625	P02625@1M-89.02874	1	1	-.MSMTDLLSAEDIKK.A	M1(Wildcard / -89.0174)	0	0.125	NA	5.93003e+06	0.939284	0	-1	0.373901	0	0.939284	0	0	0	0
-89.0287	M-89.02874	M	0.610829	>>sp|Q9WVB1|RAB6A_RAT Ras-related protein Rab-6A OS=Rattus norvegicus GN=Rab6a PE=1 SV=2	Q9WVB1	Q9WVB1@1M-89.02874	1	1	-.MSAGGDFGNPLR.K	M1(Wildcard / -89.028)	0	0.125	1.16267e+07	6.65394e+06	0.939284	0	-1	0.373901	0	0.939284	0	0	0	0
-89.0287	M-89.02874	M	0.610829	>>sp|Q5XIM9|TCPB_RAT T-complex protein 1 subunit beta OS=Rattus norvegicus GN=Cct2 PE=1 SV=3	Q5XIM9	Q5XIM9@1M-89.02874	1	1	-.MASLSLAPVNIFK.A	M1(Wildcard / -89.0299)	0	0.2	4.81984e+06	5499653	0.939284	0	-1	0.373901	0	0.939284	0	0	0	0
-89.0287	M-89.02874	M	0.610829	>>sp|Q6DGG0|PPID_RAT Peptidyl-prolyl cis-trans isomerase D OS=Rattus norvegicus GN=Ppid PE=1 SV=3	Q6DGG0	Q6DGG0@1M-89.02874	1	1	-.MSHPSPAGKPSNSK.N	M1(Wildcard / -89.0265)	0.5	0	476055	522301	0	0.926688	-1	0.373901	0	0	0	0.926688	0	0
-89.0287	M-89.02874	M	0.610829	>>sp|P62914|RL11_RAT 60S ribosomal protein L11 OS=Rattus norvegicus GN=Rpl11 PE=1 SV=2	P62914	P62914@1M-89.02874	1	1	-.MAQDQGEKENPMR.E	M1(Wildcard / -89.0292)	0.0714286	0	8.74147e+06	6.72293e+06	0	1.11302	-1	0.373901	0	0	0	0	0	1.11302
-89.0287	M-89.02874	M	0.610829	>>sp|Q62826|HNRPM_RAT Heterogeneous nuclear ribonucleoprotein M OS=Rattus norvegicus GN=Hnrnpm PE=1 SV=4	Q62826	Q62826@1M-89.02874	1	1	-.MAAGVEAAAEVAATEPK.M	M1(Wildcard / -89.0331)	0.125	0	1.79298e+06	1.12272e+06	0	1.11302	-1	0.373901	0	0	0	0	0	1.11302
-89.0287	D-89.02874	D	0.610829	>>sp|P62142|PP1B_RAT Serine/threonine-protein phosphatase PP1-beta catalytic subunit OS=Rattus norvegicus GN=Ppp1cb PE=1 SV=3	P62142	P62142@3D-89.02874	3	1	-.MADGELNVDSLITR.L	D3(Wildcard / -89.0279)	0	0.2	2763767	3.67297e+06	1.16953	0	-1	0.373901	0	0	1.16953	0	0	0
-89.0287	E-89.02874	E	0.610829	>>sp|P36972|APT_RAT Adenine phosphoribosyltransferase OS=Rattus norvegicus GN=Aprt PE=1 SV=1	P36972	P36972@3E-89.02874	3	1	-.MSESELQLVAR.R	E3(Wildcard / -89.0301)	0	0.166667	14496976	12023379	0.939284	0	-1	0.373901	0	0.939284	0	0	0	0
-89.0287	E-89.02874	E	0.610829	>>sp|D3ZDK7|PGP_RAT Glycerol-3-phosphate phosphatase OS=Rattus norvegicus GN=Pgp PE=1 SV=1	D3ZDK7	D3ZDK7@3E-89.02874	3	1	-.MAEAEAGGDEVR.C	E3(Wildcard / -89.0274)	0.5	0	215823	113146	0	0.926688	-1	0.373901	0	0	0	0.926688	0	0
-89.0287	L-89.02874	L	0.610829	>>sp|Q5XIM9|TCPB_RAT T-complex protein 1 subunit beta OS=Rattus norvegicus GN=Cct2 PE=1 SV=3	Q5XIM9	Q5XIM9@4L-89.02874	4	1	-.MASLSLAPVNIFK.A	L4(Wildcard / -89.0302)	0.2	0	4.81984e+06	5499653	0	0.926688	-1	0.373901	0	0	0	0.926688	0	0
-89.0287	L-89.02874	L	0.610829	>>sp|P09495|TPM4_RAT Tropomyosin alpha-4 chain OS=Rattus norvegicus GN=Tpm4 PE=1 SV=3	P09495	P09495@4L-89.02874	4	1	-.MAGLNSLEAVK.R	L4(Wildcard / -89.0291)	0.125	0	882667	1.16802e+06	0	1.11302	-1	0.373901	0	0	0	0	0	1.11302
-89.0287	Q-89.02874	Q	0.610829	>>sp|P48675|DESM_RAT Desmin OS=Rattus norvegicus GN=Des PE=1 SV=2	P48675	P48675@3Q-89.02874	3	1	-.MSQAYSSSQR.V	Q3(Wildcard / -89.0281)	0.0178571	0	2.23401e+08	2.58929e+08	0	0.926688	-1	0.373901	0	0	0	0.926688	0	0
-89.0287	Q-89.02874	Q	0.610829	>>sp|P0DP29|CALM1_RAT Calmodulin-1 OS=Rattus norvegicus GN=Calm1 PE=1 SV=1	P0DP29	P0DP29@4Q-89.02874	4	1	-.MADQLTEEQIAEFK.E	Q4(Wildcard / -89.0217)	0.00632911	0	108405571	1.02588e+08	0	1.11302	-1	0.373901	0	0	0	0	0	1.11302
-89.0287	V-89.02874	V	0.610829	>>sp|P02091|HBB1_RAT Hemoglobin subunit beta-1 OS=Rattus norvegicus GN=Hbb PE=1 SV=3	P02091	P02091@2V-89.02874	2	1	-.MVHLTDAEK.A	V2(Wildcard / -89.0263)	0	0.0357143	54249400	251068878	1.01867	0	-1	0.373901	1.01867	0	0	0	0	0
-89.0287	V-89.02874	V	0.610829	>>sp|Q62826|HNRPM_RAT Heterogeneous nuclear ribonucleoprotein M OS=Rattus norvegicus GN=Hnrnpm PE=1 SV=4	Q62826	Q62826@5V-89.02874	5	1	-.MAAGVEAAAEVAATEPK.M	V5(Wildcard / -89.0295)	0	0.125	1.79298e+06	1.12272e+06	1.01867	0	-1	0.373901	1.01867	0	0	0	0	0
-89.0287	S-89.02874	S	0.610829	>>sp|P63025|VAMP3_RAT Vesicle-associated membrane protein 3 OS=Rattus norvegicus GN=Vamp3 PE=1 SV=1	P63025	P63025@2S-89.02874	2	1	-.MSTGVPSGSSAATGSNR.R	S2(Wildcard / -89.0239)	0	0.25	816278	1.52175e+06	1.01867	0	-1	0.373901	1.01867	0	0	0	0	0
-89.0287	M-89.02874	M	0.610829	>>sp|P43278|H10_RAT Histone H1.0 OS=Rattus norvegicus GN=H1f0 PE=2 SV=2	P43278	P43278@1M-89.02874	1	3	-.MTENSTSTPAAKPK.R	M1(Wildcard / -89.0277)	0.0588235	0.117647	2.96103e+06	5152095	1.95796	0.926688	-1	0.487428	1.01867	0.939284	0	0.926688	0	0
-89.0287	A-89.02874	A	0.610829	>>sp|Q920P6|ADA_RAT Adenosine deaminase OS=Rattus norvegicus GN=Ada PE=1 SV=3	Q920P6	Q920P6@2A-89.02874	2	3	-.MAQTPAFNKPK.V	A2(Wildcard / -89.0302)	0.333333	0.166667	538910	610152	0.939284	1.90869	-1	0.509424	0	0.939284	0	0.926688	0.981999	0
-89.0287	A-89.02874	A	0.610829	>>sp|P09495|TPM4_RAT Tropomyosin alpha-4 chain OS=Rattus norvegicus GN=Tpm4 PE=1 SV=3	P09495	P09495@2A-89.02874	2	3	-.MAGLNSLEAVKR.K	A2(Wildcard / -89.033)	0.142857	0.285714	882667	1.16802e+06	2.03735	0.926688	-1	0.645763	2.03735	0	0	0.926688	0	0
-89.0287	M-89.02874	M	0.610829	>>sp|P27139|CAH2_RAT Carbonic anhydrase 2 OS=Rattus norvegicus GN=Ca2 PE=1 SV=2	P27139	P27139@1M-89.02874	1	2	-.MSHHWGYSK.S	M1(Wildcard / -89.0274)	0.0909091	0.0909091	1.66543e+06	2.06439e+06	1.16953	1.11302	-1	0.973754	0	0	1.16953	0	0	1.11302
-89.0287	A-89.02874	A	0.610829	>>sp|P0DP29|CALM1_RAT Calmodulin-1 OS=Rattus norvegicus GN=Calm1 PE=1 SV=1	P0DP29	P0DP29@2A-89.02874	2	2	-.MADQLTEEQIAEFK.E	A2(Wildcard / -89.028)	0.00632911	0.00632911	108405571	1.02588e+08	1.01867	0.981999	-1	0.980563	1.01867	0	0	0	0.981999	0
-89.0287	L-89.02874	L	0.610829	>>sp|Q8VBU2|NDRG2_RAT Protein NDRG2 OS=Rattus norvegicus GN=Ndrg2 PE=1 SV=1	Q8VBU2	Q8VBU2@4L-89.02874	4	2	-.MAELQEVQITEEKPLLPGQTPEAAK.E	L4(Wildcard / -89.0284)	0.166667	0.166667	699010	2.3309e+06	0.939284	0.926688	-1	0.99284	0	0.939284	0	0.926688	0	0
-89.0287	D-89.02874	D	0.610829	>>sp|P0DP29|CALM1_RAT Calmodulin-1 OS=Rattus norvegicus GN=Calm1 PE=1 SV=1	P0DP29	P0DP29@3D-89.02874	3	4	-.MADQLTEEQIAEFK.E	D3(Wildcard / -89.0291)	0.0126582	0.0126582	108405571	1.02588e+08	1.95796	2.03971	-1.04175	0.956989	1.01867	0.939284	0	0.926688	0	1.11302
-89.0287	M-89.02874	M	0.610829	>>sp|P35213|1433B_RAT 14-3-3 protein beta/alpha OS=Rattus norvegicus GN=Ywhab PE=1 SV=3	P35213	P35213@1M-89.02874	1	7	-.MTMDKSELVQK.A	M1(Wildcard / -89.0281)	0.181818	0.136364	11555300	6.17968e+06	3.27835	3.81737	-1.16442	0.856441	0	0.939284	2.33907	1.85338	1.964	0
-89.0287	M-89.02874	M	0.610829	>>sp|Q6P686|OSTF1_RAT Osteoclast-stimulating factor 1 OS=Rattus norvegicus GN=Ostf1 PE=1 SV=1	Q6P686	Q6P686@1M-89.02874	1	9	-.MSKPPPKPVKPGQVK.V	M1(Wildcard / -89.0282)	0.357143	0.285714	6.26419e+06	3.29409e+06	4.21764	4.93039	-1.16899	0.77125	0	1.87857	2.33907	1.85338	1.964	1.11302
-89.0287	A-89.02874	A	0.610829	>>sp|Q6AXY0|GSTA6_RAT Glutathione S-transferase A6 OS=Rattus norvegicus GN=Gsta6 PE=1 SV=1	Q6AXY0	Q6AXY0@2A-89.02874	2	10	-.MAEKPLFHYDEAR.G	A2(Wildcard / -89.0279)	0.5	0.333333	4168838	2.75351e+06	4.21764	6.04341	-1.43289	0.447818	0	1.87857	2.33907	1.85338	1.964	2.22604
-89.0287	H-89.02874	H	0.610829	>>sp|Q5XI07|LPP_RAT Lipoma-preferred partner homolog OS=Rattus norvegicus GN=Lpp PE=1 SV=1	Q5XI07	Q5XI07@3H-89.02874	3	14	-.MSHPSWLPPR.S	H3(Wildcard / -89.0294)	0.109756	0.0609756	31241106	3.00282e+07	5.23631	9.30676	-1.77735	0.308676	1.01867	1.87857	2.33907	0.926688	3.928	4.45208
-89.0287	M-89.02874	M	0.610829	>>sp|P54311|GBB1_RAT Guanine nucleotide-binding protein G(I)/G(S)/G(T) subunit beta-1 OS=Rattus norvegicus GN=Gnb1 PE=1 SV=4	P54311	P54311@1M-89.02874	1	3	-.MSELDQLRQEAEQLK.N	M1(Wildcard / -89.029)	0.1	0.05	3.63679e+06	3.46847e+06	1.01867	2.09502	-2.05662	0.503417	1.01867	0	0	0	0.981999	1.11302
-89.0287	G-89.02874	G	0.610829	>>sp|P45592|COF1_RAT Cofilin-1 OS=Rattus norvegicus GN=Cfl1 PE=1 SV=3	P45592	P45592@4G-89.02874	4	4	-.MASGVAVSDGVIK.V	G4(Wildcard / -89.023)	0.0434783	0.0144928	2.15495e+07	22335973	0.939284	3.02171	-3.21703	0.0943959	0	0.939284	0	0.926688	0.981999	1.11302
-89.0287	A-89.02874	A	0.610829	>>sp|Q68FR9|EF1D_RAT Elongation factor 1-delta OS=Rattus norvegicus GN=Eef1d PE=1 SV=2	Q68FR9	Q68FR9@2A-89.02874	2	5	-.MATNFLMHEK.I	A2(Wildcard / -89.0269)	0.416667	0	1.81496e+06	1.13623e+06	0	5.11673	-5.11673	0.012654	0	0	0	0.926688	1.964	2.22604
-33.9858	C-33.98581	C	0.654997	>>sp|P02091|HBB1_RAT Hemoglobin subunit beta-1 OS=Rattus norvegicus GN=Hbb PE=1 SV=3	P02091	P02091@126C-33.98581	126	8	K.EFTPCAQAAFQK.V	C5(Wildcard / -33.981)	0	0.0278746	54249400	251068878	7.83183	0	7.83183	0.11677	4.07469	3.75714	0	0	0	0
-33.9858	C-33.98581	C	0.654997	>>sp|Q64119|MYL6_RAT Myosin light polypeptide 6 OS=Rattus norvegicus GN=Myl6 PE=1 SV=3	Q64119	Q64119@32C-33.98581	32	8	K.ILYSQCGDVMR.A	C6(Wildcard / -33.981)	0	1	5.99227e+07	7.47354e+07	7.83183	0	7.83183	0.11677	4.07469	3.75714	0	0	0	0
-33.9858	C-33.98581	C	0.654997	>>sp|P02770|ALBU_RAT Serum albumin OS=Rattus norvegicus GN=Alb PE=1 SV=2	P02770	P02770@591C-33.98581	591	5	K.AADKDNCFATEGPNLVAR.S	C7(Wildcard / -33.9853)	0	0.045045	585450675	863739403	5.15692	0	5.15692	0.119534	0	2.81785	2.33907	0	0	0
-33.9858	C-33.98581	C	0.654997	>>sp|P02770|ALBU_RAT Serum albumin OS=Rattus norvegicus GN=Alb PE=1 SV=2	P02770	P02770@99C-33.98581	99	4	K.SIHTLFGDKLCAIPK.L	C11(Wildcard / -33.987)	0	0.03125	585450675	863739403	4.29703	0	4.29703	0.0343374	1.01867	0.939284	2.33907	0	0	0
-33.9858	C-33.98581	C	0.654997	>>sp|P02770|ALBU_RAT Serum albumin OS=Rattus norvegicus GN=Alb PE=1 SV=2	P02770	P02770@192C-33.98581	192	4	K.YNEVLTQCCTESDK.A	C8(Wildcard / -33.9841)	0	0.013986	585450675	863739403	4.14617	0	4.14617	0.0144476	2.03735	0.939284	1.16953	0	0	0
-33.9858	C-33.98581	C	0.654997	>>sp|P10111|PPIA_RAT Peptidyl-prolyl cis-trans isomerase A OS=Rattus norvegicus GN=Ppia PE=1 SV=2	P10111	P10111@161C-33.98581	161	4	K.KITISDCGQL.-	C7(Wildcard / -33.9823)	0	1	15008544	3.25599e+07	3.91591	0	3.91591	0.11677	2.03735	1.87857	0	0	0	0
-33.9858	C-33.98581	C	0.654997	>>sp|P02770|ALBU_RAT Serum albumin OS=Rattus norvegicus GN=Alb PE=1 SV=2	P02770	P02770@501C-33.98581	501	5	K.CCSGSLVER.R	C2(Wildcard / -33.9874)	0.00225225	0.00900901	585450675	863739403	3.9953	1.11302	3.58961	0.381074	3.05602	0.939284	0	0	0	1.11302
-33.9858	C-33.98581	C	0.654997	>>sp|P02091|HBB1_RAT Hemoglobin subunit beta-1 OS=Rattus norvegicus GN=Hbb PE=1 SV=3	P02091	P02091@94C-33.98581	94	3	K.GTFAHLSELHCDKLHVDPENFR.L	C11(Wildcard / -33.9751)	0	0.1875	54249400	251068878	3.05602	0	3.05602	0.373901	3.05602	0	0	0	0	0
-33.9858	C-33.98581	C	0.654997	>>sp|P14046|A1I3_RAT Alpha-1-inhibitor 3 OS=Rattus norvegicus GN=A1i3 PE=1 SV=1	P14046	P14046@1355C-33.98581	1355	11	K.VQTVPLTCNNPK.G	C8(Wildcard / -33.9842)	0.038961	0.103896	165207780	2.52026e+08	8.3638	3.07702	2.71815	0.0680348	2.03735	2.81785	3.5086	0	1.964	1.11302
-33.9858	C-33.98581	C	0.654997	>>sp|P14046|A1I3_RAT Alpha-1-inhibitor 3 OS=Rattus norvegicus GN=A1i3 PE=1 SV=1	P14046	P14046@269C-33.98581	269	7	K.ISLCHGNPTFSSETK.S	C4(Wildcard / -33.9852)	0.105263	0.263158	165207780	2.52026e+08	5.08545	2.09502	2.4274	0.0866689	2.03735	1.87857	1.16953	0	0.981999	1.11302
-33.9858	C-33.98581	C	0.654997	>>sp|P47875|CSRP1_RAT Cysteine and glycine-rich protein 1 OS=Rattus norvegicus GN=Csrp1 PE=1 SV=2	P47875	P47875@167C-33.98581	167	3	K.GLESTTLADKDGEIYCK.G	C16(Wildcard / -33.9853)	0.00289017	0.00578035	252587181	231579079	2.10882	0.926688	2.27565	0.451315	0	0.939284	1.16953	0.926688	0	0
-33.9858	F-33.98581	F	0.654997	>>sp|P02770|ALBU_RAT Serum albumin OS=Rattus norvegicus GN=Alb PE=1 SV=2	P02770	P02770@512F-33.98581	512	12	R.RPCFSALTVDETYVPK.E	F4(Wildcard / -33.984)	0.0205128	0.0410256	585450675	863739403	8.44319	3.81737	2.21178	0.126586	3.05602	1.87857	3.5086	1.85338	1.964	0
-33.9858	C-33.98581	C	0.654997	>>sp|P02770|ALBU_RAT Serum albumin OS=Rattus norvegicus GN=Alb PE=1 SV=2	P02770	P02770@416C-33.98581	416	21	K.TNCELYEK.L	C3(Wildcard / -33.9872)	0.148148	0.240741	585450675	863739403	13.5286	7.9521	1.70127	0.0145783	5.09337	3.75714	4.67814	2.78006	2.946	2.22604
-33.9858	D-33.98581	D	0.654997	>>sp|P02770|ALBU_RAT Serum albumin OS=Rattus norvegicus GN=Alb PE=1 SV=2	P02770	P02770@304D-33.98581	304	5	K.LQACCDKPVLQK.S	D6(Wildcard / -33.9864)	0.0045045	0.00675676	585450675	863739403	3.27835	2.09502	1.56483	0.6333	0	0.939284	2.33907	0	0.981999	1.11302
-33.9858	C-33.98581	C	0.654997	>>sp|P02770|ALBU_RAT Serum albumin OS=Rattus norvegicus GN=Alb PE=1 SV=2	P02770	P02770@302C-33.98581	302	57	K.LQACCDKPVLQK.S	C4(Wildcard / -33.9843)	0.0518018	0.0765766	585450675	863739403	35.5719	23.1363	1.53749	0.0460094	11.2054	10.3321	14.0344	8.34019	5.89199	8.90416
-33.9858	C-33.98581	C	0.654997	>>sp|P12346|TRFE_RAT Serotransferrin OS=Rattus norvegicus GN=Tf PE=1 SV=3	P12346	P12346@596C-33.98581	596	21	K.KPVTEFATCHLAQAPNHVVVSR.K	C9(Wildcard / -33.9849)	0.346154	0.461538	2.48734e+08	2.64459e+08	12.1289	8.9341	1.35759	0.344802	5.09337	4.69642	2.33907	2.78006	3.928	2.22604
-33.9858	C-33.98581	C	0.654997	>>sp|P14046|A1I3_RAT Alpha-1-inhibitor 3 OS=Rattus norvegicus GN=A1i3 PE=1 SV=1	P14046	P14046@429C-33.98581	429	7	K.VYHKEESSCIHSSCTAER.H	C9(Wildcard / -33.9846)	0.0394737	0.0526316	165207780	2.52026e+08	4.14617	3.07702	1.34746	0.617686	2.03735	0.939284	1.16953	0	1.964	1.11302
-33.9858	C-33.98581	C	0.654997	>>sp|P02770|ALBU_RAT Serum albumin OS=Rattus norvegicus GN=Alb PE=1 SV=2	P02770	P02770@538C-33.98581	538	41	K.AETFTFHSDICTLPDKEK.Q	C11(Wildcard / -33.9819)	0.145038	0.167939	585450675	863739403	23.2128	18.9812	1.22294	0.426607	6.11204	6.57499	10.5258	5.56013	7.85599	5.5651
-33.9858	C-33.98581	C	0.654997	>>sp|P11884|ALDH2_RAT Aldehyde dehydrogenase, mitochondrial OS=Rattus norvegicus GN=Aldh2 PE=1 SV=1	P11884	P11884@388C-33.98581	388	2	K.LLCGGGAAADR.G	C3(Wildcard / -33.9874)	0.4	0	2.9115e+07	3.44603e+07	0	1.90869	-1	0.11645	0	0	0	0.926688	0.981999	0
-33.9858	S-33.98581	S	0.654997	>>sp|P02770|ALBU_RAT Serum albumin OS=Rattus norvegicus GN=Alb PE=1 SV=2	P02770	P02770@513S-33.98581	513	2	R.RPCFSALTVDETYVPK.E	S5(Wildcard / -33.9836)	0.0102564	0	585450675	863739403	0	1.90869	-1	0.11645	0	0	0	0.926688	0.981999	0
-33.9858	K-33.98581	K	0.654997	>>sp|P02770|ALBU_RAT Serum albumin OS=Rattus norvegicus GN=Alb PE=1 SV=2	P02770	P02770@588K-33.98581	588	2	K.AADKDNCFATEGPNLVAR.S	K4(Wildcard / -33.9886)	0	0.018018	585450675	863739403	2.18821	0	-1	0.118004	1.01867	0	1.16953	0	0	0
-33.9858	C-33.98581	C	0.654997	>>sp|Q9R063|PRDX5_RAT Peroxiredoxin-5, mitochondrial OS=Rattus norvegicus GN=Prdx5 PE=1 SV=1	Q9R063	Q9R063@99C-33.98581	99	3	K.GVLFGVPGAFTPGCSK.T	C14(Wildcard / -33.9768)	0	0.375	6.43386e+06	8.50293e+06	2.97663	0	-1	0.167202	2.03735	0.939284	0	0	0	0
-33.9858	C-33.98581	C	0.654997	>>sp|P10111|PPIA_RAT Peptidyl-prolyl cis-trans isomerase A OS=Rattus norvegicus GN=Ppia PE=1 SV=2	P10111	P10111@62C-33.98581	62	3	R.IIPGFMCQGGDFTR.H	C7(Wildcard / -33.9768)	0	0.375	15008544	3.25599e+07	2.97663	0	-1	0.167202	2.03735	0.939284	0	0	0	0
-33.9858	C-33.98581	C	0.654997	>>sp|P42123|LDHB_RAT L-lactate dehydrogenase B chain OS=Rattus norvegicus GN=Ldhb PE=1 SV=2	P42123	P42123@164C-33.98581	164	2	R.VIGSGCNLDSAR.F	C6(Wildcard / -33.9857)	0	0.133333	14767105	1.56234e+07	2.03735	0	-1	0.373901	2.03735	0	0	0	0	0
-33.9858	C-33.98581	C	0.654997	>>sp|P02770|ALBU_RAT Serum albumin OS=Rattus norvegicus GN=Alb PE=1 SV=2	P02770	P02770@472C-33.98581	472	2	R.LPCVEDYLSAILNR.L	C3(Wildcard / -33.9878)	0.047619	0	585450675	863739403	0	1.964	-1	0.373901	0	0	0	0	1.964	0
-33.9858	F-33.98581	F	0.654997	>>sp|P35580|MYH10_HUMAN Myosin-10 OS=Homo sapiens GN=MYH10 PE=1 SV=3	P35580	P35580@1502F-33.98581	1502	2	R.ALEEALEAKEEFER.Q	F12(Wildcard / -33.9827)	0.4	0	28358242	NA	0	1.85338	-1	0.373901	0	0	0	1.85338	0	0
-33.9858	C-33.98581	C	0.654997	>>sp|P14046|A1I3_RAT Alpha-1-inhibitor 3 OS=Rattus norvegicus GN=A1i3 PE=1 SV=1	P14046	P14046@595C-33.98581	595	1	R.VTASPQSLCGLR.A	C9(Wildcard / -33.9862)	0	0.047619	165207780	2.52026e+08	1.01867	0	-1	0.373901	1.01867	0	0	0	0	0
-33.9858	C-33.98581	C	0.654997	>>sp|P04905|GSTM1_RAT Glutathione S-transferase Mu 1 OS=Rattus norvegicus GN=Gstm1 PE=1 SV=2	P04905	P04905@87C-33.98581	87	1	R.KHHLCGETEEER.I	C5(Wildcard / -33.9873)	0	0.0714286	4.71895e+07	45120805	1.16953	0	-1	0.373901	0	0	1.16953	0	0	0
-33.9858	C-33.98581	C	0.654997	>>sp|P12277|KCRB_HUMAN Creatine kinase B-type OS=Homo sapiens GN=CKB PE=1 SV=1	P12277	P12277@254C-33.98581	254	1	R.FCTGLTQIETLFK.S	C2(Wildcard / -33.9872)	0.04	0	7872882	NA	0	0.926688	-1	0.373901	0	0	0	0.926688	0	0
-33.9858	D-33.98581	D	0.654997	>>sp|P02770|ALBU_RAT Serum albumin OS=Rattus norvegicus GN=Alb PE=1 SV=2	P02770	P02770@587D-33.98581	587	1	K.AADKDNCFATEGPNLVAR.S	D3(Wildcard / -33.9856)	0	0.00900901	585450675	863739403	1.16953	0	-1	0.373901	0	0	1.16953	0	0	0
-33.9858	D-33.98581	D	0.654997	>>sp|P24090|FETUA_RAT Alpha-2-HS-glycoprotein OS=Rattus norvegicus GN=Ahsg PE=1 SV=2	P24090	P24090@113D-33.98581	113	1	R.Q[-17.02655]QAEHAVEGDCDFHILK.Q	Q1(Gln->pyro-Glu / -17.0265); D10(Wildcard / -33.9883)	0	0.0714286	40815258	5.07651e+07	1.16953	0	-1	0.373901	0	0	1.16953	0	0	0
-33.9858	A-33.98581	A	0.654997	>>sp|P02770|ALBU_RAT Serum albumin OS=Rattus norvegicus GN=Alb PE=1 SV=2	P02770	P02770@514A-33.98581	514	1	R.RPCFSALTVDETYVPK.E	A6(Wildcard / -33.9862)	0.00512821	0	585450675	863739403	0	1.11302	-1	0.373901	0	0	0	0	0	1.11302
-33.9858	G-33.98581	G	0.654997	>>sp|P24090|FETUA_RAT Alpha-2-HS-glycoprotein OS=Rattus norvegicus GN=Ahsg PE=1 SV=2	P24090	P24090@112G-33.98581	112	1	R.Q[-17.02655]QAEHAVEGDCDFHILK.Q	Q1(Gln->pyro-Glu / -17.0265); G9(Wildcard / -33.9868)	0	0.0714286	40815258	5.07651e+07	0.939284	0	-1	0.373901	0	0.939284	0	0	0	0
-33.9858	N-33.98581	N	0.654997	>>sp|P02770|ALBU_RAT Serum albumin OS=Rattus norvegicus GN=Alb PE=1 SV=2	P02770	P02770@590N-33.98581	590	1	K.AADKDNCFATEGPNLVAR.S	N6(Wildcard / -33.9875)	0	0.00900901	585450675	863739403	0.939284	0	-1	0.373901	0	0.939284	0	0	0	0
-33.9858	C-33.98581	C	0.654997	>>sp|P12346|TRFE_RAT Serotransferrin OS=Rattus norvegicus GN=Tf PE=1 SV=3	P12346	P12346@505C-33.98581	505	3	K.FDEFFSQGCAPGYK.K	C9(Wildcard / -33.9859)	0.0588235	0.0294118	2.48734e+08	2.64459e+08	1.01867	1.90869	-1	0.558623	1.01867	0	0	0.926688	0.981999	0
-33.9858	L-33.98581	L	0.654997	>>sp|P02770|ALBU_RAT Serum albumin OS=Rattus norvegicus GN=Alb PE=1 SV=2	P02770	P02770@540L-33.98581	540	3	K.AETFTFHSDICTLPDKEK.Q	L13(Wildcard / -33.9839)	0.00763359	0.0152672	585450675	863739403	1.87857	0.926688	-1	0.673092	0	1.87857	0	0.926688	0	0
-33.9858	C-33.98581	C	0.654997	>>sp|P04797|G3P_RAT Glyceraldehyde-3-phosphate dehydrogenase OS=Rattus norvegicus GN=Gapdh PE=1 SV=3	P04797	P04797@245C-33.98581	245	2	R.VPTPNVSVVDLTCR.L	C13(Wildcard / -33.9853)	0.0454545	0.0454545	54391887	58079595	0.939284	1.11302	-1	0.910795	0	0.939284	0	0	0	1.11302
-33.9858	C-33.98581	C	0.654997	>>sp|Q7M0E3|DEST_RAT Destrin OS=Rattus norvegicus GN=Dstn PE=1 SV=3	Q7M0E3	Q7M0E3@80C-33.98581	80	2	K.HFVGM[+15.99492]LPEKDCR.Y	M5(Oxidation / 15.9949); C11(Wildcard / -33.9869)	0.0169492	0.0169492	53851690	7.01832e+07	1.01867	0.926688	-1	0.94995	1.01867	0	0	0.926688	0	0
-33.9858	L-33.98581	L	0.654997	>>sp|P14046|A1I3_RAT Alpha-1-inhibitor 3 OS=Rattus norvegicus GN=A1i3 PE=1 SV=1	P14046	P14046@1353L-33.98581	1353	2	K.VQTVPLTCNNPK.G	L6(Wildcard / -33.9873)	0.012987	0.012987	165207780	2.52026e+08	1.01867	1.11302	-1	0.95314	1.01867	0	0	0	0	1.11302
-33.9858	C-33.98581	C	0.654997	>>sp|P24090|FETUA_RAT Alpha-2-HS-glycoprotein OS=Rattus norvegicus GN=Ahsg PE=1 SV=2	P24090	P24090@114C-33.98581	114	2	R.Q[-17.02655]QAEHAVEGDCDFHILK.Q	Q1(Gln->pyro-Glu / -17.0265); C11(Wildcard / -33.9851)	0.0714286	0.0714286	40815258	5.07651e+07	1.16953	1.11302	-1	0.973754	0	0	1.16953	0	0	1.11302
-33.9858	L-33.98581	L	0.654997	>>sp|P13635|CERU_RAT Ceruloplasmin OS=Rattus norvegicus GN=Cp PE=1 SV=3	P13635	P13635@93L-33.98581	93	6	K.TIDKPAWLGFLGPVIK.A	L11(Wildcard / -33.9844)	0.075	0.075	15044348	2.09739e+07	3.12749	3.20804	-1.02575	0.968917	1.01867	0.939284	1.16953	0	0.981999	2.22604
-33.9858	C-33.98581	C	0.654997	>>sp|P31232|TAGL_RAT Transgelin OS=Rattus norvegicus GN=Tagln PE=1 SV=2	P31232	P31232@38C-33.98581	38	36	R.LVEWIVM[+15.99492]QCGPDVGRPDR.G	M7(Oxidation / 15.9949); C9(Wildcard / -33.9821)	0.150794	0.134921	1.50482e+09	1277217013	17.7463	18.9259	-1.06647	0.600202	5.09337	5.6357	7.01721	6.48681	6.87399	5.5651
-33.9858	C-33.98581	C	0.654997	>>sp|P01835|KACB_RAT Ig kappa chain C region, B allele OS=Rattus norvegicus PE=1 SV=1	P01835	P01835@86C-33.98581	86	13	K.ADYESHNLYTCEVVHK.T	C11(Wildcard / -33.9887)	0.0236486	0.0202703	7.33638e+07	4.14647e+07	6.40585	6.9701	-1.08808	0.818757	1.01867	1.87857	3.5086	2.78006	1.964	2.22604
-33.9858	F-33.98581	F	0.654997	>>sp|P13635|CERU_RAT Ceruloplasmin OS=Rattus norvegicus GN=Cp PE=1 SV=3	P13635	P13635@92F-33.98581	92	13	K.TIDKPAWLGFLGPVIK.A	F10(Wildcard / -33.9816)	0.175	0.15	15044348	2.09739e+07	6.17559	7.15643	-1.15883	0.673131	1.01867	2.81785	2.33907	1.85338	1.964	3.33906
-33.9858	C-33.98581	C	0.654997	>>sp|P02770|ALBU_RAT Serum albumin OS=Rattus norvegicus GN=Alb PE=1 SV=2	P02770	P02770@289C-33.98581	289	18	K.YMCENQATISSK.L	C3(Wildcard / -33.9853)	0.0340136	0.0272109	585450675	863739403	8.51466	10.1228	-1.18887	0.698686	1.01867	2.81785	4.67814	3.70675	1.964	4.45208
-33.9858	C-33.98581	C	0.654997	>>sp|P02770|ALBU_RAT Serum albumin OS=Rattus norvegicus GN=Alb PE=1 SV=2	P02770	P02770@303C-33.98581	303	5	K.LQACCDKPVLQK.S	C5(Wildcard / -33.9876)	0.00675676	0.0045045	585450675	863739403	2.18821	2.89069	-1.32103	0.746427	1.01867	0	1.16953	0.926688	1.964	0
-33.9858	C-33.98581	C	0.654997	>>sp|O35244|PRDX6_RAT Peroxiredoxin-6 OS=Rattus norvegicus GN=Prdx6 PE=1 SV=3	O35244	O35244@47C-33.98581	47	3	R.DFTPVCTTELGR.A	C6(Wildcard / -33.985)	0.222222	0.111111	1.86916e+07	1.25422e+07	1.16953	1.964	-1.6793	0.74569	0	0	1.16953	0	1.964	0
-33.9858	C-33.98581	C	0.654997	>>sp|P02770|ALBU_RAT Serum albumin OS=Rattus norvegicus GN=Alb PE=1 SV=2	P02770	P02770@511C-33.98581	511	6	R.RPCFSALTVDETYVPK.E	C3(Wildcard / -33.986)	0.0205128	0.0102564	585450675	863739403	2.10882	4.13473	-1.96068	0.290489	0	0.939284	1.16953	0.926688	0.981999	2.22604
-33.9858	C-33.98581	C	0.654997	>>sp|P04642|LDHA_RAT L-lactate dehydrogenase A chain OS=Rattus norvegicus GN=Ldha PE=1 SV=1	P04642	P04642@163C-33.98581	163	4	R.VIGSGCNLDSAR.F	C6(Wildcard / -33.9871)	0.266667	0	2.25664e+07	2.15831e+07	0	4.00371	-4.00371	0.0139188	0	0	0	0.926688	1.964	1.11302
-33.9858	C-33.98581	C	0.654997	>>sp|Q64122|MYL9_RAT Myosin regulatory light polypeptide 9 OS=Rattus norvegicus GN=Myl9 PE=1 SV=2	Q64122	Q64122@109C-33.98581	109	5	R.NAFACFDEEASGFIHEDHLR.E	C5(Wildcard / -33.9858)	0.833333	0	9.01044e+07	62176304	0	5.06141	-5.06141	0.010207	0	0	0	1.85338	0.981999	2.22604
-33.9858	C-33.98581	C	0.654997	>>sp|P07335|KCRB_RAT Creatine kinase B-type OS=Rattus norvegicus GN=Ckb PE=1 SV=2	P07335	P07335@254C-33.98581	254	16	R.FCTGLTQIETLFK.S	C2(Wildcard / -33.9867)	0.56	0.08	9.79582e+07	1.12266e+08	1.95796	13.8645	-7.0811	0.00791751	1.01867	0.939284	0	4.63344	5.89199	3.33906
-18.0096	D-18.00957	D	0.730291	>>sp|P01946|HBA_RAT Hemoglobin subunit alpha-1/2 OS=Rattus norvegicus GN=Hba1 PE=1 SV=3	P01946	P01946@7D-18.00957	7	6	M.VLSADDKTNIK.N	D6(Wildcard / -18.0097)	0.00224215	0.0112108	2.96585e+08	4.06266e+08	5.08545	0.926688	5.48777	0.0273669	2.03735	1.87857	1.16953	0.926688	0	0
-18.0096	D-18.00957	D	0.730291	>>sp|P0DP29|CALM1_RAT Calmodulin-1 OS=Rattus norvegicus GN=Calm1 PE=1 SV=1	P0DP29	P0DP29@25D-18.00957	25	6	K.EAFSLFDKDGDGTITTK.E	D11(Wildcard / -18.0156)	0.00392157	0.0196078	108405571	1.02588e+08	5.23631	0.981999	5.3323	0.0489087	1.01867	1.87857	2.33907	0	0.981999	0
-18.0096	T-18.00957	T	0.730291	>>sp|P14046|A1I3_RAT Alpha-1-inhibitor 3 OS=Rattus norvegicus GN=A1i3 PE=1 SV=1	P14046	P14046@662T-18.00957	662	5	R.ETGLMAFTNLK.I	T2(Wildcard / -18.0095)	0.00396825	0.015873	165207780	2.52026e+08	4.14617	1.11302	3.72515	0.112922	2.03735	0.939284	1.16953	0	0	1.11302
-18.0096	D-18.00957	D	0.730291	>>sp|P48675|DESM_RAT Desmin OS=Rattus norvegicus GN=Des PE=1 SV=2	P48675	P48675@364D-18.00957	364	3	R.FASEASGYQDNIAR.L	D10(Wildcard / -17.9995)	0	0.0141509	2.23401e+08	2.58929e+08	3.20688	0	3.20688	0.144388	2.03735	0	1.16953	0	0	0
-18.0096	D-18.00957	D	0.730291	>>sp|P63259|ACTG_RAT Actin, cytoplasmic 2 OS=Rattus norvegicus GN=Actg1 PE=1 SV=1	P63259	P63259@157D-18.00957	157	3	R.TTGIVMDSGDGVTHTVPIYEGYALPHAILR.L	D10(Wildcard / -18.0051)	0	0.00817439	1.20066e+08	116378764	3.12749	0	3.12749	0.00010273	1.01867	0.939284	1.16953	0	0	0
-18.0096	D-18.00957	D	0.730291	>>sp|P01946|HBA_RAT Hemoglobin subunit alpha-1/2 OS=Rattus norvegicus GN=Hba1 PE=1 SV=3	P01946	P01946@76D-18.00957	76	7	K.AADHVEDLPGALSTLSDLHAHK.L	D7(Wildcard / -18.0058)	0.00224467	0.00561167	2.96585e+08	4.06266e+08	5.08545	1.90869	2.66437	0.0633933	2.03735	1.87857	1.16953	0.926688	0.981999	0
-18.0096	T-18.00957	T	0.730291	>>sp|P62738|ACTA_RAT Actin, aortic smooth muscle OS=Rattus norvegicus GN=Acta2 PE=2 SV=1	P62738	P62738@320T-18.00957	320	10	K.EITALAPSTMK.I	T3(Wildcard / -18.0089)	0.00211268	0.00492958	6.57926e+08	8.80825e+08	7.34513	3.15273	2.32977	0.228443	1.01867	2.81785	3.5086	0.926688	0	2.22604
-18.0096	D-18.00957	D	0.730291	>>sp|Q08290|CNN1_RAT Calponin-1 OS=Rattus norvegicus GN=Cnn1 PE=1 SV=1	Q08290	Q08290@52D-18.00957	52	12	R.IGSNFMDGLK.D	D7(Wildcard / -18.0094)	0.0097561	0.0195122	214303429	223345984	8.3638	4.00371	2.08902	0.0522164	2.03735	2.81785	3.5086	0.926688	1.964	1.11302
-18.0096	D-18.00957	D	0.730291	>>sp|P62738|ACTA_RAT Actin, aortic smooth muscle OS=Rattus norvegicus GN=Acta2 PE=2 SV=1	P62738	P62738@26D-18.00957	26	12	K.AGFAGDDAPR.A	D6(Wildcard / -18.007)	0.00371402	0.00742804	6.57926e+08	8.80825e+08	8.06208	3.94839	2.04186	0.195741	4.07469	2.81785	1.16953	1.85338	0.981999	1.11302
-18.0096	D-18.00957	D	0.730291	>>sp|P0DP29|CALM1_RAT Calmodulin-1 OS=Rattus norvegicus GN=Calm1 PE=1 SV=1	P0DP29	P0DP29@21D-18.00957	21	8	K.EAFSLFDKDGDGTITTK.E	D7(Wildcard / -18.0088)	0.0117647	0.0196078	108405571	1.02588e+08	5.00606	2.83537	1.76557	0.409662	1.01867	2.81785	1.16953	1.85338	0.981999	0
-18.0096	D-18.00957	D	0.730291	>>sp|P0DP29|CALM1_RAT Calmodulin-1 OS=Rattus norvegicus GN=Calm1 PE=1 SV=1	P0DP29	P0DP29@81D-18.00957	81	5	K.DTDSEEEIREAFR.V	D3(Wildcard / -18.0077)	0.0119048	0.0178571	108405571	1.02588e+08	2.89724	2.09502	1.38292	0.700423	1.01867	1.87857	0	0	0.981999	1.11302
-18.0096	T-18.00957	T	0.730291	>>sp|P31232|TAGL_RAT Transgelin OS=Rattus norvegicus GN=Tagln PE=1 SV=2	P31232	P31232@164T-18.00957	164	30	R.EFTDSQLQEGK.H	T3(Wildcard / -18.0024)	0.00570927	0.00746596	1.50482e+09	1277217013	17.2858	12.9378	1.33607	0.290304	5.09337	7.51427	4.67814	3.70675	5.89199	3.33906
-18.0096	D-18.00957	D	0.730291	>>sp|P58775|TPM2_RAT Tropomyosin beta chain OS=Rattus norvegicus GN=Tpm2 PE=1 SV=1	P58775	P58775@100D-18.00957	100	4	R.IQLVEEELDR.A	D9(Wildcard / -18.0083)	0.00401606	0.00401606	251491846	4.32877e+08	1.95796	1.90869	1.02581	0.973029	1.01867	0.939284	0	0.926688	0.981999	0
-18.0096	D-18.00957	D	0.730291	>>sp|Q64122|MYL9_RAT Myosin regulatory light polypeptide 9 OS=Rattus norvegicus GN=Myl9 PE=1 SV=2	Q64122	Q64122@56D-18.00957	56	2	R.DGFIDKEDLHDMLASLGK.N	D11(Wildcard / -18.0042)	0.0137931	0	9.01044e+07	62176304	0	1.90869	-1	0.11645	0	0	0	0.926688	0.981999	0
-18.0096	D-18.00957	D	0.730291	>>sp|Q4FZU2|K2C6A_RAT Keratin, type II cytoskeletal 6A OS=Rattus norvegicus GN=Krt6a PE=1 SV=1	Q4FZU2	Q4FZU2@320D-18.00957	320	2	R.SLDLDSIIAEVK.A	D5(Wildcard / -18.004)	0	0.0075188	3.04996e+07	2.0095e+07	1.95796	0	-1	0.11677	1.01867	0.939284	0	0	0	0
-18.0096	D-18.00957	D	0.730291	>>sp|Q6URK4|ROA3_RAT Heterogeneous nuclear ribonucleoprotein A3 OS=Rattus norvegicus GN=Hnrnpa3 PE=1 SV=1	Q6URK4	Q6URK4@115D-18.00957	115	2	R.EDSVKPGAHLTVK.K	D2(Wildcard / -18.0111)	0.0190476	0	9570290	7.04117e+06	0	2.09502	-1	0.11767	0	0	0	0	0.981999	1.11302
-18.0096	D-18.00957	D	0.730291	>>sp|P62738|ACTA_RAT Actin, aortic smooth muscle OS=Rattus norvegicus GN=Acta2 PE=2 SV=1	P62738	P62738@246D-18.00957	246	2	K.SYELPDGQVITIGNER.F	D6(Wildcard / -18.0053)	0.00111421	0	6.57926e+08	8.80825e+08	0	2.09502	-1	0.11767	0	0	0	0	0.981999	1.11302
-18.0096	D-18.00957	D	0.730291	>>sp|P02770|ALBU_RAT Serum albumin OS=Rattus norvegicus GN=Alb PE=1 SV=2	P02770	P02770@37D-18.00957	37	2	R.FKDLGEQHFK.G	D3(Wildcard / -18.0112)	0.00129702	0	585450675	863739403	0	2.03971	-1	0.119425	0	0	0	0.926688	0	1.11302
-18.0096	D-18.00957	D	0.730291	>>sp|P62738|ACTA_RAT Actin, aortic smooth muscle OS=Rattus norvegicus GN=Acta2 PE=2 SV=1	P62738	P62738@156D-18.00957	156	2	R.TTGIVLDSGDGVTHNVPIYEGYALPHAIMR.L	D7(Wildcard / -18.006)	0	0.00331675	6.57926e+08	8.80825e+08	2.10882	0	-1	0.120837	0	0.939284	1.16953	0	0	0
-18.0096	D-18.00957	D	0.730291	>>sp|P02767|TTHY_RAT Transthyretin OS=Rattus norvegicus GN=Ttr PE=1 SV=1	P02767	P02767@58D-18.00957	58	3	K.TADGSWEPFASGK.T	D3(Wildcard / -18.0048)	0	0.015	3.58945e+07	5.14354e+07	2.89724	0	-1	0.149906	1.01867	1.87857	0	0	0	0
-18.0096	D-18.00957	D	0.730291	>>sp|P02091|HBB1_RAT Hemoglobin subunit beta-1 OS=Rattus norvegicus GN=Hbb PE=1 SV=3	P02091	P02091@22D-18.00957	22	3	K.VNPDDVGGEALGR.L	D4(Wildcard / -18.006)	0	0.00609756	54249400	251068878	2.97663	0	-1	0.167202	2.03735	0.939284	0	0	0	0
-18.0096	D-18.00957	D	0.730291	>>sp|P02091|HBB1_RAT Hemoglobin subunit beta-1 OS=Rattus norvegicus GN=Hbb PE=1 SV=3	P02091	P02091@23D-18.00957	23	2	K.VNPDDVGGEALGR.L	D5(Wildcard / -18.0032)	0	0.00406504	54249400	251068878	2.03735	0	-1	0.373901	2.03735	0	0	0	0	0
-18.0096	D-18.00957	D	0.730291	>>sp|P62738|ACTA_RAT Actin, aortic smooth muscle OS=Rattus norvegicus GN=Acta2 PE=2 SV=1	P62738	P62738@53D-18.00957	53	2	K.DSYVGDEAQSK.R	D1(Wildcard / -18.0041)	0	0.00243605	6.57926e+08	8.80825e+08	1.87857	0	-1	0.373901	0	1.87857	0	0	0	0
-18.0096	D-18.00957	D	0.730291	>>sp|P15999|ATPA_RAT ATP synthase subunit alpha, mitochondrial OS=Rattus norvegicus GN=Atp5a1 PE=1 SV=2	P15999	P15999@79D-18.00957	79	2	R.VLSIGDGIAR.V	D6(Wildcard / -18.0103)	0.0289855	0	5.13865e+07	52344014	0	1.85338	-1	0.373901	0	0	0	1.85338	0	0
-18.0096	T-18.00957	T	0.730291	>>sp|P85125|PTRF_RAT Polymerase I and transcript release factor OS=Rattus norvegicus GN=Ptrf PE=1 SV=1	P85125	P85125@304T-18.00957	304	2	K.SFTPDHVVYAR.S	T3(Wildcard / -18.013)	0.0152672	0	64010983	61030729	0	1.85338	-1	0.373901	0	0	0	1.85338	0	0
-18.0096	D-18.00957	D	0.730291	>>sp|P12346|TRFE_RAT Serotransferrin OS=Rattus norvegicus GN=Tf PE=1 SV=3	P12346	P12346@216D-18.00957	216	1	R.DGGGDVAFVK.H	D1(Wildcard / -18.0105)	0	0.00266667	2.48734e+08	2.64459e+08	1.01867	0	-1	0.373901	1.01867	0	0	0	0	0
-18.0096	D-18.00957	D	0.730291	>>sp|P02770|ALBU_RAT Serum albumin OS=Rattus norvegicus GN=Alb PE=1 SV=2	P02770	P02770@580D-18.00957	580	1	K.TVMGDFAQFVDK.C	D11(Wildcard / -18.0097)	0	0.00107066	585450675	863739403	1.01867	0	-1	0.373901	1.01867	0	0	0	0	0
-18.0096	D-18.00957	D	0.730291	>>sp|Q64119|MYL6_RAT Myosin light polypeptide 6 OS=Rattus norvegicus GN=Myl6 PE=1 SV=3	Q64119	Q64119@20D-18.00957	20	1	K.EAFQLFDR.T	D7(Wildcard / -18.004)	0	0.00380228	5.99227e+07	7.47354e+07	0.939284	0	-1	0.373901	0	0.939284	0	0	0	0
-18.0096	D-18.00957	D	0.730291	>>sp|P01835|KACB_RAT Ig kappa chain C region, B allele OS=Rattus norvegicus PE=1 SV=1	P01835	P01835@59D-18.00957	59	1	R.DGVLDSVTDQDSK.D	D11(Wildcard / -18.0105)	0	0.00680272	7.33638e+07	4.14647e+07	1.16953	0	-1	0.373901	0	0	1.16953	0	0	0
-18.0096	D-18.00957	D	0.730291	>>sp|P21333|FLNA_HUMAN Filamin-A OS=Homo sapiens GN=FLNA PE=1 SV=4	P21333	P21333@73D-18.00957	73	1	R.IANLQTDLSDGLR.L	D10(Wildcard / -18.0086)	0.125	0	198309382	NA	0	0.926688	-1	0.373901	0	0	0	0.926688	0	0
-18.0096	D-18.00957	D	0.730291	>>sp|P63102|1433Z_RAT 14-3-3 protein zeta/delta OS=Rattus norvegicus GN=Ywhaz PE=1 SV=1	P63102	P63102@137D-18.00957	137	1	R.YLAEVAAGDDKK.G	D10(Wildcard / -18.0095)	0.00490196	0	4.87928e+07	39868659	0	0.926688	-1	0.373901	0	0	0	0.926688	0	0
-18.0096	D-18.00957	D	0.730291	>>sp|P04692|TPM1_RAT Tropomyosin alpha-1 chain OS=Rattus norvegicus GN=Tpm1 PE=1 SV=3	P04692	P04692@14D-18.00957	14	1	K.LDKENALDR.A	D2(Wildcard / -18.0121)	0.00218818	0	9.1794e+07	9.76549e+07	0	0.926688	-1	0.373901	0	0	0	0.926688	0	0
-18.0096	D-18.00957	D	0.730291	>>sp|P12346|TRFE_RAT Serotransferrin OS=Rattus norvegicus GN=Tf PE=1 SV=3	P12346	P12346@457D-18.00957	457	1	K.ASDSSINWNNLK.G	D3(Wildcard / -18.0095)	0.00219298	0	2.48734e+08	2.64459e+08	0	0.926688	-1	0.373901	0	0	0	0.926688	0	0
-18.0096	D-18.00957	D	0.730291	>>sp|Q5XHZ0|TRAP1_RAT Heat shock protein 75 kDa, mitochondrial OS=Rattus norvegicus GN=Trap1 PE=1 SV=1	Q5XHZ0	Q5XHZ0@394D-18.00957	394	1	R.GVVDSEDIPLNLSR.E	D4(Wildcard / -18.0117)	0.0144928	0	4.28169e+06	3.53345e+06	0	0.926688	-1	0.373901	0	0	0	0.926688	0	0
-18.0096	D-18.00957	D	0.730291	>>sp|P54311|GBB1_RAT Guanine nucleotide-binding protein G(I)/G(S)/G(T) subunit beta-1 OS=Rattus norvegicus GN=Gnb1 PE=1 SV=4	P54311	P54311@76D-18.00957	76	1	R.LLVSASQDGK.L	D8(Wildcard / -18.0096)	0.0192308	0	3.63679e+06	3.46847e+06	0	0.926688	-1	0.373901	0	0	0	0.926688	0	0
-18.0096	D-18.00957	D	0.730291	>>sp|P31399|ATP5H_RAT ATP synthase subunit d, mitochondrial OS=Rattus norvegicus GN=Atp5h PE=1 SV=3	P31399	P31399@68D-18.00957	68	1	R.ANVDKPGLVDDFK.N	D10(Wildcard / -18.0108)	0.0238095	0	2.56864e+07	10799198	0	0.981999	-1	0.373901	0	0	0	0	0.981999	0
-18.0096	D-18.00957	D	0.730291	>>sp|P12346|TRFE_RAT Serotransferrin OS=Rattus norvegicus GN=Tf PE=1 SV=3	P12346	P12346@300D-18.00957	300	1	K.SKDFQLFGSPLGK.D	D3(Wildcard / -18.0056)	0.00106496	0	2.48734e+08	2.64459e+08	0	0.981999	-1	0.373901	0	0	0	0	0.981999	0
-18.0096	D-18.00957	D	0.730291	>>sp|P62738|ACTA_RAT Actin, aortic smooth muscle OS=Rattus norvegicus GN=Acta2 PE=2 SV=1	P62738	P62738@189D-18.00957	189	1	R.DLTDYLMK.I	D4(Wildcard / -18.0101)	0.00075643	0	6.57926e+08	8.80825e+08	0	0.981999	-1	0.373901	0	0	0	0	0.981999	0
-18.0096	D-18.00957	D	0.730291	>>sp|P01835|KACB_RAT Ig kappa chain C region, B allele OS=Rattus norvegicus PE=1 SV=1	P01835	P01835@53D-18.00957	53	1	R.DGVLDSVTDQDSK.D	D5(Wildcard / -18.0099)	0.00680272	0	7.33638e+07	4.14647e+07	0	0.981999	-1	0.373901	0	0	0	0	0.981999	0
-18.0096	D-18.00957	D	0.730291	>>sp|P01946|HBA_RAT Hemoglobin subunit alpha-1/2 OS=Rattus norvegicus GN=Hba1 PE=1 SV=3	P01946	P01946@6D-18.00957	6	1	M.VLSADDKTNIK.N	D5(Wildcard / -18.0111)	0.00224215	0	2.96585e+08	4.06266e+08	0	0.981999	-1	0.373901	0	0	0	0	0.981999	0
-18.0096	D-18.00957	D	0.730291	>>sp|P31232|TAGL_RAT Transgelin OS=Rattus norvegicus GN=Tagln PE=1 SV=2	P31232	P31232@122D-18.00957	122	1	K.TDMFQTVDLFEGKDM[+15.99492]AAVQR.T	D14(Wildcard / -18.0024); M15(Oxidation / 15.9949)	0.00425532	0	1.50482e+09	1277217013	0	0.981999	-1	0.373901	0	0	0	0	0.981999	0
-18.0096	D-18.00957	D	0.730291	>>sp|P62738|ACTA_RAT Actin, aortic smooth muscle OS=Rattus norvegicus GN=Acta2 PE=2 SV=1	P62738	P62738@365D-18.00957	365	1	K.Q[-17.02655]EYDEAGPSIVHR.K	Q1(Gln->pyro-Glu / -17.0265); D4(Wildcard / -18.0092)	0.00227273	0	6.57926e+08	8.80825e+08	0	0.981999	-1	0.373901	0	0	0	0	0.981999	0
-18.0096	D-18.00957	D	0.730291	>>sp|P07335|KCRB_RAT Creatine kinase B-type OS=Rattus norvegicus GN=Ckb PE=1 SV=2	P07335	P07335@166D-18.00957	166	1	K.LAVEALSSLDGDLSGR.Y	D10(Wildcard / -18.0104)	0.00909091	0	9.79582e+07	1.12266e+08	0	1.11302	-1	0.373901	0	0	0	0	0	1.11302
-18.0096	D-18.00957	D	0.730291	>>sp|O35783|CALU_RAT Calumenin OS=Rattus norvegicus GN=Calu PE=1 SV=1	O35783	O35783@282D-18.00957	282	1	R.HLVYESDQDKDGK.L	D11(Wildcard / -18.0088)	0.0142857	0	5.25378e+06	7.19224e+06	0	1.11302	-1	0.373901	0	0	0	0	0	1.11302
-18.0096	D-18.00957	D	0.730291	>>sp|P47875|CSRP1_RAT Cysteine and glycine-rich protein 1 OS=Rattus norvegicus GN=Csrp1 PE=1 SV=2	P47875	P47875@83D-18.00957	83	1	K.GYGYGQGAGTLSMDKGESLGIK.H	D14(Wildcard / -18.0054)	0.00406504	0	252587181	231579079	0	1.11302	-1	0.373901	0	0	0	0	0	1.11302
-18.0096	D-18.00957	D	0.730291	>>sp|Q64122|MYL9_RAT Myosin regulatory light polypeptide 9 OS=Rattus norvegicus GN=Myl9 PE=1 SV=2	Q64122	Q64122@53D-18.00957	53	1	K.EDLHDMLASLGK.N	D2(Wildcard / -18.0071)	0.030303	0	9.01044e+07	62176304	0	1.11302	-1	0.373901	0	0	0	0	0	1.11302
-18.0096	D-18.00957	D	0.730291	>>sp|P45592|COF1_RAT Cofilin-1 OS=Rattus norvegicus GN=Cfl1 PE=1 SV=3	P45592	P45592@86D-18.00957	86	1	R.YALYDATYETK.E	D5(Wildcard / -18.0092)	0.00442478	0	2.15495e+07	22335973	0	1.11302	-1	0.373901	0	0	0	0	0	1.11302
-18.0096	D-18.00957	D	0.730291	>>sp|P14668|ANXA5_RAT Annexin A5 OS=Rattus norvegicus GN=Anxa5 PE=1 SV=3	P14668	P14668@264D-18.00957	264	1	K.GAGTDDHTLIR.V	D6(Wildcard / -18.0095)	0.00854701	0	12291196	10851429	0	1.11302	-1	0.373901	0	0	0	0	0	1.11302
-18.0096	D-18.00957	D	0.730291	>>sp|P68035|ACTC_RAT Actin, alpha cardiac muscle 1 OS=Rattus norvegicus GN=Actc1 PE=2 SV=1	P68035	P68035@27D-18.00957	27	1	K.AGFAGDDAPR.A	D7(Wildcard / -18.0105)	0.000928505	0	1.14849e+08	7.63414e+07	0	1.11302	-1	0.373901	0	0	0	0	0	1.11302
-18.0096	D-18.00957	D	0.730291	>>sp|P11517|HBB2_RAT Hemoglobin subunit beta-2 OS=Rattus norvegicus PE=1 SV=2	P11517	P11517@74D-18.00957	74	1	K.VINAFNDGLK.H	D7(Wildcard / -18.0111)	0.00224215	0	83481800	7.76243e+07	0	1.11302	-1	0.373901	0	0	0	0	0	1.11302
-18.0096	D-18.00957	D	0.730291	>>sp|Q64122|MYL9_RAT Myosin regulatory light polypeptide 9 OS=Rattus norvegicus GN=Myl9 PE=1 SV=2	Q64122	Q64122@136D-18.00957	136	1	R.FTDEEVDEM[+15.99492]YR.E	D3(Wildcard / -18.0071); M9(Oxidation / 15.9949)	0.010989	0	9.01044e+07	62176304	0	1.11302	-1	0.373901	0	0	0	0	0	1.11302
-18.0096	T-18.00957	T	0.730291	>>sp|P47875|CSRP1_RAT Cysteine and glycine-rich protein 1 OS=Rattus norvegicus GN=Csrp1 PE=1 SV=2	P47875	P47875@79T-18.00957	79	1	K.GYGYGQGAGTLSMDKGESLGIK.H	T10(Wildcard / -18.015)	0	0.00406504	252587181	231579079	1.01867	0	-1	0.373901	1.01867	0	0	0	0	0
-18.0096	T-18.00957	T	0.730291	>>sp|P48500|TPIS_RAT Triosephosphate isomerase OS=Rattus norvegicus GN=Tpi1 PE=1 SV=2	P48500	P48500@178T-18.00957	178	1	K.TATPQQAQEVHEK.L	T3(Wildcard / -18.0102)	0	0.00584795	3.48055e+07	24266432	1.01867	0	-1	0.373901	1.01867	0	0	0	0	0
-18.0096	T-18.00957	T	0.730291	>>sp|P21333|FLNA_HUMAN Filamin-A OS=Homo sapiens GN=FLNA PE=1 SV=4	P21333	P21333@1286T-18.00957	1286	1	R.ALTQTGGPHVK.A	T3(Wildcard / -18.0131)	0.1	0	198309382	NA	0	0.926688	-1	0.373901	0	0	0	0.926688	0	0
-18.0096	T-18.00957	T	0.730291	>>sp|P31232|TAGL_RAT Transgelin OS=Rattus norvegicus GN=Tagln PE=1 SV=2	P31232	P31232@114T-18.00957	114	1	K.TDM[+15.99492]FQTVDLFEGK.D	M3(Oxidation / 15.9949); T6(Wildcard / -18.0117)	0.00107066	0	1.50482e+09	1277217013	0	0.981999	-1	0.373901	0	0	0	0	0.981999	0
-18.0096	T-18.00957	T	0.730291	>>sp|P68035|ACTC_RAT Actin, alpha cardiac muscle 1 OS=Rattus norvegicus GN=Actc1 PE=2 SV=1	P68035	P68035@320T-18.00957	320	1	K.EITALAPSTM[+15.99492]K.I	T3(Wildcard / -18.0102); M10(Oxidation / 15.9949)	0.0011325	0	1.14849e+08	7.63414e+07	0	0.981999	-1	0.373901	0	0	0	0	0.981999	0
-18.0096	D-18.00957	D	0.730291	>>sp|P62738|ACTA_RAT Actin, aortic smooth muscle OS=Rattus norvegicus GN=Acta2 PE=2 SV=1	P62738	P62738@27D-18.00957	27	3	K.AGFAGDDAPR.A	D7(Wildcard / -18.0106)	0.00185701	0.000928505	6.57926e+08	8.80825e+08	1.01867	1.85338	-1	0.713218	1.01867	0	0	1.85338	0	0
-18.0096	D-18.00957	D	0.730291	>>sp|P01946|HBA_RAT Hemoglobin subunit alpha-1/2 OS=Rattus norvegicus GN=Hba1 PE=1 SV=3	P01946	P01946@72D-18.00957	72	2	K.AADHVEDLPGALSTLSDLHAHK.L	D3(Wildcard / -18.0059)	0.00112233	0.00112233	2.96585e+08	4.06266e+08	1.16953	0.981999	-1	0.908186	0	0	1.16953	0	0.981999	0
-18.0096	D-18.00957	D	0.730291	>>sp|P07335|KCRB_RAT Creatine kinase B-type OS=Rattus norvegicus GN=Ckb PE=1 SV=2	P07335	P07335@375D-18.00957	375	2	R.LEQGQPIDDLMPAQK.-	D9(Wildcard / -18.0103)	0.00423729	0.00423729	9.79582e+07	1.12266e+08	1.01867	0.926688	-1	0.94995	1.01867	0	0	0.926688	0	0
-18.0096	D-18.00957	D	0.730291	>>sp|Q6P9V9|TBA1B_RAT Tubulin alpha-1B chain OS=Rattus norvegicus GN=Tuba1b PE=1 SV=1	Q6P9V9	Q6P9V9@47D-18.00957	47	2	K.TIGGGDDSFNTFFSETGAGK.H	D7(Wildcard / -18.0099)	0.0105263	0.0105263	38940156	5.10354e+07	0.939284	0.981999	-1	0.97643	0	0.939284	0	0	0.981999	0
-18.0096	D-18.00957	D	0.730291	>>sp|P31232|TAGL_RAT Transgelin OS=Rattus norvegicus GN=Tagln PE=1 SV=2	P31232	P31232@116D-18.00957	116	17	K.TDMFQTVDLFEGK.D	D8(Wildcard / -18.0075)	0.00519931	0.00462161	1.50482e+09	1277217013	8.29233	8.9341	-1.07739	0.810574	4.07469	1.87857	2.33907	2.78006	3.928	2.22604
-18.0096	T-18.00957	T	0.730291	>>sp|P20059|HEMO_RAT Hemopexin OS=Rattus norvegicus GN=Hpx PE=1 SV=3	P20059	P20059@272T-18.00957	272	15	R.GATYAFSGSHYWR.L	T3(Wildcard / -18.0078)	0.0390244	0.0341463	6.15524e+07	82216691	7.27366	8.13843	-1.11889	0.634542	3.05602	1.87857	2.33907	1.85338	2.946	3.33906
-18.0096	D-18.00957	D	0.730291	>>sp|P68035|ACTC_RAT Actin, alpha cardiac muscle 1 OS=Rattus norvegicus GN=Actc1 PE=2 SV=1	P68035	P68035@26D-18.00957	26	5	K.AGFAGDDAPR.A	D6(Wildcard / -18.0103)	0.00278552	0.00185701	1.14849e+08	7.63414e+07	2.33907	3.15273	-1.34786	0.802003	0	0	2.33907	0.926688	0	2.22604
-18.0096	T-18.00957	T	0.730291	>>sp|P02770|ALBU_RAT Serum albumin OS=Rattus norvegicus GN=Alb PE=1 SV=2	P02770	P02770@446T-18.00957	446	17	K.APQVSTPTLVEAAR.N	T8(Wildcard / -18.0057)	0.00555247	0.00388673	585450675	863739403	7.19427	9.99181	-1.38886	0.0419448	2.03735	2.81785	2.33907	3.70675	2.946	3.33906
-18.0096	D-18.00957	D	0.730291	>>sp|P14668|ANXA5_RAT Annexin A5 OS=Rattus norvegicus GN=Anxa5 PE=1 SV=3	P14668	P14668@263D-18.00957	263	5	K.GAGTDDHTLIR.V	D5(Wildcard / -18.0086)	0.025641	0.017094	12291196	10851429	2.10882	3.02171	-1.43289	0.447818	0	0.939284	1.16953	0.926688	0.981999	1.11302
-18.0096	D-18.00957	D	0.730291	>>sp|P62738|ACTA_RAT Actin, aortic smooth muscle OS=Rattus norvegicus GN=Acta2 PE=2 SV=1	P62738	P62738@58D-18.00957	58	5	K.DSYVGDEAQSKR.G	D6(Wildcard / -18.0107)	0.00461538	0.00307692	6.57926e+08	8.80825e+08	1.95796	2.83537	-1.44813	0.665341	1.01867	0.939284	0	1.85338	0.981999	0
-18.0096	D-18.00957	D	0.730291	>>sp|P62738|ACTA_RAT Actin, aortic smooth muscle OS=Rattus norvegicus GN=Acta2 PE=2 SV=1	P62738	P62738@159D-18.00957	159	5	R.TTGIVLDSGDGVTHNVPIYEGYALPHAIM[+15.99492]R.L	D10(Wildcard / -18.007); M29(Oxidation / 15.9949)	0.00990099	0.00660066	6.57926e+08	8.80825e+08	1.95796	2.83537	-1.44813	0.665341	1.01867	0.939284	0	1.85338	0.981999	0
-18.0096	D-18.00957	D	0.730291	>>sp|P42930|HSPB1_RAT Heat shock protein beta-1 OS=Rattus norvegicus GN=Hspb1 PE=1 SV=1	P42930	P42930@31D-18.00957	31	3	R.LFDQAFGVPR.F	D3(Wildcard / -18.0095)	0.00735294	0.00367647	8.22197e+07	52803945	1.16953	1.90869	-1.63201	0.650169	0	0	1.16953	0.926688	0.981999	0
-18.0096	D-18.00957	D	0.730291	>>sp|Q64122|MYL9_RAT Myosin regulatory light polypeptide 9 OS=Rattus norvegicus GN=Myl9 PE=1 SV=2	Q64122	Q64122@140D-18.00957	140	6	R.FTDEEVDEMYR.E	D7(Wildcard / -18.0117)	0.0248447	0.0124224	9.01044e+07	62176304	2.10882	4.13473	-1.96068	0.290489	0	0.939284	1.16953	0.926688	0.981999	2.22604
-18.0096	D-18.00957	D	0.730291	>>sp|P97541|HSPB6_RAT Heat shock protein beta-6 OS=Rattus norvegicus GN=Hspb6 PE=1 SV=1	P97541	P97541@95D-18.00957	95	4	K.VVGDHVEVHAR.H	D4(Wildcard / -18.0087)	0.015873	0.00529101	6.83365e+07	52533692	0.939284	3.02171	-3.21703	0.0943959	0	0.939284	0	0.926688	0.981999	1.11302
-18.0096	T-18.00957	T	0.730291	>>sp|P21333|FLNA_HUMAN Filamin-A OS=Homo sapiens GN=FLNA PE=1 SV=4	P21333	P21333@2016T-18.00957	2016	4	K.ETGEHLVHVK.K	T2(Wildcard / -18.0084)	0.25	0	198309382	NA	0	3.70675	-3.70675	0.373901	0	0	0	3.70675	0	0
-18.0096	D-18.00957	D	0.730291	>>sp|P31232|TAGL_RAT Transgelin OS=Rattus norvegicus GN=Tagln PE=1 SV=2	P31232	P31232@165D-18.00957	165	10	R.EFTDSQLQEGK.H	D4(Wildcard / -18.01)	0.00351339	0.000878349	1.50482e+09	1277217013	2.10882	7.89679	-3.74465	0.0411898	0	0.939284	1.16953	3.70675	1.964	2.22604
-17.0252	N-17.02519	N	0.568403	>>sp|P02770|ALBU_RAT Serum albumin OS=Rattus norvegicus GN=Alb PE=1 SV=2	P02770	P02770@429N-17.02519	429	11	K.LGEYGFQNAVLVR.Y	N8(Wildcard / -17.0243)	0	0.00806452	585450675	863739403	11.4913	0	11.4913	0.00123057	3.05602	3.75714	4.67814	0	0	0
-17.0252	G-17.02519	G	0.568403	>>sp|P24368|PPIB_RAT Peptidyl-prolyl cis-trans isomerase B OS=Rattus norvegicus GN=Ppib PE=1 SV=3	P24368	P24368@149G-17.02519	149	5	K.DTNGSQFFITTVK.T	G4(Wildcard / -17.0265)	0.0188679	0.0754717	1.95792e+07	1.30372e+07	4.29703	0.926688	4.63697	0.11018	1.01867	0.939284	2.33907	0.926688	0	0
-17.0252	N-17.02519	N	0.568403	>>sp|P04906|GSTP1_RAT Glutathione S-transferase P OS=Rattus norvegicus GN=Gstp1 PE=1 SV=2	P04906	P04906@114N-17.02519	114	4	K.YGTLIYTNYENGKDDYVK.A	N11(Wildcard / -17.0205)	0	0.0816327	3.20517e+07	2.25004e+07	4.14617	0	4.14617	0.0144476	2.03735	0.939284	1.16953	0	0	0
-17.0252	N-17.02519	N	0.568403	>>sp|Q64122|MYL9_RAT Myosin regulatory light polypeptide 9 OS=Rattus norvegicus GN=Myl9 PE=1 SV=2	Q64122	Q64122@95N-17.02519	95	8	K.LNGTDPEDVIR.N	N2(Wildcard / -17.0194)	0.00966184	0.0289855	9.01044e+07	62176304	6.17559	2.09502	2.94775	0.101674	1.01867	2.81785	2.33907	0	0.981999	1.11302
-17.0252	G-17.02519	G	0.568403	>>sp|P12346|TRFE_RAT Serotransferrin OS=Rattus norvegicus GN=Tf PE=1 SV=3	P12346	P12346@563G-17.02519	563	3	K.HQTVLENTNGKNTAAWAK.D	G10(Wildcard / -17.0224)	0.00465116	0.00930233	2.48734e+08	2.64459e+08	2.18821	0.981999	2.22832	0.459673	1.01867	0	1.16953	0	0.981999	0
-17.0252	V-17.02519	V	0.568403	>>sp|P85125|PTRF_RAT Polymerase I and transcript release factor OS=Rattus norvegicus GN=Ptrf PE=1 SV=1	P85125	P85125@54V-17.02519	54	3	K.SDQVNGVLVLSLLDK.I	V7(Wildcard / -17.021)	0.0121951	0.0243902	64010983	61030729	2.18821	0.981999	2.22832	0.459673	1.01867	0	1.16953	0	0.981999	0
-17.0252	G-17.02519	G	0.568403	>>sp|P0C5E3|PALLD_RAT Palladin (Fragment) OS=Rattus norvegicus GN=Palld PE=1 SV=1	P0C5E3	P0C5E3@466G-17.02519	466	6	R.ENGVHSLIIEPVTSR.D	G3(Wildcard / -17.0202)	0.0714286	0.142857	1.57028e+07	14850573	4.06678	2.09502	1.94116	0.209562	1.01867	1.87857	1.16953	0	0.981999	1.11302
-17.0252	K-17.02519	K	0.568403	>>sp|P12346|TRFE_RAT Serotransferrin OS=Rattus norvegicus GN=Tf PE=1 SV=3	P12346	P12346@278K-17.02519	278	14	R.NGDGKEDLIWEILK.V	K5(Wildcard / -17.0225)	0.00656168	0.011811	2.48734e+08	2.64459e+08	9.23161	4.9857	1.85162	0.161952	4.07469	2.81785	2.33907	0.926688	2.946	1.11302
-17.0252	N-17.02519	N	0.568403	>>sp|Q7M0E3|DEST_RAT Destrin OS=Rattus norvegicus GN=Dstn PE=1 SV=3	Q7M0E3	Q7M0E3@138N-17.02519	138	8	K.HEYQANGPEDLNR.T	N6(Wildcard / -17.0252)	0.00696056	0.0116009	53851690	7.01832e+07	5.3157	3.15273	1.68606	0.403826	2.03735	0.939284	2.33907	0.926688	0	2.22604
-17.0252	N-17.02519	N	0.568403	>>sp|P02770|ALBU_RAT Serum albumin OS=Rattus norvegicus GN=Alb PE=1 SV=2	P02770	P02770@249N-17.02519	249	46	R.FPNAEFAEITK.L	N3(Wildcard / -17.0243)	0.0108167	0.0140617	585450675	863739403	26.9779	20.1699	1.33753	0.0220988	9.16806	8.45356	9.35628	6.48681	5.89199	7.79114
-17.0252	N-17.02519	N	0.568403	>>sp|P62963|PROF1_RAT Profilin-1 OS=Rattus norvegicus GN=Pfn1 PE=1 SV=2	P62963	P62963@62N-17.02519	62	14	R.SSFFVNGLTLGGQK.C	N6(Wildcard / -17.0217)	0.0131291	0.0175055	40879677	2.84135e+07	8.13355	6.22975	1.3056	0.509384	2.03735	3.75714	2.33907	0.926688	1.964	3.33906
-17.0252	N-17.02519	N	0.568403	>>sp|P12346|TRFE_RAT Serotransferrin OS=Rattus norvegicus GN=Tf PE=1 SV=3	P12346	P12346@562N-17.02519	562	47	K.HQTVLENTNGK.N	N9(Wildcard / -17.024)	0.047619	0.0541126	2.48734e+08	2.64459e+08	26.0386	22.3203	1.16659	0.34099	9.16806	7.51427	9.35628	5.56013	7.85599	8.90416
-17.0252	N-17.02519	N	0.568403	>>sp|P39069|KAD1_RAT Adenylate kinase isoenzyme 1 OS=Rattus norvegicus GN=Ak1 PE=1 SV=3	P39069	P39069@88N-17.02519	88	4	K.VDSSNGFLIDGYPR.E	N5(Wildcard / -17.0218)	0.0555556	0.0555556	1.90403e+07	1.23072e+07	2.33907	2.22604	1.05078	0.973754	0	0	2.33907	0	0	2.22604
-17.0252	K-17.02519	K	0.568403	>>sp|P12346|TRFE_RAT Serotransferrin OS=Rattus norvegicus GN=Tf PE=1 SV=3	P12346	P12346@564K-17.02519	564	14	K.HQTVLENTNGKNTAAWAK.D	K11(Wildcard / -17.0231)	0.0325581	0.0325581	2.48734e+08	2.64459e+08	7.42452	7.10112	1.04554	0.908441	2.03735	1.87857	3.5086	2.78006	0.981999	3.33906
-17.0252	N-17.02519	N	0.568403	>>sp|P0DP29|CALM1_RAT Calmodulin-1 OS=Rattus norvegicus GN=Calm1 PE=1 SV=1	P0DP29	P0DP29@98N-17.02519	98	10	R.VFDKDGNGYISAAELR.H	N7(Wildcard / -17.0233)	0.0174825	0.0174825	108405571	1.02588e+08	5.23631	5.06141	1.03455	0.918385	1.01867	1.87857	2.33907	1.85338	0.981999	2.22604
-17.0252	N-17.02519	N	0.568403	>>sp|P12346|TRFE_RAT Serotransferrin OS=Rattus norvegicus GN=Tf PE=1 SV=3	P12346	P12346@464N-17.02519	464	2	K.ASDSSINWNNLK.G	N10(Wildcard / -17.0264)	0.00438596	0	2.48734e+08	2.64459e+08	0	1.90869	-1	0.11645	0	0	0	0.926688	0.981999	0
-17.0252	N-17.02519	N	0.568403	>>sp|P17475|A1AT_RAT Alpha-1-antiproteinase OS=Rattus norvegicus GN=Serpina1 PE=1 SV=2	P17475	P17475@134N-17.02519	134	2	K.AFHHLLQTLNRPDSELQLNTGNGLFVNK.N	N22(Wildcard / -17.0195)	0.0344828	0	1.18269e+08	133880665	0	2.03971	-1	0.119425	0	0	0	0.926688	0	1.11302
-17.0252	N-17.02519	N	0.568403	>>sp|P85125|PTRF_RAT Polymerase I and transcript release factor OS=Rattus norvegicus GN=Ptrf PE=1 SV=1	P85125	P85125@52N-17.02519	52	2	K.SDQVNGVLVLSLLDK.I	N5(Wildcard / -17.0249)	0.0243902	0	64010983	61030729	0	2.03971	-1	0.119425	0	0	0	0.926688	0	1.11302
-17.0252	G-17.02519	G	0.568403	>>sp|Q64119|MYL6_RAT Myosin light polypeptide 6 OS=Rattus norvegicus GN=Myl6 PE=1 SV=3	Q64119	Q64119@100G-17.02519	100	2	R.VFDKEGNGTVMGAEIR.H	G6(Wildcard / -17.0179)	0	0.0190476	5.99227e+07	7.47354e+07	2.03735	0	-1	0.373901	2.03735	0	0	0	0	0
-17.0252	G-17.02519	G	0.568403	>>sp|P0DP29|CALM1_RAT Calmodulin-1 OS=Rattus norvegicus GN=Calm1 PE=1 SV=1	P0DP29	P0DP29@97G-17.02519	97	2	R.VFDKDGNGYISAAELR.H	G6(Wildcard / -17.0234)	0	0.00699301	108405571	1.02588e+08	2.33907	0	-1	0.373901	0	0	2.33907	0	0	0
-17.0252	V-17.02519	V	0.568403	>>sp|P02770|ALBU_RAT Serum albumin OS=Rattus norvegicus GN=Alb PE=1 SV=2	P02770	P02770@431V-17.02519	431	2	K.LGEYGFQNAVLVR.Y	V10(Wildcard / -17.0262)	0	0.00146628	585450675	863739403	2.33907	0	-1	0.373901	0	0	2.33907	0	0	0
-17.0252	N-17.02519	N	0.568403	>>sp|P04764|ENOA_RAT Alpha-enolase OS=Rattus norvegicus GN=Eno1 PE=1 SV=4	P04764	P04764@363N-17.02519	363	1	K.LAQSNGWGVMVSHR.S	N5(Wildcard / -17.0263)	0	0.012987	3.98528e+07	6.61724e+07	0.939284	0	-1	0.373901	0	0.939284	0	0	0	0
-17.0252	N-17.02519	N	0.568403	>>sp|Q64119|MYL6_RAT Myosin light polypeptide 6 OS=Rattus norvegicus GN=Myl6 PE=1 SV=3	Q64119	Q64119@101N-17.02519	101	1	K.EGNGTVM[+15.99492]GAEIR.H	N3(Wildcard / -17.0205); M7(Oxidation / 15.9949)	0	0.0833333	5.99227e+07	7.47354e+07	0.939284	0	-1	0.373901	0	0.939284	0	0	0	0
-17.0252	N-17.02519	N	0.568403	>>sp|P21333|FLNA_HUMAN Filamin-A OS=Homo sapiens GN=FLNA PE=1 SV=4	P21333	P21333@2407N-17.02519	2407	1	K.FNGTHIPGSPFK.I	N2(Wildcard / -17.025)	0.111111	0	198309382	NA	0	0.926688	-1	0.373901	0	0	0	0.926688	0	0
-17.0252	N-17.02519	N	0.568403	>>sp|P21333|FLNA_HUMAN Filamin-A OS=Homo sapiens GN=FLNA PE=1 SV=4	P21333	P21333@2397N-17.02519	2397	1	R.ENGVYLIDVK.F	N2(Wildcard / -17.0263)	0.333333	0	198309382	NA	0	0.926688	-1	0.373901	0	0	0	0.926688	0	0
-17.0252	N-17.02519	N	0.568403	>>sp|Q6DGG1|ABHEB_RAT Protein ABHD14B OS=Rattus norvegicus GN=Abhd14b PE=2 SV=1	Q6DGG1	Q6DGG1@27N-17.02519	27	1	R.EARPGNGQAVR.F	N6(Wildcard / -17.0267)	0.0909091	0	7.45025e+06	4869688	0	0.926688	-1	0.373901	0	0	0	0.926688	0	0
-17.0252	N-17.02519	N	0.568403	>>sp|P48500|TPIS_RAT Triosephosphate isomerase OS=Rattus norvegicus GN=Tpi1 PE=1 SV=2	P48500	P48500@72N-17.02519	72	1	K.VTNGAFTGEISPGM[+15.99492]IK.D	N3(Wildcard / -17.0281); M14(Oxidation / 15.9949)	0.047619	0	3.48055e+07	24266432	0	0.981999	-1	0.373901	0	0	0	0	0.981999	0
-17.0252	N-17.02519	N	0.568403	>>sp|P14046|A1I3_RAT Alpha-1-inhibitor 3 OS=Rattus norvegicus GN=A1i3 PE=1 SV=1	P14046	P14046@410N-17.02519	410	1	K.FSIDTNGISDYSLNIK.V	N6(Wildcard / -17.0289)	0.0555556	0	165207780	2.52026e+08	0	1.11302	-1	0.373901	0	0	0	0	0	1.11302
-17.0252	G-17.02519	G	0.568403	>>sp|P0DP29|CALM1_RAT Calmodulin-1 OS=Rattus norvegicus GN=Calm1 PE=1 SV=1	P0DP29	P0DP29@99G-17.02519	99	1	R.VFDKDGNGYISAAELR.H	G8(Wildcard / -17.0198)	0	0.0034965	108405571	1.02588e+08	1.01867	0	-1	0.373901	1.01867	0	0	0	0	0
-17.0252	G-17.02519	G	0.568403	>>sp|O35244|PRDX6_RAT Peroxiredoxin-6 OS=Rattus norvegicus GN=Prdx6 PE=1 SV=3	O35244	O35244@91G-17.02519	91	1	K.DINAYNGAAPTEK.L	G7(Wildcard / -17.0252)	0	0.0192308	1.86916e+07	1.25422e+07	0.939284	0	-1	0.373901	0	0.939284	0	0	0	0
-17.0252	G-17.02519	G	0.568403	>>sp|P39069|KAD1_RAT Adenylate kinase isoenzyme 1 OS=Rattus norvegicus GN=Ak1 PE=1 SV=3	P39069	P39069@89G-17.02519	89	1	K.VDSSNGFLIDGYPR.E	G6(Wildcard / -17.0246)	0.0277778	0	1.90403e+07	1.23072e+07	0	0.926688	-1	0.373901	0	0	0	0.926688	0	0
-17.0252	G-17.02519	G	0.568403	>>sp|P14046|A1I3_RAT Alpha-1-inhibitor 3 OS=Rattus norvegicus GN=A1i3 PE=1 SV=1	P14046	P14046@1036G-17.02519	1036	1	K.DGSYSAFGDHNGQGQGNTWLTAFVLK.S	G12(Wildcard / -17.0225)	0.00892857	0	165207780	2.52026e+08	0	0.981999	-1	0.373901	0	0	0	0	0.981999	0
-17.0252	K-17.02519	K	0.568403	>>sp|P47875|CSRP1_RAT Cysteine and glycine-rich protein 1 OS=Rattus norvegicus GN=Csrp1 PE=1 SV=2	P47875	P47875@108K-17.02519	108	1	K.HEEAPGHRPTTNPNASK.F	K17(Wildcard / -17.0241)	0.000564016	0	252587181	231579079	0	0.926688	-1	0.373901	0	0	0	0.926688	0	0
-17.0252	A-17.02519	A	0.568403	>>sp|P02770|ALBU_RAT Serum albumin OS=Rattus norvegicus GN=Alb PE=1 SV=2	P02770	P02770@250A-17.02519	250	1	R.FPNAEFAEITK.L	A4(Wildcard / -17.0248)	0	0.000540833	585450675	863739403	1.01867	0	-1	0.373901	1.01867	0	0	0	0	0
-17.0252	A-17.02519	A	0.568403	>>sp|P02770|ALBU_RAT Serum albumin OS=Rattus norvegicus GN=Alb PE=1 SV=2	P02770	P02770@430A-17.02519	430	1	K.LGEYGFQNAVLVR.Y	A9(Wildcard / -17.0232)	0	0.000733138	585450675	863739403	1.01867	0	-1	0.373901	1.01867	0	0	0	0	0
-17.0252	A-17.02519	A	0.568403	>>sp|P20767|LAC2_RAT Ig lambda-2 chain C region OS=Rattus norvegicus PE=4 SV=1	P20767	P20767@46A-17.02519	46	1	K.ANGAPISQGVDTANPTK.Q	A4(Wildcard / -17.0213)	0.0222222	0	11296669	5.84611e+06	0	0.981999	-1	0.373901	0	0	0	0	0.981999	0
-17.0252	H-17.02519	H	0.568403	>>sp|P07895|SODM_RAT Superoxide dismutase [Mn], mitochondrial OS=Rattus norvegicus GN=Sod2 PE=1 SV=2	P07895	P07895@95H-17.02519	95	1	K.FNGGGHINHSIFWTNLSPK.G	H6(Wildcard / -17.0239)	0.0714286	0	17099392	7.28074e+06	0	0.981999	-1	0.373901	0	0	0	0	0.981999	0
-17.0252	H-17.02519	H	0.568403	>>sp|P0C5E3|PALLD_RAT Palladin (Fragment) OS=Rattus norvegicus GN=Palld PE=1 SV=1	P0C5E3	P0C5E3@468H-17.02519	468	1	R.ENGVHSLIIEPVTSR.D	H5(Wildcard / -17.0261)	0.0357143	0	1.57028e+07	14850573	0	1.11302	-1	0.373901	0	0	0	0	0	1.11302
-17.0252	V-17.02519	V	0.568403	>>sp|P0C5E3|PALLD_RAT Palladin (Fragment) OS=Rattus norvegicus GN=Palld PE=1 SV=1	P0C5E3	P0C5E3@467V-17.02519	467	1	R.ENGVHSLIIEPVTSR.D	V4(Wildcard / -17.0236)	0.0357143	0	1.57028e+07	14850573	0	1.11302	-1	0.373901	0	0	0	0	0	1.11302
-17.0252	E-17.02519	E	0.568403	>>sp|P04906|GSTP1_RAT Glutathione S-transferase P OS=Rattus norvegicus GN=Gstp1 PE=1 SV=2	P04906	P04906@113E-17.02519	113	1	K.YGTLIYTNYENGKDDYVK.A	E10(Wildcard / -17.0229)	0.0204082	0	3.20517e+07	2.25004e+07	0	0.926688	-1	0.373901	0	0	0	0.926688	0	0
-17.0252	E-17.02519	E	0.568403	>>sp|P48675|DESM_RAT Desmin OS=Rattus norvegicus GN=Des PE=1 SV=2	P48675	P48675@107E-17.02519	107	1	R.TNEKVELQELNDR.F	E3(Wildcard / -17.0255)	0.00378788	0	2.23401e+08	2.58929e+08	0	1.11302	-1	0.373901	0	0	0	0	0	1.11302
-17.0252	T-17.02519	T	0.568403	>>sp|P12346|TRFE_RAT Serotransferrin OS=Rattus norvegicus GN=Tf PE=1 SV=3	P12346	P12346@561T-17.02519	561	1	K.HQTVLENTNGKNTAAWAK.D	T8(Wildcard / -17.0224)	0	0.00465116	2.48734e+08	2.64459e+08	0.939284	0	-1	0.373901	0	0.939284	0	0	0	0
-17.0252	D-17.02519	D	0.568403	>>sp|P12346|TRFE_RAT Serotransferrin OS=Rattus norvegicus GN=Tf PE=1 SV=3	P12346	P12346@276D-17.02519	276	1	R.NGDGKEDLIWEILK.V	D3(Wildcard / -17.0249)	0	0.00131234	2.48734e+08	2.64459e+08	1.01867	0	-1	0.373901	1.01867	0	0	0	0	0
-17.0252	S-17.02519	S	0.568403	>>sp|P31232|TAGL_RAT Transgelin OS=Rattus norvegicus GN=Tagln PE=1 SV=2	P31232	P31232@68S-17.02519	68	3	K.LVNSLYPEGSKPVK.V	S4(Wildcard / -17.0237)	0.000949217	0.000474608	1.50482e+09	1277217013	0.939284	2.03971	-1	0.474584	0	0.939284	0	0.926688	0	1.11302
-17.0252	G-17.02519	G	0.568403	>>sp|P62963|PROF1_RAT Profilin-1 OS=Rattus norvegicus GN=Pfn1 PE=1 SV=2	P62963	P62963@63G-17.02519	63	3	R.SSFFVNGLTLGGQK.C	G7(Wildcard / -17.0266)	0.00218818	0.00437637	40879677	2.84135e+07	1.95796	0.926688	-1	0.487428	1.01867	0.939284	0	0.926688	0	0
-17.0252	G-17.02519	G	0.568403	>>sp|Q64122|MYL9_RAT Myosin regulatory light polypeptide 9 OS=Rattus norvegicus GN=Myl9 PE=1 SV=2	Q64122	Q64122@96G-17.02519	96	3	K.LNGTDPEDVIR.N	G3(Wildcard / -17.0205)	0.00966184	0.00483092	9.01044e+07	62176304	0.939284	1.90869	-1	0.509424	0	0.939284	0	0.926688	0.981999	0
-17.0252	A-17.02519	A	0.568403	>>sp|P20767|LAC2_RAT Ig lambda-2 chain C region OS=Rattus norvegicus PE=4 SV=1	P20767	P20767@43A-17.02519	43	3	K.ANGAPISQGVDTANPTK.Q	A1(Wildcard / -17.0248)	0.0444444	0.0222222	11296669	5.84611e+06	0.939284	1.90869	-1	0.509424	0	0.939284	0	0.926688	0.981999	0
-17.0252	T-17.02519	T	0.568403	>>sp|P62963|PROF1_RAT Profilin-1 OS=Rattus norvegicus GN=Pfn1 PE=1 SV=2	P62963	P62963@65T-17.02519	65	2	R.SSFFVNGLTLGGQK.C	T9(Wildcard / -17.0257)	0.00218818	0.00218818	40879677	2.84135e+07	1.01867	0.926688	-1	0.94995	1.01867	0	0	0.926688	0	0
-17.0252	G-17.02519	G	0.568403	>>sp|P07895|SODM_RAT Superoxide dismutase [Mn], mitochondrial OS=Rattus norvegicus GN=Sod2 PE=1 SV=2	P07895	P07895@92G-17.02519	92	2	K.FNGGGHINHSIFWTNLSPK.G	G3(Wildcard / -17.0267)	0.0714286	0.0714286	17099392	7.28074e+06	0.939284	0.926688	-1	0.99284	0	0.939284	0	0.926688	0	0
-17.0252	N-17.02519	N	0.568403	>>sp|Q10728|MYPT1_RAT Protein phosphatase 1 regulatory subunit 12A OS=Rattus norvegicus GN=Ppp1r12a PE=1 SV=2	Q10728	Q10728@1020N-17.02519	1020	4	R.LKDENGALIR.V	N5(Wildcard / -17.025)	0.0178571	0.0178571	3.71641e+07	3.63071e+07	1.87857	2.09502	-1.11522	0.924788	0	1.87857	0	0	0.981999	1.11302
-17.0252	H-17.02519	H	0.568403	>>sp|P62738|ACTA_RAT Actin, aortic smooth muscle OS=Rattus norvegicus GN=Acta2 PE=2 SV=1	P62738	P62738@42H-17.02519	42	5	R.HQGVMVGMGQK.D	H1(Wildcard / -17.0246)	0.00326087	0.00217391	6.57926e+08	8.80825e+08	1.95796	2.89069	-1.47638	0.659692	1.01867	0.939284	0	0.926688	1.964	0
-17.0252	G-17.02519	G	0.568403	>>sp|Q68FY0|QCR1_RAT Cytochrome b-c1 complex subunit 1, mitochondrial OS=Rattus norvegicus GN=Uqcrc1 PE=1 SV=1	Q68FY0	Q68FY0@88G-17.02519	88	3	K.NNGAGYFLEHLAFK.G	G3(Wildcard / -17.0238)	0.0540541	0.027027	3.44491e+06	3.35652e+06	1.01867	2.03971	-2.00232	0.520291	1.01867	0	0	0.926688	0	1.11302
-17.0252	L-17.02519	L	0.568403	>>sp|P62963|PROF1_RAT Profilin-1 OS=Rattus norvegicus GN=Pfn1 PE=1 SV=2	P62963	P62963@64L-17.02519	64	7	R.SSFFVNGLTLGGQK.C	L8(Wildcard / -17.0179)	0.0109409	0.00437637	40879677	2.84135e+07	2.10882	5.37877	-2.55061	0.480487	0	0.939284	1.16953	0.926688	0	4.45208
-17.0252	P-17.02519	P	0.568403	>>sp|Q7M0E3|DEST_RAT Destrin OS=Rattus norvegicus GN=Dstn PE=1 SV=3	Q7M0E3	Q7M0E3@140P-17.02519	140	4	K.HEYQANGPEDLNR.T	P8(Wildcard / -17.0272)	0.00696056	0.00232019	53851690	7.01832e+07	1.01867	2.83537	-2.7834	0.393554	1.01867	0	0	1.85338	0.981999	0
-17.0252	G-17.02519	G	0.568403	>>sp|P48500|TPIS_RAT Triosephosphate isomerase OS=Rattus norvegicus GN=Tpi1 PE=1 SV=2	P48500	P48500@73G-17.02519	73	3	K.VTNGAFTGEISPGMIK.D	G4(Wildcard / -17.023)	0.0454545	0	3.48055e+07	24266432	0	3.20804	-3.20804	0.1722	0	0	0	0	0.981999	2.22604
-17.0252	N-17.02519	N	0.568403	>>sp|P31232|TAGL_RAT Transgelin OS=Rattus norvegicus GN=Tagln PE=1 SV=2	P31232	P31232@67N-17.02519	67	4	K.LVNSLYPEGSKPVK.V	N3(Wildcard / -17.0233)	0.00142383	0.000474608	1.50482e+09	1277217013	0.939284	3.07702	-3.27592	0.333962	0	0.939284	0	0	1.964	1.11302
-17.0252	A-17.02519	A	0.568403	>>sp|O35244|PRDX6_RAT Peroxiredoxin-6 OS=Rattus norvegicus GN=Prdx6 PE=1 SV=3	O35244	O35244@92A-17.02519	92	4	K.DINAYNGAAPTEK.L	A8(Wildcard / -17.0262)	0.0576923	0.0192308	1.86916e+07	1.25422e+07	0.939284	3.15273	-3.35652	0.361924	0	0.939284	0	0.926688	0	2.22604
-14.0145	I-14.01453	I	0.588921	>>sp|D3ZHA0|FLNC_RAT Filamin-C OS=Rattus norvegicus GN=Flnc PE=1 SV=1	D3ZHA0	D3ZHA0@1388I-14.01453	1388	41	R.GAGTGGLGLAIEGPSEAK.M	I11(Wildcard / -14.0118)	0.34	0.48	1.10276e+08	1.32242e+08	24.9485	17.5005	1.42559	0.331325	10.1867	6.57499	8.18674	1.85338	7.85599	7.79114
-14.0145	A-14.01453	A	0.588921	>>sp|P29411|KAD3_RAT GTP:AMP phosphotransferase AK3, mitochondrial OS=Rattus norvegicus GN=Ak3 PE=2 SV=2	P29411	P29411@53A-14.01453	53	2	R.Q[-17.02655]NMLQGTEIAVLAK.S	Q1(Gln->pyro-Glu / -17.0265); A10(Wildcard / -14.0138)	0.285714	0	6955278	3.63409e+06	0	2.09502	-1	0.11767	0	0	0	0	0.981999	1.11302
-14.0145	E-14.01453	E	0.588921	>>sp|P06302|PTMA_RAT Prothymosin alpha OS=Rattus norvegicus GN=Ptma PE=1 SV=2	P06302	P06302@101E-14.01453	101	2	R.VAEDDEDDDVETKK.Q	E11(Wildcard / -14.0069)	0	0.0434783	4196905	6.50171e+06	2.18821	0	-1	0.118004	1.01867	0	1.16953	0	0	0
-14.0145	L-14.01453	L	0.588921	>>sp|Q6IG12|K2C7_RAT Keratin, type II cytoskeletal 7 OS=Rattus norvegicus GN=Krt7 PE=3 SV=1	Q6IG12	Q6IG12@319L-14.01453	319	2	R.LQAEIDTLK.N	L8(Wildcard / -14.0144)	0.333333	0	20009497	1.61554e+07	0	2.03971	-1	0.119425	0	0	0	0.926688	0	1.11302
-14.0145	I-14.01453	I	0.588921	>>sp|Q09666|AHNK_HUMAN Neuroblast differentiation-associated protein AHNAK OS=Homo sapiens GN=AHNAK PE=1 SV=2	Q09666	Q09666@4172I-14.01453	4172	2	K.VDIDVPDVDVQGPDWHLK.M	I3(Wildcard / -14.0104)	0.5	0	15765596	NA	0	1.85338	-1	0.373901	0	0	0	1.85338	0	0
-14.0145	I-14.01453	I	0.588921	>>sp|Q15746|MYLK_HUMAN Myosin light chain kinase, smooth muscle OS=Homo sapiens GN=MYLK PE=1 SV=4	Q15746	Q15746@1454I-14.01453	1454	2	R.TVTINTEQK.V	I4(Wildcard / -14.0138)	1	0	38769484	NA	0	1.85338	-1	0.373901	0	0	0	1.85338	0	0
-14.0145	I-14.01453	I	0.588921	>>sp|P01024|CO3_HUMAN Complement C3 OS=Homo sapiens GN=C3 PE=1 SV=2	P01024	P01024@494I-14.01453	494	2	R.YYTYLIMNK.G	I6(Wildcard / -14.0125)	1	0	5869958	NA	0	1.85338	-1	0.373901	0	0	0	1.85338	0	0
-14.0145	I-14.01453	I	0.588921	>>sp|P0DMV8|HS71A_HUMAN Heat shock 70 kDa protein 1A OS=Homo sapiens GN=HSPA1A PE=1 SV=1	P0DMV8	P0DMV8@95I-14.01453	95	2	K.HWPFQVINDGDKPK.V	I7(Wildcard / -14.0065)	1	0	1249349	NA	0	1.85338	-1	0.373901	0	0	0	1.85338	0	0
-14.0145	I-14.01453	I	0.588921	>>sp|P23634|AT2B4_HUMAN Plasma membrane calcium-transporting ATPase 4 OS=Homo sapiens GN=ATP2B4 PE=1 SV=2	P23634	P23634@700I-14.01453	700	2	R.MVTGDNINTAR.A	I7(Wildcard / -14.0135)	1	0	2409459	NA	0	1.85338	-1	0.373901	0	0	0	1.85338	0	0
-14.0145	I-14.01453	I	0.588921	>>tr|E7EX44|E7EX44_HUMAN Caldesmon OS=Homo sapiens GN=CALD1 PE=1 SV=1	E7EX44	E7EX44@435I-14.01453	435	2	K.STHQAAIVSK.I	I7(Wildcard / -14.0139)	1	0	35001606	NA	0	1.85338	-1	0.373901	0	0	0	1.85338	0	0
-14.0145	I-14.01453	I	0.588921	>>sp|P05091|ALDH2_HUMAN Aldehyde dehydrogenase, mitochondrial OS=Homo sapiens GN=ALDH2 PE=1 SV=2	P05091	P05091@331I-14.01453	331	2	R.TFVQEDIYDEFVER.S	I7(Wildcard / -14.0155)	1	0	3093626	NA	0	1.85338	-1	0.373901	0	0	0	1.85338	0	0
-14.0145	L-14.01453	L	0.588921	>>sp|Q63190|EMD_RAT Emerin OS=Rattus norvegicus GN=Emd PE=1 SV=1	Q63190	Q63190@27L-14.01453	27	2	R.Q[-17.02655]YNIPHGPILGSTR.K	Q1(Gln->pyro-Glu / -17.0265); L10(Wildcard / -14.0127)	0	0.5	311352	788274	1.87857	0	-1	0.373901	0	1.87857	0	0	0	0
-14.0145	L-14.01453	L	0.588921	>>sp|Q09666|AHNK_HUMAN Neuroblast differentiation-associated protein AHNAK OS=Homo sapiens GN=AHNAK PE=1 SV=2	Q09666	Q09666@673L-14.01453	673	2	K.VNVEAPDVNLEGLGGK.L	L10(Wildcard / -14.0142)	1	0	15765596	NA	0	1.85338	-1	0.373901	0	0	0	1.85338	0	0
-14.0145	L-14.01453	L	0.588921	>>sp|P13647|K2C5_HUMAN Keratin, type II cytoskeletal 5 OS=Homo sapiens GN=KRT5 PE=1 SV=3	P13647	P13647@435L-14.01453	435	2	K.LAELEEALQK.A	L4(Wildcard / -14.0138)	1	0	528494	NA	0	1.85338	-1	0.373901	0	0	0	1.85338	0	0
-14.0145	L-14.01453	L	0.588921	>>sp|P04792|HSPB1_HUMAN Heat shock protein beta-1 OS=Homo sapiens GN=HSPB1 PE=1 SV=2	P04792	P04792@35L-14.01453	35	2	R.LFDQAFGLPR.L	L8(Wildcard / -14.0142)	1	0	1943432	NA	0	1.85338	-1	0.373901	0	0	0	1.85338	0	0
-14.0145	L-14.01453	L	0.588921	>>sp|Q4FZU2|K2C6A_RAT Keratin, type II cytoskeletal 6A OS=Rattus norvegicus GN=Krt6a PE=1 SV=1	Q4FZU2	Q4FZU2@159L-14.01453	159	2	K.TLNNKFASFIDK.V	L2(Wildcard / -14.0063)	0.0246914	0	3.04996e+07	2.0095e+07	0	2.22604	-1	0.373901	0	0	0	0	0	2.22604
-14.0145	E-14.01453	E	0.588921	>>tr|V9HW25|V9HW25_HUMAN Epididymis secretory protein Li 273 OS=Homo sapiens GN=HEL-S-273 PE=2 SV=1	V9HW25	V9HW25@66E-14.01453	66	2	K.EAQEKLEQAEK.K	E1(Wildcard / -14.0131)	1	0	17946999	NA	0	1.85338	-1	0.373901	0	0	0	1.85338	0	0
-14.0145	E-14.01453	E	0.588921	>>tr|B7Z992|B7Z992_HUMAN cDNA FLJ53698, highly similar to Gelsolin OS=Homo sapiens PE=2 SV=1	B7Z992	B7Z992@545E-14.01453	545	2	K.TPSAAYLWVGTGASEAEK.T	E15(Wildcard / -14.0086)	1	0	10312088	NA	0	1.85338	-1	0.373901	0	0	0	1.85338	0	0
-14.0145	E-14.01453	E	0.588921	>>sp|P07195|LDHB_HUMAN L-lactate dehydrogenase B chain OS=Homo sapiens GN=LDHB PE=1 SV=2	P07195	P07195@237E-14.01453	237	2	K.MVVESAYEVIK.L	E4(Wildcard / -14.011)	1	0	3143204	NA	0	1.85338	-1	0.373901	0	0	0	1.85338	0	0
-14.0145	E-14.01453	E	0.588921	>>sp|Q9Y490|TLN1_HUMAN Talin-1 OS=Homo sapiens GN=TLN1 PE=1 SV=3	Q9Y490	Q9Y490@2482E-14.01453	2482	2	K.AAAFEEQENETVVVK.E	E6(Wildcard / -14.0128)	1	0	33811750	NA	0	1.85338	-1	0.373901	0	0	0	1.85338	0	0
-14.0145	G-14.01453	G	0.588921	>>sp|P27824|CALX_HUMAN Calnexin OS=Homo sapiens GN=CANX PE=1 SV=2	P27824	P27824@78G-14.01453	78	2	R.GTLSGWILSK.A	G1(Wildcard / -14.0131)	1	0	449171	NA	0	1.85338	-1	0.373901	0	0	0	1.85338	0	0
-14.0145	Q-14.01453	Q	0.588921	>>sp|P06744|G6PI_HUMAN Glucose-6-phosphate isomerase OS=Homo sapiens GN=GPI PE=1 SV=4	P06744	P06744@198Q-14.01453	198	2	K.TLAQLNPESSLFIIASK.T	Q4(Wildcard / -14.014)	1	0	981631	NA	0	1.85338	-1	0.373901	0	0	0	1.85338	0	0
-14.0145	I-14.01453	I	0.588921	>>tr|Q59EI9|Q59EI9_HUMAN ADP,ATP carrier protein, liver isoform T2 variant (Fragment) OS=Homo sapiens PE=2 SV=1	Q59EI9	Q59EI9@46I-14.01453	46	1	K.DFLAGGIAAAISK.T	I11(Wildcard / -14.0107)	0.5	0	3182866	NA	0	0.926688	-1	0.373901	0	0	0	0.926688	0	0
-14.0145	I-14.01453	I	0.588921	>>sp|P51911|CNN1_HUMAN Calponin-1 OS=Homo sapiens GN=CNN1 PE=1 SV=2	P51911	P51911@75I-14.01453	75	1	K.KINESTQNWHQLENIGNFIK.A	I2(Wildcard / -14.0099)	0.25	0	11303635	NA	0	0.926688	-1	0.373901	0	0	0	0.926688	0	0
-14.0145	I-14.01453	I	0.588921	>>sp|Q9Y2T3|GUAD_HUMAN Guanine deaminase OS=Homo sapiens GN=GDA PE=1 SV=1	Q9Y2T3	Q9Y2T3@188I-14.01453	188	1	K.ETTEESIKETER.F	I7(Wildcard / -14.0136)	1	0	868595	NA	0	0.926688	-1	0.373901	0	0	0	0.926688	0	0
-14.0145	I-14.01453	I	0.588921	>>sp|P50995|ANX11_HUMAN Annexin A11 OS=Homo sapiens GN=ANXA11 PE=1 SV=1	P50995	P50995@278I-14.01453	278	1	K.TPVLFDIYEIK.E	I7(Wildcard / -14.0152)	1	0	360923	NA	0	0.926688	-1	0.373901	0	0	0	0.926688	0	0
-14.0145	L-14.01453	L	0.588921	>>sp|P13639|EF2_HUMAN Elongation factor 2 OS=Homo sapiens GN=EEF2 PE=1 SV=4	P13639	P13639@420L-14.01453	420	1	R.VFSGLVSTGLK.V	L5(Wildcard / -14.0136)	0.5	0	3946357	NA	0	0.926688	-1	0.373901	0	0	0	0.926688	0	0
-14.0145	A-14.01453	A	0.588921	>>sp|Q10758|K2C8_RAT Keratin, type II cytoskeletal 8 OS=Rattus norvegicus GN=Krt8 PE=1 SV=3	Q10758	Q10758@329A-14.01453	329	1	R.ATLEAAIADAEQR.G	A1(Wildcard / -14.0126)	0	0.0175439	4.58013e+07	4.88258e+07	1.01867	0	-1	0.373901	1.01867	0	0	0	0	0
-14.0145	A-14.01453	A	0.588921	>>sp|P13635|CERU_RAT Ceruloplasmin OS=Rattus norvegicus GN=Cp PE=1 SV=3	P13635	P13635@822A-14.01453	822	1	K.NMATRPYSIHAHGVK.T	A3(Wildcard / -14.0147)	0	0.111111	15044348	2.09739e+07	1.01867	0	-1	0.373901	1.01867	0	0	0	0	0
-14.0145	E-14.01453	E	0.588921	>>sp|Q9BUP0|EFHD1_HUMAN EF-hand domain-containing protein D1 OS=Homo sapiens GN=EFHD1 PE=1 SV=1	Q9BUP0	Q9BUP0@177E-14.01453	177	1	K.LSEIDVALEGVK.G	E3(Wildcard / -14.0148)	0.5	0	137825	NA	0	0.926688	-1	0.373901	0	0	0	0.926688	0	0
-14.0145	E-14.01453	E	0.588921	>>sp|Q6IFV3|K1C15_RAT Keratin, type I cytoskeletal 15 OS=Rattus norvegicus GN=Krt15 PE=1 SV=1	Q6IFV3	Q6IFV3@195E-14.01453	195	1	R.Q[-17.02655]GVEADINGLR.R	Q1(Gln->pyro-Glu / -17.0265); E4(Wildcard / -14.0138)	0.2	0	3223311	4132574	0	0.926688	-1	0.373901	0	0	0	0.926688	0	0
-14.0145	G-14.01453	G	0.588921	>>sp|Q96Q06|PLIN4_HUMAN Perilipin-4 OS=Homo sapiens GN=PLIN4 PE=1 SV=2	Q96Q06	Q96Q06@204G-14.01453	204	1	K.GTVQTGVETSK.A	G1(Wildcard / -14.0134)	0.166667	0	1596391	NA	0	0.926688	-1	0.373901	0	0	0	0.926688	0	0
-14.0145	T-14.01453	T	0.588921	>>sp|Q86VP6|CAND1_HUMAN Cullin-associated NEDD8-dissociated protein 1 OS=Homo sapiens GN=CAND1 PE=1 SV=2	Q86VP6	Q86VP6@1047T-14.01453	1047	1	R.DLLDTVLPHLYNETK.V	T5(Wildcard / -14.0137)	0.333333	0	2776331	NA	0	0.926688	-1	0.373901	0	0	0	0.926688	0	0
-14.0145	T-14.01453	T	0.588921	>>sp|P68032|ACTC_HUMAN Actin, alpha cardiac muscle 1 OS=Homo sapiens GN=ACTC1 PE=1 SV=1	P68032	P68032@91T-14.01453	91	1	K.IWHHTFYNELR.V	T5(Wildcard / -14.0166)	0.00181488	0	113036348	NA	0	0.926688	-1	0.373901	0	0	0	0.926688	0	0
-14.0145	T-14.01453	T	0.588921	>>sp|P21333|FLNA_HUMAN Filamin-A OS=Homo sapiens GN=FLNA PE=1 SV=4	P21333	P21333@1819T-14.01453	1819	1	K.VAQPTITDNKDGTVTVR.Y	T5(Wildcard / -14.0184)	0.25	0	198309382	NA	0	0.926688	-1	0.373901	0	0	0	0.926688	0	0
-14.0145	P-14.01453	P	0.588921	>>sp|P04083|ANXA1_HUMAN Annexin A1 OS=Homo sapiens GN=ANXA1 PE=1 SV=2	P04083	P04083@40P-14.01453	40	1	K.GGPGSAVSPYPTFNPSSDVAALHK.A	P11(Wildcard / -14.0081)	1	0	510647	NA	0	0.926688	-1	0.373901	0	0	0	0.926688	0	0
-14.0145	P-14.01453	P	0.588921	>>sp|P21333|FLNA_HUMAN Filamin-A OS=Homo sapiens GN=FLNA PE=1 SV=4	P21333	P21333@1818P-14.01453	1818	1	K.VAQPTITDNK.D	P4(Wildcard / -14.0138)	0.5	0	198309382	NA	0	0.926688	-1	0.373901	0	0	0	0.926688	0	0
-14.0145	T-14.01453	T	0.588921	>>sp|Q6P9T8|TBB4B_RAT Tubulin beta-4B chain OS=Rattus norvegicus GN=Tubb4b PE=1 SV=1	Q6P9T8	Q6P9T8@386T-14.01453	386	3	R.ISEQFTAMFR.R	T6(Wildcard / -14.0157)	0.0224719	0.011236	4.33716e+07	4.5099e+07	0.939284	2.03971	-1	0.474584	0	0.939284	0	0.926688	0	1.11302
-14.0145	L-14.01453	L	0.588921	>>sp|P84060|DTNB_RAT Dystrobrevin beta OS=Rattus norvegicus GN=Dtnb PE=1 SV=2	P84060	P84060@459L-14.01453	459	2	R.LRLEHEQASQPTPEK.A	L3(Wildcard / -14.0152)	0.2	0.2	804157	948736	0.939284	0.926688	-1	0.99284	0	0.939284	0	0.926688	0	0
-14.0145	I-14.01453	I	0.588921	>>sp|D3ZHA0|FLNC_RAT Filamin-C OS=Rattus norvegicus GN=Flnc PE=1 SV=1	D3ZHA0	D3ZHA0@1947I-14.01453	1947	14	K.ITGDDSMR.T	I1(Wildcard / -14.016)	0.189189	0.189189	1.10276e+08	1.32242e+08	7.19427	7.21175	-1.00243	0.994406	2.03735	2.81785	2.33907	0.926688	2.946	3.33906
-14.0145	I-14.01453	I	0.588921	>>sp|P05544|SPA3L_RAT Serine protease inhibitor A3L OS=Rattus norvegicus GN=Serpina3l PE=1 SV=3	P05544	P05544@163I-14.01453	163	10	R.ALYQAEAFIADFKQPNEAK.K	I9(Wildcard / -14.0135)	0.104167	0.104167	40924391	29331090	5.08545	5.11673	-1.00615	0.983646	2.03735	1.87857	1.16953	0.926688	1.964	2.22604
-14.0145	E-14.01453	E	0.588921	>>sp|Q4FZU2|K2C6A_RAT Keratin, type II cytoskeletal 6A OS=Rattus norvegicus GN=Krt6a PE=1 SV=1	Q4FZU2	Q4FZU2@255E-14.01453	255	5	R.TAAENEFVTLKK.D	E6(Wildcard / -14.0149)	0.0447761	0.0298507	3.04996e+07	2.0095e+07	1.95796	2.89069	-1.47638	0.659692	1.01867	0.939284	0	0.926688	1.964	0
-14.0145	I-14.01453	I	0.588921	>>tr|B7Z5Q2|B7Z5Q2_HUMAN cDNA FLJ58075, highly similar to Ceruloplasmin (EC 1.16.3.1) OS=Homo sapiens PE=2 SV=1	B7Z5Q2	B7Z5Q2@183I-14.01453	183	4	R.IYHSHIDAPK.D	I6(Wildcard / -14.0148)	1	0	5225452	NA	0	3.70675	-3.70675	0.373901	0	0	0	3.70675	0	0
-14.0145	A-14.01453	A	0.588921	>>sp|P02787|TRFE_HUMAN Serotransferrin OS=Homo sapiens GN=TF PE=1 SV=3	P02787	P02787@218A-14.01453	218	4	K.DGAGDVAFVK.H	A3(Wildcard / -14.0143)	1	0	7446517	NA	0	3.70675	-3.70675	0.373901	0	0	0	3.70675	0	0
-14.0145	L-14.01453	L	0.588921	>>sp|Q6IG00|K2C4_RAT Keratin, type II cytoskeletal 4 OS=Rattus norvegicus GN=Krt4 PE=3 SV=1	Q6IG00	Q6IG00@153L-14.01453	153	4	K.TLNNKFASFIDK.V	L2(Wildcard / -14.0061)	0.0493827	0	6.1989e+06	NA	0	3.81737	-3.81737	0.11645	0	0	0	1.85338	1.964	0
-14.0145	E-14.01453	E	0.588921	>>sp|Q01995|TAGL_HUMAN Transgelin OS=Homo sapiens GN=TAGLN PE=1 SV=4	Q01995	Q01995@165E-14.01453	165	5	R.EFTESQLQEGK.H	E4(Wildcard / -14.0135)	0.555556	0	56121555	NA	0	4.63344	-4.63344	0.373901	0	0	0	4.63344	0	0
-14.0145	A-14.01453	A	0.588921	>>sp|P21333|FLNA_HUMAN Filamin-A OS=Homo sapiens GN=FLNA PE=1 SV=4	P21333	P21333@964A-14.01453	964	6	K.SPFSVAVSPSLDLSK.I	A6(Wildcard / -14.0085)	0.545455	0	198309382	NA	0	5.56013	-5.56013	0.373901	0	0	0	5.56013	0	0
-14.0145	L-14.01453	L	0.588921	>>sp|Q01995|TAGL_HUMAN Transgelin OS=Homo sapiens GN=TAGLN PE=1 SV=4	Q01995	Q01995@130L-14.01453	130	11	R.TLMALGSLAVTK.N	L2(Wildcard / -14.0117)	0.611111	0	56121555	NA	0	10.1936	-10.1936	0.373901	0	0	0	10.1936	0	0
-2.01414	C-2.01414	C	0.755254	>>sp|P02770|ALBU_RAT Serum albumin OS=Rattus norvegicus GN=Alb PE=1 SV=2	P02770	P02770@115C-2.01414	115	5	K.LRDNYGELADCCAK.Q	C12(Wildcard / -2.0143)	0.00529101	0.021164	585450675	863739403	4.06678	0.926688	4.38851	0.0618856	1.01867	1.87857	1.16953	0.926688	0	0
-2.01414	C-2.01414	C	0.755254	>>sp|P08932|KNT2_RAT T-kininogen 2 OS=Rattus norvegicus PE=1 SV=2	P08932	P08932@144C-2.01414	144	9	K.KTEEDLCVGCFQPIPMDSSDLKPVLK.H	C10(Wildcard / -2.0109)	0.047619	0.166667	6.99546e+06	1.72082e+07	7.27366	1.964	3.70349	0.0747319	3.05602	1.87857	2.33907	0	1.964	0
-2.01414	C-2.01414	C	0.755254	>>sp|P02770|ALBU_RAT Serum albumin OS=Rattus norvegicus GN=Alb PE=1 SV=2	P02770	P02770@462C-2.01414	462	4	K.CCTLPEAQR.L	C2(Wildcard / -2.014)	0.00389105	0.0116732	585450675	863739403	3.0481	0.981999	3.10398	0.341164	0	1.87857	1.16953	0	0.981999	0
-2.01414	C-2.01414	C	0.755254	>>sp|P01946|HBA_RAT Hemoglobin subunit alpha-1/2 OS=Rattus norvegicus GN=Hba1 PE=1 SV=3	P01946	P01946@112C-2.01414	112	10	K.FLSHCLLVTLACHHPGDFTPAM[+15.99492]HASLDK.F	C12(Wildcard / -2.0091); M22(Oxidation / 15.9949)	0.0222222	0.0518519	2.96585e+08	4.06266e+08	7.19427	3.20804	2.24257	0.123599	2.03735	2.81785	2.33907	0	0.981999	2.22604
-2.01414	C-2.01414	C	0.755254	>>sp|Q9WUH4|FHL1_RAT Four and a half LIM domains protein 1 OS=Rattus norvegicus GN=Fhl1 PE=2 SV=1	Q9WUH4	Q9WUH4@209C-2.01414	209	19	R.FTAVEDQYYCVDCYK.N	C10(Wildcard / -2.0109)	0.166667	0.285714	2.41329e+07	24383030	12.4306	6.89439	1.803	0.139541	3.05602	4.69642	4.67814	1.85338	3.928	1.11302
-2.01414	H-2.01414	H	0.755254	>>sp|P01946|HBA_RAT Hemoglobin subunit alpha-1/2 OS=Rattus norvegicus GN=Hba1 PE=1 SV=3	P01946	P01946@114H-2.01414	114	8	K.FLSHCLLVTLACHHPGDFTPAMHASLDK.F	H14(Wildcard / -2.0133)	0.0243902	0.0406504	2.96585e+08	4.06266e+08	5.00606	2.89069	1.73179	0.432404	1.01867	2.81785	1.16953	0.926688	1.964	0
-2.01414	C-2.01414	C	0.755254	>>sp|P02770|ALBU_RAT Serum albumin OS=Rattus norvegicus GN=Alb PE=1 SV=2	P02770	P02770@192C-2.01414	192	98	K.YNEVLTQCCTESDK.A	C8(Wildcard / -2.0113)	0.132867	0.20979	585450675	863739403	62.3275	38.1692	1.63293	0.00835582	23.4295	17.8464	21.0516	12.0469	12.766	13.3562
-2.01414	C-2.01414	C	0.755254	>>sp|Q9Z1Z9|PDLI7_RAT PDZ and LIM domain protein 7 OS=Rattus norvegicus GN=Pdlim7 PE=1 SV=1	Q9Z1Z9	Q9Z1Z9@329C-2.01414	329	17	K.GAIFCPSCYDVR.Y	C5(Wildcard / -2.0132)	0.0786517	0.11236	2.89441e+07	3.21459e+07	10.6314	7.15643	1.48557	0.300834	4.07469	1.87857	4.67814	1.85338	1.964	3.33906
-2.01414	T-2.01414	T	0.755254	>>sp|P04797|G3P_RAT Glyceraldehyde-3-phosphate dehydrogenase OS=Rattus norvegicus GN=Gapdh PE=1 SV=3	P04797	P04797@151T-2.01414	151	15	K.IVSNASCTTNCLAPLAK.V	T8(Wildcard / -2.0107)	0.04375	0.05	54391887	58079595	8.89578	6.83908	1.30073	0.768616	0	1.87857	7.01721	2.78006	2.946	1.11302
-2.01414	C-2.01414	C	0.755254	>>sp|P47875|CSRP1_RAT Cysteine and glycine-rich protein 1 OS=Rattus norvegicus GN=Csrp1 PE=1 SV=2	P47875	P47875@167C-2.01414	167	9	K.DGEIYCKGCYAK.N	C6(Wildcard / -2.0129)	0.0701754	0.0877193	252587181	231579079	5.3157	4.32106	1.23018	0.773809	2.03735	0.939284	2.33907	0	0.981999	3.33906
-2.01414	C-2.01414	C	0.755254	>>sp|P02770|ALBU_RAT Serum albumin OS=Rattus norvegicus GN=Alb PE=1 SV=2	P02770	P02770@114C-2.01414	114	56	K.LRDNYGELADCCAK.Q	C11(Wildcard / -2.0137)	0.148148	0.148148	585450675	863739403	29.4678	28.9227	1.01885	0.957751	8.14939	8.45356	12.8649	4.63344	9.81999	14.4693
-2.01414	C-2.01414	C	0.755254	>>sp|P56571|ES1_RAT ES1 protein homolog, mitochondrial OS=Rattus norvegicus PE=1 SV=2	P56571	P56571@174C-2.01414	174	4	K.KPIGLCCIAPVLAAK.V	C6(Wildcard / -2.0154)	0.166667	0.166667	1.24642e+07	6.88313e+06	2.10882	2.09502	1.00659	0.993118	0	0.939284	1.16953	0	0.981999	1.11302
-2.01414	C-2.01414	C	0.755254	>>sp|P02770|ALBU_RAT Serum albumin OS=Rattus norvegicus GN=Alb PE=1 SV=2	P02770	P02770@303C-2.01414	303	2	K.LQACCDKPVLQK.S	C5(Wildcard / -2.0148)	0	0.0045045	585450675	863739403	1.95796	0	-1	0.11677	1.01867	0.939284	0	0	0	0
-2.01414	C-2.01414	C	0.755254	>>sp|P01048|KNT1_RAT T-kininogen 1 OS=Rattus norvegicus GN=Map1 PE=1 SV=2	P01048	P01048@144C-2.01414	144	2	K.KTEEDLCVGCFQPIPMDSSDLKPVLK.H	C10(Wildcard / -2.0146)	0	0.047619	1457306	8.81665e+06	2.18821	0	-1	0.118004	1.01867	0	1.16953	0	0	0
-2.01414	C-2.01414	C	0.755254	>>sp|P14046|A1I3_RAT Alpha-1-inhibitor 3 OS=Rattus norvegicus GN=A1i3 PE=1 SV=1	P14046	P14046@429C-2.01414	429	2	K.VYHKEESSCIHSSCTAER.H	C9(Wildcard / -2.012)	0	0.0263158	165207780	2.52026e+08	2.10882	0	-1	0.120837	0	0.939284	1.16953	0	0	0
-2.01414	W-2.01414	W	0.755254	>>sp|P02091|HBB1_RAT Hemoglobin subunit beta-1 OS=Rattus norvegicus GN=Hbb PE=1 SV=3	P02091	P02091@38W-2.01414	38	3	R.LLVVYPWTQR.Y	W7(Wildcard / -2.0071)	0	0.00184049	54249400	251068878	2.89724	0	-1	0.149906	1.01867	1.87857	0	0	0	0
-2.01414	H-2.01414	H	0.755254	>>sp|Q9WUH4|FHL1_RAT Four and a half LIM domains protein 1 OS=Rattus norvegicus GN=Fhl1 PE=2 SV=1	Q9WUH4	Q9WUH4@251H-2.01414	251	3	K.GSSVVAYEGQSWHDYCFHCK.K	H18(Wildcard / -2.0129)	0.12	0	2.41329e+07	24383030	0	2.83537	-1	0.152243	0	0	0	1.85338	0.981999	0
-2.01414	C-2.01414	C	0.755254	>>sp|Q15746|MYLK_HUMAN Myosin light chain kinase, smooth muscle OS=Homo sapiens GN=MYLK PE=1 SV=4	Q15746	Q15746@1713C-2.01414	1713	2	R.LDCTQCLQHPWLMK.D	C6(Wildcard / -2.0103)	0.666667	0	38769484	NA	0	1.85338	-1	0.373901	0	0	0	1.85338	0	0
-2.01414	C-2.01414	C	0.755254	>>sp|P85968|6PGD_RAT 6-phosphogluconate dehydrogenase, decarboxylating OS=Rattus norvegicus GN=Pgd PE=1 SV=1	P85968	P85968@170C-2.01414	170	2	K.VGTGEPCCDWVGDEGAGHFVK.M	C7(Wildcard / -2.0093)	0.4	0	2.63645e+06	1.67157e+06	0	1.85338	-1	0.373901	0	0	0	1.85338	0	0
-2.01414	T-2.01414	T	0.755254	>>sp|P04797|G3P_RAT Glyceraldehyde-3-phosphate dehydrogenase OS=Rattus norvegicus GN=Gapdh PE=1 SV=3	P04797	P04797@152T-2.01414	152	2	K.IVSNASCTTNCLAPLAK.V	T9(Wildcard / -2.005)	0	0.0125	54391887	58079595	2.33907	0	-1	0.373901	0	0	2.33907	0	0	0
-2.01414	C-2.01414	C	0.755254	>>sp|P12346|TRFE_RAT Serotransferrin OS=Rattus norvegicus GN=Tf PE=1 SV=3	P12346	P12346@596C-2.01414	596	1	K.QEDFQLLCPDGTKKPVTEFATCHLAQAPNHVVVSR.K	C22(Wildcard / -2.0202)	0	0.00740741	2.48734e+08	2.64459e+08	1.01867	0	-1	0.373901	1.01867	0	0	0	0	0
-2.01414	C-2.01414	C	0.755254	>>sp|Q66HS7|PDLI3_RAT PDZ and LIM domain protein 3 OS=Rattus norvegicus GN=Pdlim3 PE=1 SV=2	Q66HS7	Q66HS7@292C-2.01414	292	1	R.MPLCDKCGSGIVGAVVK.A	C4(Wildcard / -2.0184)	0	0.047619	3610870	6016556	1.01867	0	-1	0.373901	1.01867	0	0	0	0	0
-2.01414	C-2.01414	C	0.755254	>>sp|P63088|PP1G_RAT Serine/threonine-protein phosphatase PP1-gamma catalytic subunit OS=Rattus norvegicus GN=Ppp1cc PE=1 SV=1	P63088	P63088@155C-2.01414	155	1	K.TFTDCFNCLPIAAIVDEK.I	C5(Wildcard / -2.0139)	0	0.0204082	576804	420039	1.01867	0	-1	0.373901	1.01867	0	0	0	0	0
-2.01414	C-2.01414	C	0.755254	>>sp|Q6P9T8|TBB4B_RAT Tubulin beta-4B chain OS=Rattus norvegicus GN=Tubb4b PE=1 SV=1	Q6P9T8	Q6P9T8@129C-2.01414	129	1	K.EAESCDCLQGFQLTHSLGGGTGSGMGTLLISK.I	C7(Wildcard / -2.0157)	0	0.142857	4.33716e+07	4.5099e+07	1.01867	0	-1	0.373901	1.01867	0	0	0	0	0
-2.01414	C-2.01414	C	0.755254	>>sp|P31232|TAGL_RAT Transgelin OS=Rattus norvegicus GN=Tagln PE=1 SV=2	P31232	P31232@38C-2.01414	38	1	R.LVEWIVM[+15.99492]QCGPDVGRPDR.G	M7(Oxidation / 15.9949); C9(Wildcard / -2.0102)	0	0.00793651	1.50482e+09	1277217013	1.01867	0	-1	0.373901	1.01867	0	0	0	0	0
-2.01414	C-2.01414	C	0.755254	>>sp|P14046|A1I3_RAT Alpha-1-inhibitor 3 OS=Rattus norvegicus GN=A1i3 PE=1 SV=1	P14046	P14046@434C-2.01414	434	1	K.EESSCIHSSCTAER.H	C10(Wildcard / -2.0139)	0	0.0277778	165207780	2.52026e+08	0.939284	0	-1	0.373901	0	0.939284	0	0	0	0
-2.01414	C-2.01414	C	0.755254	>>sp|Q9Z1Z9|PDLI7_RAT PDZ and LIM domain protein 7 OS=Rattus norvegicus GN=Pdlim7 PE=1 SV=1	Q9Z1Z9	Q9Z1Z9@308C-2.01414	308	1	R.YLVALGHAYHPEEFVCSQCGK.V	C16(Wildcard / -2.0115)	0	0.0181818	2.89441e+07	3.21459e+07	0.939284	0	-1	0.373901	0	0.939284	0	0	0	0
-2.01414	C-2.01414	C	0.755254	>>sp|Q5EB77|RAB18_RAT Ras-related protein Rab-18 OS=Rattus norvegicus GN=Rab18 PE=2 SV=1	Q5EB77	Q5EB77@155C-2.01414	155	1	K.TCDGVQCAFEELVEK.I	C2(Wildcard / -2.0134)	0	0.0666667	6.90462e+06	4.40752e+06	0.939284	0	-1	0.373901	0	0.939284	0	0	0	0
-2.01414	C-2.01414	C	0.755254	>>sp|P62142|PP1B_RAT Serine/threonine-protein phosphatase PP1-beta catalytic subunit OS=Rattus norvegicus GN=Ppp1cb PE=1 SV=3	P62142	P62142@154C-2.01414	154	1	K.TFTDCFNCLPIAAIVDEK.I	C5(Wildcard / -2.0165)	0	0.0204082	2763767	3.67297e+06	0.939284	0	-1	0.373901	0	0.939284	0	0	0	0
-2.01414	C-2.01414	C	0.755254	>>sp|P12346|TRFE_RAT Serotransferrin OS=Rattus norvegicus GN=Tf PE=1 SV=3	P12346	P12346@350C-2.01414	350	1	R.EGVCPEGSIDSAPVKWCALSHQER.A	C4(Wildcard / -2.0125)	0	0.2	2.48734e+08	2.64459e+08	1.16953	0	-1	0.373901	0	0	1.16953	0	0	0
-2.01414	C-2.01414	C	0.755254	>>sp|P12346|TRFE_RAT Serotransferrin OS=Rattus norvegicus GN=Tf PE=1 SV=3	P12346	P12346@634C-2.01414	634	1	K.GDKDCTGNFCLFR.S	C5(Wildcard / -2.0139)	0	0.0119048	2.48734e+08	2.64459e+08	1.16953	0	-1	0.373901	0	0	1.16953	0	0	0
-2.01414	C-2.01414	C	0.755254	>>sp|Q9Z1Z9|PDLI7_RAT PDZ and LIM domain protein 7 OS=Rattus norvegicus GN=Pdlim7 PE=1 SV=1	Q9Z1Z9	Q9Z1Z9@332C-2.01414	332	1	K.GAIFCPSCYDVR.Y	C8(Wildcard / -2.0163)	0	0.011236	2.89441e+07	3.21459e+07	1.16953	0	-1	0.373901	0	0	1.16953	0	0	0
-2.01414	C-2.01414	C	0.755254	>>sp|P16615|AT2A2_HUMAN Sarcoplasmic/endoplasmic reticulum calcium ATPase 2 OS=Homo sapiens GN=ATP2A2 PE=1 SV=1	P16615	P16615@344C-2.01414	344	1	R.SLPSVETLGCTSVICSDK.T	C10(Wildcard / -2.017)	0.142857	0	5284945	NA	0	0.926688	-1	0.373901	0	0	0	0.926688	0	0
-2.01414	C-2.01414	C	0.755254	>>sp|P05708|HXK1_RAT Hexokinase-1 OS=Rattus norvegicus GN=Hk1 PE=1 SV=4	P05708	P05708@375C-2.01414	375	1	R.LGVEPSDVDCVSVQHICTIVSFR.S	C17(Wildcard / -2.0124)	0.0909091	0	9.61634e+06	6520725	0	0.926688	-1	0.373901	0	0	0	0.926688	0	0
-2.01414	C-2.01414	C	0.755254	>>sp|P47875|CSRP1_RAT Cysteine and glycine-rich protein 1 OS=Rattus norvegicus GN=Csrp1 PE=1 SV=2	P47875	P47875@61C-2.01414	61	1	K.NLDSTTVAVHGEEIYCKSCYGK.K	C19(Wildcard / -2.0131)	0.00591716	0	252587181	231579079	0	0.926688	-1	0.373901	0	0	0	0.926688	0	0
-2.01414	C-2.01414	C	0.755254	>>sp|P21333|FLNA_HUMAN Filamin-A OS=Homo sapiens GN=FLNA PE=1 SV=4	P21333	P21333@2476C-2.01414	2476	1	K.MDCQECPEGYR.V	C3(Wildcard / -2.0152)	0.5	0	198309382	NA	0	0.926688	-1	0.373901	0	0	0	0.926688	0	0
-2.01414	C-2.01414	C	0.755254	>>sp|Q2LAP6|TES_RAT Testin OS=Rattus norvegicus GN=Tes PE=1 SV=1	Q2LAP6	Q2LAP6@359C-2.01414	359	1	K.NHAVVCQGCHNAIDPEVQR.V	C6(Wildcard / -2.0172)	0.142857	0	2.43214e+06	1.91488e+06	0	0.926688	-1	0.373901	0	0	0	0.926688	0	0
-2.01414	C-2.01414	C	0.755254	>>sp|Q99PS8|HRG_RAT Histidine-rich glycoprotein OS=Rattus norvegicus GN=Hrg PE=1 SV=1	Q99PS8	Q99PS8@264C-2.01414	264	1	R.GHEHPHCDKHLCK.L	C7(Wildcard / -2.0131)	0.0204082	0	9.97243e+06	4.44935e+06	0	0.926688	-1	0.373901	0	0	0	0.926688	0	0
-2.01414	C-2.01414	C	0.755254	>>sp|P47727|CBR1_RAT Carbonyl reductase [NADPH] 1 OS=Rattus norvegicus GN=Cbr1 PE=1 SV=2	P47727	P47727@227C-2.01414	227	1	K.ILLNACCPGWVR.T	C7(Wildcard / -2.0154)	0.0625	0	1.16487e+06	968420	0	0.926688	-1	0.373901	0	0	0	0.926688	0	0
-2.01414	C-2.01414	C	0.755254	>>sp|Q2LAP6|TES_RAT Testin OS=Rattus norvegicus GN=Tes PE=1 SV=1	Q2LAP6	Q2LAP6@362C-2.01414	362	1	K.NHAVVCQGCHNAIDPEVQR.V	C9(Wildcard / -2.0117)	0.142857	0	2.43214e+06	1.91488e+06	0	0.926688	-1	0.373901	0	0	0	0.926688	0	0
-2.01414	C-2.01414	C	0.755254	>>sp|P35565|CALX_RAT Calnexin OS=Rattus norvegicus GN=Canx PE=1 SV=1	P35565	P35565@367C-2.01414	367	1	K.CESAPGCGVWQRPM[+15.99492]IDNPNYK.G	C7(Wildcard / -2.0077); M14(Oxidation / 15.9949)	1	0	7.96508e+06	5.15091e+06	0	0.926688	-1	0.373901	0	0	0	0.926688	0	0
-2.01414	C-2.01414	C	0.755254	>>sp|Q9QX79|FETUB_RAT Fetuin-B OS=Rattus norvegicus GN=Fetub PE=2 SV=2	Q9QX79	Q9QX79@154C-2.01414	154	1	K.IHSM[+15.99492]CPDCPHPVDLSAPSVLEAATESLAK.F	M4(Oxidation / 15.9949); C5(Wildcard / -2.0138)	0.0909091	0	11559146	16729920	0	0.926688	-1	0.373901	0	0	0	0.926688	0	0
-2.01414	C-2.01414	C	0.755254	>>sp|Q9Z1P2|ACTN1_RAT Alpha-actinin-1 OS=Rattus norvegicus GN=Actn1 PE=1 SV=1	Q9Z1P2	Q9Z1P2@476C-2.01414	476	1	R.CQKICDQWDNLGALTQK.R	C1(Wildcard / -2.018)	0.0769231	0	95315475	9.57818e+07	0	0.981999	-1	0.373901	0	0	0	0	0.981999	0
-2.01414	C-2.01414	C	0.755254	>>sp|P11507|AT2A2_RAT Sarcoplasmic/endoplasmic reticulum calcium ATPase 2 OS=Rattus norvegicus GN=Atp2a2 PE=1 SV=1	P11507	P11507@344C-2.01414	344	1	R.SLPSVETLGCTSVICSDK.T	C10(Wildcard / -2.017)	0.142857	0	8.11535e+06	6.75025e+06	0	0.981999	-1	0.373901	0	0	0	0	0.981999	0
-2.01414	C-2.01414	C	0.755254	>>sp|Q99PS8|HRG_RAT Histidine-rich glycoprotein OS=Rattus norvegicus GN=Hrg PE=1 SV=1	Q99PS8	Q99PS8@269C-2.01414	269	1	R.GHEHPHCDKHLCK.L	C12(Wildcard / -2.0135)	0.0204082	0	9.97243e+06	4.44935e+06	0	0.981999	-1	0.373901	0	0	0	0	0.981999	0
-2.01414	C-2.01414	C	0.755254	>>sp|P56571|ES1_RAT ES1 protein homolog, mitochondrial OS=Rattus norvegicus PE=1 SV=2	P56571	P56571@175C-2.01414	175	1	K.KPIGLCCIAPVLAAK.V	C7(Wildcard / -2.0155)	0.0833333	0	1.24642e+07	6.88313e+06	0	0.981999	-1	0.373901	0	0	0	0	0.981999	0
-2.01414	C-2.01414	C	0.755254	>>sp|Q07205|IF5_RAT Eukaryotic translation initiation factor 5 OS=Rattus norvegicus GN=Eif5 PE=1 SV=1	Q07205	Q07205@102C-2.01414	102	1	K.FVLCPECENPETDLHVNPK.K	C7(Wildcard / -2.0165)	0.5	0	93222.5	195520	0	0.981999	-1	0.373901	0	0	0	0	0.981999	0
-2.01414	C-2.01414	C	0.755254	>>sp|P62142|PP1B_RAT Serine/threonine-protein phosphatase PP1-beta catalytic subunit OS=Rattus norvegicus GN=Ppp1cb PE=1 SV=3	P62142	P62142@157C-2.01414	157	1	K.TFTDCFNCLPIAAIVDEK.I	C8(Wildcard / -2.0127)	0.0204082	0	2763767	3.67297e+06	0	0.981999	-1	0.373901	0	0	0	0	0.981999	0
-2.01414	C-2.01414	C	0.755254	>>sp|P85968|6PGD_RAT 6-phosphogluconate dehydrogenase, decarboxylating OS=Rattus norvegicus GN=Pgd PE=1 SV=1	P85968	P85968@171C-2.01414	171	1	K.VGTGEPCCDWVGDEGAGHFVK.M	C8(Wildcard / -2.021)	0.2	0	2.63645e+06	1.67157e+06	0	0.981999	-1	0.373901	0	0	0	0	0.981999	0
-2.01414	W-2.01414	W	0.755254	>>sp|Q63716|PRDX1_RAT Peroxiredoxin-1 OS=Rattus norvegicus GN=Prdx1 PE=1 SV=1	Q63716	Q63716@177W-2.01414	177	1	K.HGEVCPAGWKPGSDTIKPDVNK.S	W9(Wildcard / -2.0195)	0	0.5	4.2153e+07	3.76679e+07	0.939284	0	-1	0.373901	0	0.939284	0	0	0	0
-2.01414	H-2.01414	H	0.755254	>>sp|P14046|A1I3_RAT Alpha-1-inhibitor 3 OS=Rattus norvegicus GN=A1i3 PE=1 SV=1	P14046	P14046@431H-2.01414	431	1	K.EESSCIHSSCTAER.H	H7(Wildcard / -2.0135)	0	0.0277778	165207780	2.52026e+08	1.16953	0	-1	0.373901	0	0	1.16953	0	0	0
-2.01414	T-2.01414	T	0.755254	>>sp|P31232|TAGL_RAT Transgelin OS=Rattus norvegicus GN=Tagln PE=1 SV=2	P31232	P31232@109T-2.01414	109	1	K.TDMFQTVDLFEGKDM[+15.99492]AAVQR.T	T1(Wildcard / -2.0179); M15(Oxidation / 15.9949)	0.00425532	0	1.50482e+09	1277217013	0	0.926688	-1	0.373901	0	0	0	0.926688	0	0
-2.01414	C-2.01414	C	0.755254	>>sp|Q8VIF7|SBP1_RAT Selenium-binding protein 1 OS=Rattus norvegicus GN=Selenbp1 PE=1 SV=1	Q8VIF7	Q8VIF7@8C-2.01414	8	3	K.CTKCGPGYATPLEAMK.G	C4(Wildcard / -2.0159)	0.222222	0.111111	1.9678e+07	2.03685e+07	0.939284	1.90869	-1	0.509424	0	0.939284	0	0.926688	0.981999	0
-2.01414	C-2.01414	C	0.755254	>>sp|Q5EB77|RAB18_RAT Ras-related protein Rab-18 OS=Rattus norvegicus GN=Rab18 PE=2 SV=1	Q5EB77	Q5EB77@160C-2.01414	160	3	K.TCDGVQCAFEELVEK.I	C7(Wildcard / -2.0161)	0.133333	0.0666667	6.90462e+06	4.40752e+06	0.939284	1.90869	-1	0.509424	0	0.939284	0	0.926688	0.981999	0
-2.01414	C-2.01414	C	0.755254	>>sp|P02770|ALBU_RAT Serum albumin OS=Rattus norvegicus GN=Alb PE=1 SV=2	P02770	P02770@461C-2.01414	461	3	K.CCTLPEAQR.L	C1(Wildcard / -2.0155)	0.00389105	0.0077821	585450675	863739403	1.95796	0.981999	-1	0.520831	1.01867	0.939284	0	0	0.981999	0
-2.01414	C-2.01414	C	0.755254	>>sp|P02770|ALBU_RAT Serum albumin OS=Rattus norvegicus GN=Alb PE=1 SV=2	P02770	P02770@77C-2.01414	77	3	K.TCVADENAENCDKSIHTLFGDK.L	C2(Wildcard / -2.0131)	0.0238095	0.047619	585450675	863739403	1.95796	0.981999	-1	0.520831	1.01867	0.939284	0	0	0.981999	0
-2.01414	C-2.01414	C	0.755254	>>sp|Q99PD6|TGFI1_RAT Transforming growth factor beta-1-induced transcript 1 protein OS=Rattus norvegicus GN=Tgfb1i1 PE=1 SV=2	Q99PD6	Q99PD6@405C-2.01414	405	2	R.GSLCATCGLPVTGR.C	C4(Wildcard / -2.0149)	0.0769231	0.0769231	3.97713e+06	3.9502e+06	1.16953	0.926688	-1	0.878608	0	0	1.16953	0.926688	0	0
-2.01414	C-2.01414	C	0.755254	>>sp|P47875|CSRP1_RAT Cysteine and glycine-rich protein 1 OS=Rattus norvegicus GN=Csrp1 PE=1 SV=2	P47875	P47875@170C-2.01414	170	2	K.DGEIYCKGCYAK.N	C9(Wildcard / -2.0157)	0.0175439	0.0175439	252587181	231579079	0.939284	1.11302	-1	0.910795	0	0.939284	0	0	0	1.11302
-2.01414	C-2.01414	C	0.755254	>>sp|P02770|ALBU_RAT Serum albumin OS=Rattus norvegicus GN=Alb PE=1 SV=2	P02770	P02770@86C-2.01414	86	2	K.TCVADENAENCDKSIHTLFGDK.L	C11(Wildcard / -2.0148)	0.0238095	0.0238095	585450675	863739403	1.01867	0.926688	-1	0.94995	1.01867	0	0	0.926688	0	0
-2.01414	C-2.01414	C	0.755254	>>sp|P47875|CSRP1_RAT Cysteine and glycine-rich protein 1 OS=Rattus norvegicus GN=Csrp1 PE=1 SV=2	P47875	P47875@58C-2.01414	58	2	K.NLDSTTVAVHGEEIYCKSCYGK.K	C16(Wildcard / -2.0035)	0.00591716	0.00591716	252587181	231579079	1.01867	1.11302	-1	0.95314	1.01867	0	0	0	0	1.11302
-2.01414	C-2.01414	C	0.755254	>>sp|P02770|ALBU_RAT Serum albumin OS=Rattus norvegicus GN=Alb PE=1 SV=2	P02770	P02770@302C-2.01414	302	2	K.LQACCDKPVLQK.S	C4(Wildcard / -2.0141)	0.00225225	0.00225225	585450675	863739403	1.16953	1.11302	-1	0.973754	0	0	1.16953	0	0	1.11302
-2.01414	C-2.01414	C	0.755254	>>sp|P01946|HBA_RAT Hemoglobin subunit alpha-1/2 OS=Rattus norvegicus GN=Hba1 PE=1 SV=3	P01946	P01946@105C-2.01414	105	2	K.FLSHCLLVTLACHHPGDFTPAM[+15.99492]HASLDK.F	C5(Wildcard / -2.0091); M22(Oxidation / 15.9949)	0.00740741	0.00740741	2.96585e+08	4.06266e+08	0.939284	0.981999	-1	0.97643	0	0.939284	0	0	0.981999	0
-2.01414	H-2.01414	H	0.755254	>>sp|P18421|PSB1_RAT Proteasome subunit beta type-1 OS=Rattus norvegicus GN=Psmb1 PE=1 SV=3	P18421	P18421@85H-2.01414	85	2	K.TVIGCSGFHGDCLTLTK.I	H9(Wildcard / -2.014)	0.0833333	0.0833333	1.2694e+07	9579080	0.939284	0.981999	-1	0.97643	0	0.939284	0	0	0.981999	0
-2.01414	C-2.01414	C	0.755254	>>sp|Q9WUH4|FHL1_RAT Four and a half LIM domains protein 1 OS=Rattus norvegicus GN=Fhl1 PE=2 SV=1	Q9WUH4	Q9WUH4@71C-2.01414	71	2	R.CAKCLHPLASETFVSK.D	C4(Wildcard / -2.0186)	0.0588235	0.0588235	2.41329e+07	24383030	0.939284	0.926688	-1	0.99284	0	0.939284	0	0.926688	0	0
-2.01414	Y-2.01414	Y	0.755254	>>sp|P47875|CSRP1_RAT Cysteine and glycine-rich protein 1 OS=Rattus norvegicus GN=Csrp1 PE=1 SV=2	P47875	P47875@57Y-2.01414	57	20	K.NLDSTTVAVHGEEIYCKSCYGK.K	Y15(Wildcard / -2.0054)	0.0591716	0.0591716	252587181	231579079	10.3218	10.3645	-1.00414	0.990468	3.05602	3.75714	3.5086	1.85338	2.946	5.5651
-2.01414	C-2.01414	C	0.755254	>>sp|P62260|1433E_RAT 14-3-3 protein epsilon OS=Rattus norvegicus GN=Ywhae PE=1 SV=1	P62260	P62260@97C-2.01414	97	10	K.LICCDILDVLDK.H	C3(Wildcard / -2.0124)	0.208333	0.208333	7.08988e+06	6.34036e+06	5.16484	5.24775	-1.01605	0.980074	3.05602	0.939284	1.16953	0.926688	0.981999	3.33906
-2.01414	C-2.01414	C	0.755254	>>sp|P02770|ALBU_RAT Serum albumin OS=Rattus norvegicus GN=Alb PE=1 SV=2	P02770	P02770@501C-2.01414	501	8	K.CCSGSLVER.R	C2(Wildcard / -2.0148)	0.00900901	0.00900901	585450675	863739403	3.9953	4.19004	-1.04874	0.957496	3.05602	0.939284	0	0	1.964	2.22604
-2.01414	H-2.01414	H	0.755254	>>sp|P01946|HBA_RAT Hemoglobin subunit alpha-1/2 OS=Rattus norvegicus GN=Hba1 PE=1 SV=3	P01946	P01946@113H-2.01414	113	13	K.FLSHCLLVTLACHHPGDFTPAM[+15.99492]HASLDK.F	H13(Wildcard / -2.015); M22(Oxidation / 15.9949)	0.0518519	0.0444444	2.96585e+08	4.06266e+08	6.17559	6.70806	-1.08622	0.896754	1.01867	2.81785	2.33907	2.78006	3.928	0
-2.01414	C-2.01414	C	0.755254	>>sp|P02770|ALBU_RAT Serum albumin OS=Rattus norvegicus GN=Alb PE=1 SV=2	P02770	P02770@500C-2.01414	500	35	K.CCSGSLVER.R	C1(Wildcard / -2.0142)	0.0472973	0.0315315	585450675	863739403	14.6267	20.9452	-1.43198	0.327654	7.13071	2.81785	4.67814	5.56013	9.81999	5.5651
-2.01414	C-2.01414	C	0.755254	>>sp|P02770|ALBU_RAT Serum albumin OS=Rattus norvegicus GN=Alb PE=1 SV=2	P02770	P02770@193C-2.01414	193	15	K.YNEVLTQCCTESDK.A	C9(Wildcard / -2.0134)	0.0314685	0.020979	585450675	863739403	5.94534	8.74777	-1.47136	0.502017	1.01867	3.75714	1.16953	3.70675	3.928	1.11302
-2.01414	T-2.01414	T	0.755254	>>sp|P01946|HBA_RAT Hemoglobin subunit alpha-1/2 OS=Rattus norvegicus GN=Hba1 PE=1 SV=3	P01946	P01946@109T-2.01414	109	6	K.FLSHCLLVTLACHHPGDFTPAMHASLDK.F	T9(Wildcard / -2.0105)	0.0325203	0.0162602	2.96585e+08	4.06266e+08	2.33907	4.19004	-1.79133	0.588172	0	0	2.33907	0	1.964	2.22604
-2.01414	W-2.01414	W	0.755254	>>sp|P31232|TAGL_RAT Transgelin OS=Rattus norvegicus GN=Tagln PE=1 SV=2	P31232	P31232@33W-2.01414	33	52	R.LVEWIVMQCGPDVGRPDR.G	W4(Wildcard / -2.0098)	0.132296	0.0700389	1.50482e+09	1277217013	18.8364	33.8481	-1.79695	0.0209861	4.07469	6.57499	8.18674	12.0469	11.784	10.0172
-2.01414	C-2.01414	C	0.755254	>>sp|Q9WUH4|FHL1_RAT Four and a half LIM domains protein 1 OS=Rattus norvegicus GN=Fhl1 PE=2 SV=1	Q9WUH4	Q9WUH4@153C-2.01414	153	9	K.GEDFYCVTCHETK.F	C9(Wildcard / -2.0161)	0.113208	0.0566038	2.41329e+07	24383030	2.89724	5.85708	-2.02161	0.245481	1.01867	1.87857	0	2.78006	1.964	1.11302
-2.01414	C-2.01414	C	0.755254	>>sp|P18297|SPRE_RAT Sepiapterin reductase OS=Rattus norvegicus GN=Spr PE=1 SV=1	P18297	P18297@8C-2.01414	8	4	R.LGCAVCVLTGASR.G	C3(Wildcard / -2.0144)	1	0	1.08066e+06	336407	0	4.13473	-4.13473	0.0314042	0	0	0	0.926688	0.981999	2.22604
-2.01414	H-2.01414	H	0.755254	>>sp|P01946|HBA_RAT Hemoglobin subunit alpha-1/2 OS=Rattus norvegicus GN=Hba1 PE=1 SV=3	P01946	P01946@104H-2.01414	104	5	K.FLSHCLLVTLACHHPGDFTPAMHASLDK.F	H4(Wildcard / -2.0108)	0.0325203	0.00813008	2.96585e+08	4.06266e+08	0.939284	4.07942	-4.34311	0.238533	0	0.939284	0	1.85338	0	2.22604
-2.01414	C-2.01414	C	0.755254	>>sp|Q9WUH4|FHL1_RAT Four and a half LIM domains protein 1 OS=Rattus norvegicus GN=Fhl1 PE=2 SV=1	Q9WUH4	Q9WUH4@150C-2.01414	150	6	K.GEDFYCVTCHETK.F	C6(Wildcard / -2.0149)	0.0943396	0.0188679	2.41329e+07	24383030	0.939284	5.11673	-5.44747	0.051097	0	0.939284	0	0.926688	1.964	2.22604
0.98539	N+0.98539	N	0.934207	>>sp|P02091|HBB1_RAT Hemoglobin subunit beta-1 OS=Rattus norvegicus GN=Hbb PE=1 SV=3	P02091	P02091@70N+0.98539	70	11	K.KVINAFNDGLK.H	N4(Wildcard / 0.98)	0	0.025463	54249400	251068878	11.1896	0	11.1896	0.00937509	5.09337	3.75714	2.33907	0	0	0
0.98539	N+0.98539	N	0.934207	>>sp|P63102|1433Z_RAT 14-3-3 protein zeta/delta OS=Rattus norvegicus GN=Ywhaz PE=1 SV=1	P63102	P63102@108N+0.98539	108	9	K.FLIPNASQPESK.V	N5(Wildcard / 0.9849)	0	0.079646	4.87928e+07	39868659	9.61273	0	9.61273	0.0168425	3.05602	1.87857	4.67814	0	0	0
0.98539	N+0.98539	N	0.934207	>>sp|P02091|HBB1_RAT Hemoglobin subunit beta-1 OS=Rattus norvegicus GN=Hbb PE=1 SV=3	P02091	P02091@73N+0.98539	73	11	K.KVINAFNDGLK.H	N7(Wildcard / 0.9831)	0.00231481	0.0231481	54249400	251068878	10.552	1.11302	9.48052	0.0104577	3.05602	2.81785	4.67814	0	0	1.11302
0.98539	N+0.98539	N	0.934207	>>sp|P41350|CAV1_RAT Caveolin-1 OS=Rattus norvegicus GN=Cav1 PE=1 SV=3	P41350	P41350@37N+0.98539	37	7	K.AM[+15.99492]ADEVNEKQVYDAHTK.E	M2(Oxidation / 15.9949); N7(Wildcard / 0.9858)	0.111111	0.666667	4.72114e+07	3.09114e+07	6.40585	0.981999	6.52327	0.0867321	1.01867	1.87857	3.5086	0	0.981999	0
0.98539	N+0.98539	N	0.934207	>>sp|P02770|ALBU_RAT Serum albumin OS=Rattus norvegicus GN=Alb PE=1 SV=2	P02770	P02770@429N+0.98539	429	6	K.LGEYGFQNAVLVR.Y	N8(Wildcard / 0.9864)	0	0.00439883	585450675	863739403	6.25498	0	6.25498	0.00010273	2.03735	1.87857	2.33907	0	0	0
0.98539	N+0.98539	N	0.934207	>>sp|P02761|MUP_RAT Major urinary protein OS=Rattus norvegicus PE=1 SV=1	P02761	P02761@54N+0.98539	54	12	R.EKIEENGSMR.V	N6(Wildcard / 0.9825)	0.2	1	2097943	5.04629e+06	10.02	2.03971	4.91249	0.0913285	5.09337	3.75714	1.16953	0.926688	0	1.11302
0.98539	N+0.98539	N	0.934207	>>sp|P43278|H10_RAT Histone H1.0 OS=Rattus norvegicus GN=H1f0 PE=2 SV=2	P43278	P43278@4N+0.98539	4	11	M.TENSTSTPAAKPK.R	N3(Wildcard / 0.9853)	0.05	0.225	2.96103e+06	5152095	9.23161	1.90869	4.83663	0.0159074	4.07469	2.81785	2.33907	0.926688	0.981999	0
0.98539	G+0.98539	G	0.934207	>>sp|P0DP29|CALM1_RAT Calmodulin-1 OS=Rattus norvegicus GN=Calm1 PE=1 SV=1	P0DP29	P0DP29@97G+0.98539	97	5	R.VFDKDGNGYISAAELR.H	G6(Wildcard / 0.986)	0.0034965	0.013986	108405571	1.02588e+08	4.06678	0.926688	4.38851	0.0618856	1.01867	1.87857	1.16953	0.926688	0	0
0.98539	N+0.98539	N	0.934207	>>sp|P15865|H14_RAT Histone H1.4 OS=Rattus norvegicus GN=Hist1h1e PE=1 SV=3	P15865	P15865@76N+0.98539	76	9	K.ALAAAGYDVEKNNSR.I	N12(Wildcard / 0.9838)	0.0833333	0.291667	1.34648e+07	1.67697e+07	7.27366	1.85338	3.92455	0.062795	3.05602	1.87857	2.33907	1.85338	0	0
0.98539	Q+0.98539	Q	0.934207	>>sp|P14141|CAH3_RAT Carbonic anhydrase 3 OS=Rattus norvegicus GN=Ca3 PE=1 SV=3	P14141	P14141@28Q+0.98539	28	3	K.GDNQSPIELHTK.D	Q4(Wildcard / 0.9849)	0	0.0352941	4.69912e+06	16680801	3.35774	0	3.35774	0.173675	1.01867	0	2.33907	0	0	0
0.98539	N+0.98539	N	0.934207	>>sp|P04639|APOA1_RAT Apolipoprotein A-I OS=Rattus norvegicus GN=Apoa1 PE=1 SV=2	P04639	P04639@202N+0.98539	202	3	K.NHPTLIEYHTK.A	N1(Wildcard / 0.9843)	0	0.012931	198049561	1.12217e+08	3.27835	0	3.27835	0.183109	0	0.939284	2.33907	0	0	0
0.98539	N+0.98539	N	0.934207	>>sp|Q62736|CALD1_RAT Non-muscle caldesmon OS=Rattus norvegicus GN=Cald1 PE=1 SV=1	Q62736	Q62736@133N+0.98539	133	3	R.MQNNSAENETAEGEEKGESR.S	N3(Wildcard / 0.9871)	0	0.0309278	1.20011e+08	1.4362e+08	3.20688	0	3.20688	0.144388	2.03735	0	1.16953	0	0	0
0.98539	N+0.98539	N	0.934207	>>sp|P48675|DESM_RAT Desmin OS=Rattus norvegicus GN=Des PE=1 SV=2	P48675	P48675@307N+0.98539	307	4	K.VSDLTQAANKNNDALR.Q	N9(Wildcard / 0.9898)	0.00847458	0.0254237	2.23401e+08	2.58929e+08	2.89724	0.926688	3.12645	0.352343	1.01867	1.87857	0	0.926688	0	0
0.98539	N+0.98539	N	0.934207	>>sp|P47875|CSRP1_RAT Cysteine and glycine-rich protein 1 OS=Rattus norvegicus GN=Csrp1 PE=1 SV=2	P47875	P47875@103N+0.98539	103	3	K.HEEAPGHRPTTNPNASK.F	N12(Wildcard / 0.9872)	0	0.00169205	252587181	231579079	3.0481	0	3.0481	0.137178	0	1.87857	1.16953	0	0	0
0.98539	N+0.98539	N	0.934207	>>sp|P62738|ACTA_RAT Actin, aortic smooth muscle OS=Rattus norvegicus GN=Acta2 PE=2 SV=1	P62738	P62738@94N+0.98539	94	35	K.IWHHSFYNELR.V	N8(Wildcard / 0.9818)	0.00693963	0.0173491	6.57926e+08	8.80825e+08	25.6575	9.54343	2.6885	0.0430966	10.1867	8.45356	7.01721	4.63344	4.91	0
0.98539	N+0.98539	N	0.934207	>>sp|P04692|TPM1_RAT Tropomyosin alpha-1 chain OS=Rattus norvegicus GN=Tpm1 PE=1 SV=3	P04692	P04692@17N+0.98539	17	7	K.LDKENALDR.A	N5(Wildcard / 0.983)	0.00437637	0.0109409	9.1794e+07	9.76549e+07	5.01398	1.90869	2.62693	0.461584	4.07469	0.939284	0	0.926688	0.981999	0
0.98539	N+0.98539	N	0.934207	>>sp|O88767|PARK7_RAT Protein DJ-1 OS=Rattus norvegicus GN=Park7 PE=1 SV=1	O88767	O88767@135N+0.98539	135	21	K.DKMM[+15.99492]NGSHYSYSESR.V	M4(Oxidation / 15.9949); N5(Wildcard / 0.9852)	0.166667	0.416667	5.37642e+07	4.21465e+07	15.2484	6.28506	2.42614	0.14913	3.05602	7.51427	4.67814	0	2.946	3.33906
0.98539	N+0.98539	N	0.934207	>>sp|P62738|ACTA_RAT Actin, aortic smooth muscle OS=Rattus norvegicus GN=Acta2 PE=2 SV=1	P62738	P62738@298N+0.98539	298	13	R.KDLYANNVLSGGTTM[+15.99492]YPGIADR.M	N6(Wildcard / 0.9858); M15(Oxidation / 15.9949)	0.019802	0.0445545	6.57926e+08	8.80825e+08	8.77111	3.76206	2.33146	0.377258	4.07469	4.69642	0	2.78006	0.981999	0
0.98539	Q+0.98539	Q	0.934207	>>sp|Q63716|PRDX1_RAT Peroxiredoxin-1 OS=Rattus norvegicus GN=Prdx1 PE=1 SV=1	Q63716	Q63716@25Q+0.98539	25	3	K.ATAVMPDGQFK.D	Q9(Wildcard / 0.9815)	0.0107527	0.0215054	4.2153e+07	3.76679e+07	2.18821	0.981999	2.22832	0.459673	1.01867	0	1.16953	0	0.981999	0
0.98539	N+0.98539	N	0.934207	>>sp|P14046|A1I3_RAT Alpha-1-inhibitor 3 OS=Rattus norvegicus GN=A1i3 PE=1 SV=1	P14046	P14046@669N+0.98539	669	6	R.ETGLMAFTNLK.I	N9(Wildcard / 0.9838)	0.00793651	0.015873	165207780	2.52026e+08	4.29703	2.09502	2.05107	0.270098	1.01867	0.939284	2.33907	0	0.981999	1.11302
0.98539	N+0.98539	N	0.934207	>>sp|Q9QXQ0|ACTN4_RAT Alpha-actinin-4 OS=Rattus norvegicus GN=Actn4 PE=1 SV=2	Q9QXQ0	Q9QXQ0@726N+0.98539	726	6	K.HTNYTMEHLR.V	N3(Wildcard / 0.9797)	0.0141844	0.0283688	1.7634e+07	16280387	4.14617	2.03971	2.03273	0.217206	2.03735	0.939284	1.16953	0.926688	0	1.11302
0.98539	N+0.98539	N	0.934207	>>sp|P04764|ENOA_RAT Alpha-enolase OS=Rattus norvegicus GN=Eno1 PE=1 SV=4	P04764	P04764@363N+0.98539	363	36	K.LAQSNGWGVMVSHR.S	N5(Wildcard / 0.9805)	0.155844	0.311688	3.98528e+07	6.61724e+07	24.5674	12.0868	2.03257	0.0598745	11.2054	7.51427	5.84767	3.70675	3.928	4.45208
0.98539	N+0.98539	N	0.934207	>>sp|Q6P9V9|TBA1B_RAT Tubulin alpha-1B chain OS=Rattus norvegicus GN=Tuba1b PE=1 SV=1	Q6P9V9	Q6P9V9@101N+0.98539	101	12	R.Q[-17.02655]LFHPEQLITGKEDAANNYAR.G	Q1(Gln->pyro-Glu / -17.0265); N17(Wildcard / 0.9864)	0.0519481	0.103896	38940156	5.10354e+07	8.3638	4.13473	2.02282	0.0787141	2.03735	2.81785	3.5086	0.926688	0.981999	2.22604
0.98539	N+0.98539	N	0.934207	>>sp|P06302|PTMA_RAT Prothymosin alpha OS=Rattus norvegicus GN=Ptma PE=1 SV=2	P06302	P06302@29N+0.98539	29	30	K.EVVEEAENGR.D	N8(Wildcard / 0.9822)	0.15625	0.3125	4196905	6.50171e+06	20.4927	10.1781	2.0134	0.00935895	7.13071	7.51427	5.84767	2.78006	2.946	4.45208
0.98539	N+0.98539	N	0.934207	>>sp|P04041|GPX1_RAT Glutathione peroxidase 1 OS=Rattus norvegicus GN=Gpx1 PE=1 SV=4	P04041	P04041@156N+0.98539	156	6	R.NDISWNFEK.F	N1(Wildcard / 0.9831)	0.0571429	0.114286	1.21955e+07	9042151	4.06678	2.03971	1.9938	0.194844	1.01867	1.87857	1.16953	0.926688	0	1.11302
0.98539	N+0.98539	N	0.934207	>>sp|P62271|RS18_RAT 40S ribosomal protein S18 OS=Rattus norvegicus GN=Rps18 PE=1 SV=3	P62271	P62271@101N+0.98539	101	15	K.YSQVLANGLDNK.L	N7(Wildcard / 0.9848)	0.108696	0.217391	19831091	28331077	10.4805	5.30306	1.97632	0.26773	5.09337	1.87857	3.5086	0	1.964	3.33906
0.98539	N+0.98539	N	0.934207	>>sp|P43278|H10_RAT Histone H1.0 OS=Rattus norvegicus GN=H1f0 PE=2 SV=2	P43278	P43278@63N+0.98539	63	12	K.VGENADSQIK.L	N4(Wildcard / 0.9851)	0.0851064	0.170213	2.96103e+06	5152095	7.98269	4.13473	1.93065	0.219319	3.05602	3.75714	1.16953	0.926688	0.981999	2.22604
0.98539	N+0.98539	N	0.934207	>>sp|P17475|A1AT_RAT Alpha-1-antiproteinase OS=Rattus norvegicus GN=Serpina1 PE=1 SV=2	P17475	P17475@332N+0.98539	332	3	R.VFNNDADLSGITEDAPLK.L	N4(Wildcard / 0.9851)	0.0047619	0.00952381	1.18269e+08	133880665	2.03735	1.11302	1.83047	0.710855	2.03735	0	0	0	0	1.11302
0.98539	Q+0.98539	Q	0.934207	>>sp|Q64119|MYL6_RAT Myosin light polypeptide 6 OS=Rattus norvegicus GN=Myl6 PE=1 SV=3	Q64119	Q64119@17Q+0.98539	17	3	K.EAFQLFDR.T	Q4(Wildcard / 0.989)	0.00380228	0.00760456	5.99227e+07	7.47354e+07	2.03735	1.11302	1.83047	0.710855	2.03735	0	0	0	0	1.11302
0.98539	N+0.98539	N	0.934207	>>sp|Q64119|MYL6_RAT Myosin light polypeptide 6 OS=Rattus norvegicus GN=Myl6 PE=1 SV=3	Q64119	Q64119@101N+0.98539	101	23	R.VFDKEGNGTVMGAEIR.H	N7(Wildcard / 0.9844)	0.0761905	0.142857	5.99227e+07	7.47354e+07	14.9546	8.32477	1.7964	0.387722	8.14939	5.6357	1.16953	0.926688	2.946	4.45208
0.98539	N+0.98539	N	0.934207	>>sp|Q6P6V0|G6PI_RAT Glucose-6-phosphate isomerase OS=Rattus norvegicus GN=Gpi PE=1 SV=1	Q6P6V0	Q6P6V0@543N+0.98539	543	5	K.KIEPELDGSSAVTSHDSSTNGLIGFIK.L	N20(Wildcard / 0.9846)	0.1	0.15	1.53059e+07	2.53659e+07	3.27835	1.90869	1.7176	0.575825	0	0.939284	2.33907	0.926688	0.981999	0
0.98539	Q+0.98539	Q	0.934207	>>sp|P04797|G3P_RAT Glyceraldehyde-3-phosphate dehydrogenase OS=Rattus norvegicus GN=Gapdh PE=1 SV=3	P04797	P04797@202Q+0.98539	202	5	R.GAAQNIIPASTGAAK.A	Q4(Wildcard / 0.9879)	0.00833333	0.0125	54391887	58079595	3.27835	1.90869	1.7176	0.575825	0	0.939284	2.33907	0.926688	0.981999	0
0.98539	N+0.98539	N	0.934207	>>sp|P04764|ENOA_RAT Alpha-enolase OS=Rattus norvegicus GN=Eno1 PE=1 SV=4	P04764	P04764@154N+0.98539	154	21	R.HIADLAGNPEVILPVPAFNVINGGSHAGNK.L	N22(Wildcard / 0.9904)	0.0824742	0.134021	3.98528e+07	6.61724e+07	13.2905	7.76577	1.71142	0.293559	2.03735	6.57499	4.67814	3.70675	2.946	1.11302
0.98539	N+0.98539	N	0.934207	>>sp|O35244|PRDX6_RAT Peroxiredoxin-6 OS=Rattus norvegicus GN=Prdx6 PE=1 SV=3	O35244	O35244@90N+0.98539	90	16	K.DINAYNGAAPTEK.L	N6(Wildcard / 0.9842)	0.115385	0.192308	1.86916e+07	1.25422e+07	10.1709	6.04341	1.68297	0.0650061	4.07469	3.75714	2.33907	1.85338	1.964	2.22604
0.98539	N+0.98539	N	0.934207	>>sp|Q01129|PGS2_RAT Decorin OS=Rattus norvegicus GN=Dcn PE=1 SV=1	Q01129	Q01129@109N+0.98539	109	13	K.DLHTLILVNNK.I	N9(Wildcard / 0.9824)	0.0471698	0.0754717	2.65694e+07	2.5884e+07	8.21294	4.93039	1.66578	0.0324242	3.05602	2.81785	2.33907	1.85338	1.964	1.11302
0.98539	N+0.98539	N	0.934207	>>sp|P10860|DHE3_RAT Glutamate dehydrogenase 1, mitochondrial OS=Rattus norvegicus GN=Glud1 PE=1 SV=2	P10860	P10860@406N+0.98539	406	10	K.IIAEGANGPTTPEADKIFLER.N	N7(Wildcard / 0.9848)	0.108108	0.162162	1.44656e+07	1.96962e+07	6.25498	4.00371	1.5623	0.0963816	2.03735	1.87857	2.33907	0.926688	1.964	1.11302
0.98539	N+0.98539	N	0.934207	>>sp|P01026|CO3_RAT Complement C3 OS=Rattus norvegicus GN=C3 PE=1 SV=3	P01026	P01026@540N+0.98539	540	10	R.LVAYYTLIGANGQR.E	N11(Wildcard / 0.9871)	0.4	0.6	2.28667e+07	36179367	6.25498	4.19004	1.49282	0.390398	2.03735	1.87857	2.33907	0	1.964	2.22604
0.98539	N+0.98539	N	0.934207	>>sp|P62963|PROF1_RAT Profilin-1 OS=Rattus norvegicus GN=Pfn1 PE=1 SV=2	P62963	P62963@62N+0.98539	62	141	R.SSFFVNGLTLGGQK.C	N6(Wildcard / 0.9814)	0.126915	0.181619	40879677	2.84135e+07	85.3284	58.2081	1.46592	0.00325899	29.5415	30.0571	25.7298	18.5338	19.64	20.0344
0.98539	N+0.98539	N	0.934207	>>sp|P68035|ACTC_RAT Actin, alpha cardiac muscle 1 OS=Rattus norvegicus GN=Actc1 PE=2 SV=1	P68035	P68035@94N+0.98539	94	19	K.IWHHTFYNELR.V	N8(Wildcard / 0.9844)	0.0145191	0.0199637	1.14849e+08	7.63414e+07	11.1102	7.57943	1.46583	0.483764	4.07469	4.69642	2.33907	4.63344	2.946	0
0.98539	N+0.98539	N	0.934207	>>sp|P63018|HSP7C_RAT Heat shock cognate 71 kDa protein OS=Rattus norvegicus GN=Hspa8 PE=1 SV=1	P63018	P63018@31N+0.98539	31	29	K.VEIIANDQGNR.T	N6(Wildcard / 0.9815)	0.0895522	0.126866	6.32987e+07	5.6277e+07	17.7463	12.2178	1.45249	0.129083	5.09337	5.6357	7.01721	3.70675	2.946	5.5651
0.98539	N+0.98539	N	0.934207	>>sp|Q62736|CALD1_RAT Non-muscle caldesmon OS=Rattus norvegicus GN=Cald1 PE=1 SV=1	Q62736	Q62736@246N+0.98539	246	17	K.LKQTENAFSPSR.S	N6(Wildcard / 0.9844)	0.0625	0.0892857	1.20011e+08	1.4362e+08	10.3218	7.21175	1.43124	0.251977	3.05602	3.75714	3.5086	0.926688	2.946	3.33906
0.98539	N+0.98539	N	0.934207	>>sp|Q9Z1Z9|PDLI7_RAT PDZ and LIM domain protein 7 OS=Rattus norvegicus GN=Pdlim7 PE=1 SV=1	Q9Z1Z9	Q9Z1Z9@276N+0.98539	276	7	R.TSIVQAAAGGGTGGGSNNGK.T	N18(Wildcard / 0.9832)	0.3	0.4	2.89441e+07	3.21459e+07	4.21764	2.9664	1.42181	0.66562	0	1.87857	2.33907	1.85338	0	1.11302
0.98539	N+0.98539	N	0.934207	>>sp|P12346|TRFE_RAT Serotransferrin OS=Rattus norvegicus GN=Tf PE=1 SV=3	P12346	P12346@463N+0.98539	463	31	K.ASDSSINWNNLK.G	N9(Wildcard / 0.9828)	0.0285088	0.0394737	2.48734e+08	2.64459e+08	18.8443	13.3309	1.41359	0.255975	7.13071	4.69642	7.01721	3.70675	2.946	6.67812
0.98539	N+0.98539	N	0.934207	>>sp|Q5BJY9|K1C18_RAT Keratin, type I cytoskeletal 18 OS=Rattus norvegicus GN=Krt18 PE=1 SV=3	Q5BJY9	Q5BJY9@136N+0.98539	136	7	R.AQIFANSVDNAR.I	N6(Wildcard / 0.9826)	0.0638298	0.0851064	39077414	44221290	3.91591	2.83537	1.38109	0.691988	2.03735	1.87857	0	1.85338	0.981999	0
0.98539	N+0.98539	N	0.934207	>>sp|P48500|TPIS_RAT Triosephosphate isomerase OS=Rattus norvegicus GN=Tpi1 PE=1 SV=2	P48500	P48500@72N+0.98539	72	33	K.VTNGAFTGEISPGMIK.D	N3(Wildcard / 0.9811)	0.212121	0.287879	3.48055e+07	24266432	19.474	14.1265	1.37854	0.0639315	6.11204	7.51427	5.84767	4.63344	3.928	5.5651
0.98539	N+0.98539	N	0.934207	>>sp|P31232|TAGL_RAT Transgelin OS=Rattus norvegicus GN=Tagln PE=1 SV=2	P31232	P31232@182N+0.98539	182	40	K.HVIGLQMGSNR.G	N10(Wildcard / 0.9847)	0.0162835	0.0220307	1.50482e+09	1277217013	23.8504	17.3346	1.37589	0.103341	8.14939	7.51427	8.18674	4.63344	4.91	7.79114
0.98539	N+0.98539	N	0.934207	>>sp|P14046|A1I3_RAT Alpha-1-inhibitor 3 OS=Rattus norvegicus GN=A1i3 PE=1 SV=1	P14046	P14046@1091N+0.98539	1091	12	R.SSGSLLNNAMK.G	N7(Wildcard / 0.9838)	0.042735	0.0598291	165207780	2.52026e+08	7.27366	5.30306	1.3716	0.557473	3.05602	1.87857	2.33907	0	1.964	3.33906
0.98539	N+0.98539	N	0.934207	>>sp|Q62736|CALD1_RAT Non-muscle caldesmon OS=Rattus norvegicus GN=Cald1 PE=1 SV=1	Q62736	Q62736@422N+0.98539	422	26	R.LEQYTNAIEGTK.A	N6(Wildcard / 0.9839)	0.0639535	0.0872093	1.20011e+08	1.4362e+08	15.4866	11.2912	1.37157	0.242005	6.11204	4.69642	4.67814	2.78006	2.946	5.5651
0.98539	N+0.98539	N	0.934207	>>sp|Q63279|K1C19_RAT Keratin, type I cytoskeletal 19 OS=Rattus norvegicus GN=Krt19 PE=1 SV=2	Q63279	Q63279@108N+0.98539	108	9	R.ALEQANGELEVK.I	N6(Wildcard / 0.9853)	0.181818	0.227273	1.32357e+07	11799379	5.08545	3.81737	1.33219	0.573595	2.03735	1.87857	1.16953	1.85338	1.964	0
0.98539	G+0.98539	G	0.934207	>>sp|Q64119|MYL6_RAT Myosin light polypeptide 6 OS=Rattus norvegicus GN=Myl6 PE=1 SV=3	Q64119	Q64119@100G+0.98539	100	9	R.VFDKEGNGTVMGAEIR.H	G6(Wildcard / 0.9917)	0.0380952	0.047619	5.99227e+07	7.47354e+07	5.23631	4.00371	1.30787	0.458761	1.01867	1.87857	2.33907	0.926688	1.964	1.11302
0.98539	N+0.98539	N	0.934207	>>sp|Q6P6V0|G6PI_RAT Glucose-6-phosphate isomerase OS=Rattus norvegicus GN=Gpi PE=1 SV=1	Q6P6V0	Q6P6V0@360N+0.98539	360	11	R.FAAYFQQGDMESNGK.Y	N13(Wildcard / 0.9858)	0.454545	0.545455	1.53059e+07	2.53659e+07	6.33437	4.87508	1.29934	0.59747	3.05602	0.939284	2.33907	2.78006	0.981999	1.11302
0.98539	N+0.98539	N	0.934207	>>sp|P0C5E3|PALLD_RAT Palladin (Fragment) OS=Rattus norvegicus GN=Palld PE=1 SV=1	P0C5E3	P0C5E3@198N+0.98539	198	29	R.FKEDLLNNGQPR.L	N8(Wildcard / 0.9829)	0.433333	0.533333	1.57028e+07	14850573	16.807	13.0688	1.28604	0.193365	5.09337	4.69642	7.01721	3.70675	4.91	4.45208
0.98539	N+0.98539	N	0.934207	>>sp|Q64122|MYL9_RAT Myosin regulatory light polypeptide 9 OS=Rattus norvegicus GN=Myl9 PE=1 SV=2	Q64122	Q64122@154N+0.98539	154	9	K.GNFNYVEFTR.I	N4(Wildcard / 0.9848)	0.0215054	0.0268817	9.01044e+07	62176304	5.3157	4.13473	1.28562	0.548032	2.03735	0.939284	2.33907	0.926688	0.981999	2.22604
0.98539	N+0.98539	N	0.934207	>>sp|Q01129|PGS2_RAT Decorin OS=Rattus norvegicus GN=Dcn PE=1 SV=1	Q01129	Q01129@188N+0.98539	188	56	K.NSGIENGALQGMK.G	N6(Wildcard / 0.9849)	0.480769	0.596154	2.65694e+07	2.5884e+07	31.984	25.1003	1.27424	0.00649573	10.1867	11.2714	10.5258	8.34019	7.85599	8.90416
0.98539	N+0.98539	N	0.934207	>>sp|P0DP29|CALM1_RAT Calmodulin-1 OS=Rattus norvegicus GN=Calm1 PE=1 SV=1	P0DP29	P0DP29@98N+0.98539	98	36	R.VFDKDGNGYISAAELR.H	N7(Wildcard / 0.9871)	0.0559441	0.0699301	108405571	1.02588e+08	20.3418	16.0148	1.27019	0.435025	8.14939	7.51427	4.67814	3.70675	7.85599	4.45208
0.98539	N+0.98539	N	0.934207	>>sp|P24368|PPIB_RAT Peptidyl-prolyl cis-trans isomerase B OS=Rattus norvegicus GN=Ppib PE=1 SV=3	P24368	P24368@148N+0.98539	148	11	K.DTNGSQFFITTVK.T	N3(Wildcard / 0.9826)	0.0943396	0.113208	1.95792e+07	1.30372e+07	6.25498	4.93039	1.26866	0.214229	2.03735	1.87857	2.33907	1.85338	1.964	1.11302
0.98539	N+0.98539	N	0.934207	>>sp|P12346|TRFE_RAT Serotransferrin OS=Rattus norvegicus GN=Tf PE=1 SV=3	P12346	P12346@562N+0.98539	562	214	K.HQTVLENTNGK.N	N9(Wildcard / 0.9836)	0.207792	0.255411	2.48734e+08	2.64459e+08	122.602	97.1226	1.26234	0.080102	38.7096	39.4499	44.4423	26.8739	32.406	37.8427
0.98539	N+0.98539	N	0.934207	>>sp|P24368|PPIB_RAT Peptidyl-prolyl cis-trans isomerase B OS=Rattus norvegicus GN=Ppib PE=1 SV=3	P24368	P24368@75N+0.98539	75	11	K.TVDNFVALATGEK.G	N4(Wildcard / 0.985)	0.0406504	0.0487805	1.95792e+07	1.30372e+07	6.25498	5.06141	1.23582	0.368168	2.03735	1.87857	2.33907	1.85338	0.981999	2.22604
0.98539	N+0.98539	N	0.934207	>>sp|P0DMW0|HS71A_RAT Heat shock 70 kDa protein 1A OS=Rattus norvegicus GN=Hspa1a PE=2 SV=1	P0DMW0	P0DMW0@355N+0.98539	355	24	K.LLQDFFNGR.D	N7(Wildcard / 0.9839)	0.15493	0.183099	1.36674e+07	1.05058e+07	13.3778	11.1601	1.19871	0.486504	6.11204	3.75714	3.5086	2.78006	3.928	4.45208
0.98539	N+0.98539	N	0.934207	>>sp|P07335|KCRB_RAT Creatine kinase B-type OS=Rattus norvegicus GN=Ckb PE=1 SV=2	P07335	P07335@5N+0.98539	5	76	M.PFSNSHNTQK.L	N4(Wildcard / 0.9826)	0.225806	0.264516	9.79582e+07	1.12266e+08	41.7817	35.0164	1.1932	0.442819	18.3361	14.0893	9.35628	11.1203	12.766	11.1302
0.98539	N+0.98539	N	0.934207	>>sp|P47875|CSRP1_RAT Cysteine and glycine-rich protein 1 OS=Rattus norvegicus GN=Csrp1 PE=1 SV=2	P47875	P47875@105N+0.98539	105	41	K.HEEAPGHRPTTNPNASK.F	N14(Wildcard / 0.9847)	0.0107163	0.0124083	252587181	231579079	22.4506	18.9608	1.18405	0.652813	8.14939	8.45356	5.84767	3.70675	10.802	4.45208
0.98539	Q+0.98539	Q	0.934207	>>sp|Q08290|CNN1_RAT Calponin-1 OS=Rattus norvegicus GN=Cnn1 PE=1 SV=1	Q08290	Q08290@167Q+0.98539	167	13	R.NIIGLQMGTNK.F	Q6(Wildcard / 0.982)	0.0257511	0.0300429	214303429	223345984	7.04341	6.04341	1.16547	0.610038	3.05602	2.81785	1.16953	1.85338	1.964	2.22604
0.98539	N+0.98539	N	0.934207	>>sp|P51886|LUM_RAT Lumican OS=Rattus norvegicus GN=Lum PE=1 SV=1	P51886	P51886@146N+0.98539	146	34	K.SLQDLQLANNK.I	N9(Wildcard / 0.9839)	0.166667	0.1875	3.34364e+07	32302685	18.5347	16.0352	1.15587	0.0519394	6.11204	6.57499	5.84767	5.56013	4.91	5.5651
0.98539	N+0.98539	N	0.934207	>>sp|Q10728|MYPT1_RAT Protein phosphatase 1 regulatory subunit 12A OS=Rattus norvegicus GN=Ppp1r12a PE=1 SV=2	Q10728	Q10728@1020N+0.98539	1020	42	R.LKDENGALIR.V	N5(Wildcard / 0.9846)	0.178571	0.196429	3.71641e+07	3.63071e+07	22.8317	19.8526	1.15006	0.189876	7.13071	7.51427	8.18674	7.4135	6.87399	5.5651
0.98539	N+0.98539	N	0.934207	>>sp|P04916|RET4_RAT Retinol-binding protein 4 OS=Rattus norvegicus GN=Rbp4 PE=1 SV=1	P04916	P04916@160N+0.98539	160	25	R.DPNGLTPETR.R	N3(Wildcard / 0.9829)	0.214286	0.232143	5.73133e+06	5.39978e+06	13.5286	12.0868	1.11929	0.348038	5.09337	3.75714	4.67814	3.70675	3.928	4.45208
0.98539	N+0.98539	N	0.934207	>>sp|P51886|LUM_RAT Lumican OS=Rattus norvegicus GN=Lum PE=1 SV=1	P51886	P51886@76N+0.98539	76	4	R.NNQIDHIDEK.A	N2(Wildcard / 0.9844)	0.0149254	0.0149254	3.34364e+07	32302685	2.18821	1.964	1.11416	0.925483	1.01867	0	1.16953	0	1.964	0
0.98539	N+0.98539	N	0.934207	>>sp|P20759|IGHG1_RAT Ig gamma-1 chain C region OS=Rattus norvegicus PE=1 SV=1	P20759	P20759@194N+0.98539	194	23	R.SVSELPILHQDWLNGR.T	N14(Wildcard / 0.9859)	0.122222	0.133333	2821328	2722538	12.4306	11.2155	1.10834	0.730479	3.05602	4.69642	4.67814	1.85338	4.91	4.45208
0.98539	N+0.98539	N	0.934207	>>sp|Q08290|CNN1_RAT Calponin-1 OS=Rattus norvegicus GN=Cnn1 PE=1 SV=1	Q08290	Q08290@49N+0.98539	49	29	R.IGSNFMDGLK.D	N4(Wildcard / 0.9828)	0.0341463	0.0365854	214303429	223345984	15.5581	14.1818	1.09704	0.588119	4.07469	5.6357	5.84767	3.70675	4.91	5.5651
0.98539	N+0.98539	N	0.934207	>>sp|P04797|G3P_RAT Glyceraldehyde-3-phosphate dehydrogenase OS=Rattus norvegicus GN=Gapdh PE=1 SV=3	P04797	P04797@68N+0.98539	68	89	K.LVINGKPITIFQER.D	N4(Wildcard / 0.9841)	0.136943	0.146497	54391887	58079595	47.0815	43.0239	1.09431	0.525458	14.2614	18.7857	14.0344	12.9736	16.694	13.3562
0.98539	Q+0.98539	Q	0.934207	>>sp|P31232|TAGL_RAT Transgelin OS=Rattus norvegicus GN=Tagln PE=1 SV=2	P31232	P31232@169Q+0.98539	169	6	R.EFTDSQLQEGK.H	Q8(Wildcard / 0.9853)	0.00131752	0.00131752	1.50482e+09	1277217013	3.35774	3.07702	1.09123	0.920813	1.01867	0	2.33907	0	1.964	1.11302
0.98539	N+0.98539	N	0.934207	>>sp|P39069|KAD1_RAT Adenylate kinase isoenzyme 1 OS=Rattus norvegicus GN=Ak1 PE=1 SV=3	P39069	P39069@88N+0.98539	88	16	K.VDSSNGFLIDGYPR.E	N5(Wildcard / 0.9866)	0.222222	0.222222	1.90403e+07	1.23072e+07	8.59405	8.00741	1.07326	0.868716	2.03735	1.87857	4.67814	1.85338	3.928	2.22604
0.98539	Q+0.98539	Q	0.934207	>>sp|Q6P502|TCPG_RAT T-complex protein 1 subunit gamma OS=Rattus norvegicus GN=Cct3 PE=1 SV=1	Q6P502	Q6P502@71Q+0.98539	71	8	R.EIQVQHPAAK.S	Q3(Wildcard / 0.9848)	0.137931	0.137931	3.48141e+06	3314236	4.21764	4.00371	1.05343	0.931848	0	1.87857	2.33907	0.926688	1.964	1.11302
0.98539	N+0.98539	N	0.934207	>>sp|P20070|NB5R3_RAT NADH-cytochrome b5 reductase 3 OS=Rattus norvegicus GN=Cyb5r3 PE=1 SV=2	P20070	P20070@146N+0.98539	146	12	R.GPNGLLVYQGK.G	N3(Wildcard / 0.986)	0.25	0.25	1.08953e+06	434093	6.25498	6.04341	1.03501	0.706778	2.03735	1.87857	2.33907	1.85338	1.964	2.22604
0.98539	N+0.98539	N	0.934207	>>sp|P58775|TPM2_RAT Tropomyosin beta chain OS=Rattus norvegicus GN=Tpm2 PE=1 SV=1	P58775	P58775@89N+0.98539	89	6	K.ATDAEADVASLNRR.I	N12(Wildcard / 0.9863)	0.0130435	0.0130435	251491846	4.32877e+08	2.97663	2.89069	1.02973	0.973725	2.03735	0.939284	0	0.926688	1.964	0
0.98539	N+0.98539	N	0.934207	>>sp|P18666|ML12B_RAT Myosin regulatory light chain 12B OS=Rattus norvegicus GN=Myl12b PE=1 SV=3	P18666	P18666@95N+0.98539	95	8	K.LNGTDPEDVIR.N	N2(Wildcard / 0.981)	0.0193237	0.0193237	8.54089e+06	6.35671e+06	3.91591	3.81737	1.02581	0.973029	2.03735	1.87857	0	1.85338	1.964	0
0.98539	N+0.98539	N	0.934207	>>sp|P14046|A1I3_RAT Alpha-1-inhibitor 3 OS=Rattus norvegicus GN=A1i3 PE=1 SV=1	P14046	P14046@410N+0.98539	410	14	K.FSIDTNGISDYSLNIK.V	N6(Wildcard / 0.9836)	0.388889	0.388889	165207780	2.52026e+08	7.19427	7.02541	1.02403	0.89305	2.03735	2.81785	2.33907	1.85338	2.946	2.22604
0.98539	G+0.98539	G	0.934207	>>sp|Q64119|MYL6_RAT Myosin light polypeptide 6 OS=Rattus norvegicus GN=Myl6 PE=1 SV=3	Q64119	Q64119@102G+0.98539	102	4	R.VFDKEGNGTVM[+15.99492]GAEIR.H	G8(Wildcard / 0.9841); M11(Oxidation / 15.9949)	0.0273973	0.0273973	5.99227e+07	7.47354e+07	1.87857	1.85338	1.01359	0.99284	0	1.87857	0	1.85338	0	0
0.98539	N+0.98539	N	0.934207	>>sp|P04906|GSTP1_RAT Glutathione S-transferase P OS=Rattus norvegicus GN=Gstp1 PE=1 SV=2	P04906	P04906@114N+0.98539	114	16	K.YGTLIYTNYENGKDDYVK.A	N11(Wildcard / 0.9859)	0.163265	0.163265	3.20517e+07	2.25004e+07	8.29233	8.19374	1.01203	0.978305	4.07469	1.87857	2.33907	0.926688	3.928	3.33906
0.98539	N+0.98539	N	0.934207	>>sp|P20760|IGG2A_RAT Ig gamma-2A chain C region OS=Rattus norvegicus GN=Igg-2a PE=1 SV=1	P20760	P20760@199N+0.98539	199	53	K.VNSGAFPAPIEK.S	N2(Wildcard / 0.984)	0.130435	0.125604	5.69195e+07	60340262	27.5178	27.1954	1.01186	0.957334	10.1867	5.6357	11.6953	8.34019	8.83799	10.0172
0.98539	Q+0.98539	Q	0.934207	>>sp|P47875|CSRP1_RAT Cysteine and glycine-rich protein 1 OS=Rattus norvegicus GN=Csrp1 PE=1 SV=2	P47875	P47875@184Q+0.98539	184	14	K.GFGFGQGAGALVHSE.-	Q6(Wildcard / 0.9849)	0.00546022	0.00546022	252587181	231579079	7.19427	7.15643	1.00529	0.982127	2.03735	2.81785	2.33907	1.85338	1.964	3.33906
0.98539	Q+0.98539	Q	0.934207	>>sp|Q08290|CNN1_RAT Calponin-1 OS=Rattus norvegicus GN=Cnn1 PE=1 SV=1	Q08290	Q08290@84Q+0.98539	84	2	K.VNESTQNWHQLENIGNFIK.A	Q10(Wildcard / 0.9913)	0.00833333	0	214303429	223345984	0	1.90869	-1	0.11645	0	0	0	0.926688	0.981999	0
0.98539	N+0.98539	N	0.934207	>>sp|P84817|FIS1_RAT Mitochondrial fission 1 protein OS=Rattus norvegicus GN=Fis1 PE=1 SV=1	P84817	P84817@104N+0.98539	104	2	R.GLLQTEPQNNQAK.E	N9(Wildcard / 0.9935)	0	0.333333	88956.9	1568422	1.95796	0	-1	0.11677	1.01867	0.939284	0	0	0	0
0.98539	Q+0.98539	Q	0.934207	>>sp|P02401|RLA2_RAT 60S acidic ribosomal protein P2 OS=Rattus norvegicus GN=Rplp2 PE=1 SV=2	P02401	P02401@57Q+0.98539	57	2	K.NIEDVIAQGVGK.L	Q8(Wildcard / 0.9916)	0	0.1	2724332	4.61386e+06	1.95796	0	-1	0.11677	1.01867	0.939284	0	0	0	0
0.98539	G+0.98539	G	0.934207	>>sp|P05065|ALDOA_RAT Fructose-bisphosphate aldolase A OS=Rattus norvegicus GN=Aldoa PE=1 SV=2	P05065	P05065@121G+0.98539	121	2	K.GVVPLAGTNGETTTQGLDGLSER.C	G10(Wildcard / 0.9864)	0	0.2	4.08694e+07	4.53382e+07	1.95796	0	-1	0.11677	1.01867	0.939284	0	0	0	0
0.98539	N+0.98539	N	0.934207	>>sp|Q08290|CNN1_RAT Calponin-1 OS=Rattus norvegicus GN=Cnn1 PE=1 SV=1	Q08290	Q08290@90N+0.98539	90	2	K.VNESTQNWHQLENIGNFIK.A	N16(Wildcard / 0.9904)	0.00833333	0	214303429	223345984	0	2.09502	-1	0.11767	0	0	0	0	0.981999	1.11302
0.98539	N+0.98539	N	0.934207	>>sp|Q6DGG1|ABHEB_RAT Protein ABHD14B OS=Rattus norvegicus GN=Abhd14b PE=2 SV=1	Q6DGG1	Q6DGG1@27N+0.98539	27	2	R.EARPGNGQAVR.F	N6(Wildcard / 0.9862)	0.181818	0	7.45025e+06	4869688	0	2.09502	-1	0.11767	0	0	0	0	0.981999	1.11302
0.98539	N+0.98539	N	0.934207	>>sp|P48675|DESM_RAT Desmin OS=Rattus norvegicus GN=Des PE=1 SV=2	P48675	P48675@232N+0.98539	232	2	R.RIESLNEEIAFLK.K	N6(Wildcard / 0.9869)	0.0113636	0	2.23401e+08	2.58929e+08	0	2.09502	-1	0.11767	0	0	0	0	0.981999	1.11302
0.98539	N+0.98539	N	0.934207	>>sp|P14046|A1I3_RAT Alpha-1-inhibitor 3 OS=Rattus norvegicus GN=A1i3 PE=1 SV=1	P14046	P14046@159N+0.98539	159	2	K.NLHPLNELFPLAYIEDPK.M	N6(Wildcard / 0.9871)	0.00966184	0	165207780	2.52026e+08	0	2.09502	-1	0.11767	0	0	0	0	0.981999	1.11302
0.98539	N+0.98539	N	0.934207	>>sp|P42930|HSPB1_RAT Heat shock protein beta-1 OS=Rattus norvegicus GN=Hspb1 PE=1 SV=1	P42930	P42930@106N+0.98539	106	2	R.VSLDVNHFAPEELTVK.T	N6(Wildcard / 0.9881)	0.0130719	0	8.22197e+07	52803945	0	2.09502	-1	0.11767	0	0	0	0	0.981999	1.11302
0.98539	N+0.98539	N	0.934207	>>sp|Q03626|MUG1_RAT Murinoglobulin-1 OS=Rattus norvegicus GN=Mug1 PE=2 SV=1	Q03626	Q03626@680N+0.98539	680	2	R.DMGLTAFTNLK.I	N9(Wildcard / 0.9854)	0.0229885	0	33459045	4.92185e+07	0	2.09502	-1	0.11767	0	0	0	0	0.981999	1.11302
0.98539	N+0.98539	N	0.934207	>>sp|Q9Z0V5|PRDX4_RAT Peroxiredoxin-4 OS=Rattus norvegicus GN=Prdx4 PE=2 SV=1	Q9Z0V5	Q9Z0V5@219N+0.98539	219	2	R.Q[-17.02655]ITLNDLPVGR.S	Q1(Gln->pyro-Glu / -17.0265); N5(Wildcard / 0.9876)	0.0246914	0	7154843	5.31776e+06	0	2.09502	-1	0.11767	0	0	0	0	0.981999	1.11302
0.98539	Q+0.98539	Q	0.934207	>>sp|Q6IMF3|K2C1_RAT Keratin, type II cytoskeletal 1 OS=Rattus norvegicus GN=Krt1 PE=2 SV=1	Q6IMF3	Q6IMF3@205Q+0.98539	205	2	R.FLEQQNQVLQTK.W	Q7(Wildcard / 0.9865)	0.0128205	0	8.11741e+07	7.83285e+07	0	2.09502	-1	0.11767	0	0	0	0	0.981999	1.11302
0.98539	N+0.98539	N	0.934207	>>sp|Q7M0E3|DEST_RAT Destrin OS=Rattus norvegicus GN=Dstn PE=1 SV=3	Q7M0E3	Q7M0E3@138N+0.98539	138	2	K.FPGIKHEYQANGPEDLNR.T	N11(Wildcard / 0.9889)	0	0.181818	53851690	7.01832e+07	2.18821	0	-1	0.118004	1.01867	0	1.16953	0	0	0
0.98539	N+0.98539	N	0.934207	>>sp|P08932|KNT2_RAT T-kininogen 2 OS=Rattus norvegicus PE=1 SV=2	P08932	P08932@293N+0.98539	293	2	K.EALGHSIAQLNAQHNHLFYFK.I	N15(Wildcard / 0.9917)	0	0.0285714	6.99546e+06	1.72082e+07	2.18821	0	-1	0.118004	1.01867	0	1.16953	0	0	0
0.98539	G+0.98539	G	0.934207	>>sp|P63018|HSP7C_RAT Heat shock cognate 71 kDa protein OS=Rattus norvegicus GN=Hspa8 PE=1 SV=1	P63018	P63018@356G+0.98539	356	2	K.LLQDFFNGKELNK.S	G8(Wildcard / 0.9901)	0	0.0350877	6.32987e+07	5.6277e+07	2.18821	0	-1	0.118004	1.01867	0	1.16953	0	0	0
0.98539	Q+0.98539	Q	0.934207	>>sp|P07895|SODM_RAT Superoxide dismutase [Mn], mitochondrial OS=Rattus norvegicus GN=Sod2 PE=1 SV=2	P07895	P07895@85Q+0.98539	85	2	K.GDVTTQVALQPALK.F	Q10(Wildcard / 0.9874)	0.0645161	0	17099392	7.28074e+06	0	2.03971	-1	0.119425	0	0	0	0.926688	0	1.11302
0.98539	Q+0.98539	Q	0.934207	>>sp|P11884|ALDH2_RAT Aldehyde dehydrogenase, mitochondrial OS=Rattus norvegicus GN=Aldh2 PE=1 SV=1	P11884	P11884@401Q+0.98539	401	2	R.GYFIQPTVFGDVK.D	Q5(Wildcard / 0.9847)	0.0166667	0	2.9115e+07	3.44603e+07	0	2.03971	-1	0.119425	0	0	0	0.926688	0	1.11302
0.98539	Q+0.98539	Q	0.934207	>>sp|P47875|CSRP1_RAT Cysteine and glycine-rich protein 1 OS=Rattus norvegicus GN=Csrp1 PE=1 SV=2	P47875	P47875@75Q+0.98539	75	2	K.GYGYGQGAGTLSMDKGESLGIK.H	Q6(Wildcard / 0.9894)	0.00813008	0	252587181	231579079	0	2.03971	-1	0.119425	0	0	0	0.926688	0	1.11302
0.98539	Q+0.98539	Q	0.934207	>>sp|P04639|APOA1_RAT Apolipoprotein A-I OS=Rattus norvegicus GN=Apoa1 PE=1 SV=2	P04639	P04639@188Q+0.98539	188	2	K.FGLYSDQMR.E	Q7(Wildcard / 0.9826)	0.0070922	0	198049561	1.12217e+08	0	2.03971	-1	0.119425	0	0	0	0.926688	0	1.11302
0.98539	Q+0.98539	Q	0.934207	>>sp|P02650|APOE_RAT Apolipoprotein E OS=Rattus norvegicus GN=Apoe PE=1 SV=2	P02650	P02650@258Q+0.98539	258	2	R.SKMEEQTQQIR.L	Q8(Wildcard / 0.9836)	0.047619	0	1.41578e+07	6.68203e+06	0	2.03971	-1	0.119425	0	0	0	0.926688	0	1.11302
0.98539	Q+0.98539	Q	0.934207	>>sp|P31232|TAGL_RAT Transgelin OS=Rattus norvegicus GN=Tagln PE=1 SV=2	P31232	P31232@93Q+0.98539	93	2	K.Q[-17.02655]MEQVAQFLK.A	Q1(Gln->pyro-Glu / -17.0265); Q4(Wildcard / 0.9865)	0.00246305	0	1.50482e+09	1277217013	0	2.03971	-1	0.119425	0	0	0	0.926688	0	1.11302
0.98539	Q+0.98539	Q	0.934207	>>sp|Q9Z1Z9|PDLI7_RAT PDZ and LIM domain protein 7 OS=Rattus norvegicus GN=Pdlim7 PE=1 SV=1	Q9Z1Z9	Q9Z1Z9@131Q+0.98539	131	2	K.TARPFGAPPPTDSALSQNGQLLR.Q	Q17(Wildcard / 0.9858)	0	0.2	2.89441e+07	3.21459e+07	2.10882	0	-1	0.120837	0	0.939284	1.16953	0	0	0
0.98539	Q+0.98539	Q	0.934207	>>sp|P04916|RET4_RAT Retinol-binding protein 4 OS=Rattus norvegicus GN=Rbp4 PE=1 SV=1	P04916	P04916@116Q+0.98539	116	2	K.YWGVASFLQR.G	Q9(Wildcard / 0.9857)	0	0.0512821	5.73133e+06	5.39978e+06	2.10882	0	-1	0.120837	0	0.939284	1.16953	0	0	0
0.98539	Q+0.98539	Q	0.934207	>>sp|P48675|DESM_RAT Desmin OS=Rattus norvegicus GN=Des PE=1 SV=2	P48675	P48675@112Q+0.98539	112	3	K.VELQELNDR.F	Q4(Wildcard / 0.9833)	0.0285714	0	2.23401e+08	2.58929e+08	0	2.9664	-1	0.140278	0	0	0	1.85338	0	1.11302
0.98539	Q+0.98539	Q	0.934207	>>sp|P63102|1433Z_RAT 14-3-3 protein zeta/delta OS=Rattus norvegicus GN=Ywhaz PE=1 SV=1	P63102	P63102@161Q+0.98539	161	3	K.EMQPTHPIR.L	Q3(Wildcard / 0.9827)	0.0165746	0	4.87928e+07	39868659	0	2.83537	-1	0.152243	0	0	0	1.85338	0.981999	0
0.98539	Q+0.98539	Q	0.934207	>>sp|P63018|HSP7C_RAT Heat shock cognate 71 kDa protein OS=Rattus norvegicus GN=Hspa8 PE=1 SV=1	P63018	P63018@33Q+0.98539	33	3	K.VEIIANDQGNR.T	Q8(Wildcard / 0.9852)	0.0223881	0	6.32987e+07	5.6277e+07	0	2.83537	-1	0.152243	0	0	0	1.85338	0.981999	0
0.98539	N+0.98539	N	0.934207	>>sp|Q62736|CALD1_RAT Non-muscle caldesmon OS=Rattus norvegicus GN=Cald1 PE=1 SV=1	Q62736	Q62736@495N+0.98539	495	3	K.SPDGNKSPAPK.P	N5(Wildcard / 0.9879)	0	0.0967742	1.20011e+08	1.4362e+08	2.97663	0	-1	0.167202	2.03735	0.939284	0	0	0	0
0.98539	N+0.98539	N	0.934207	>>sp|Q9WVJ4|SYJ2B_RAT Synaptojanin-2-binding protein OS=Rattus norvegicus GN=Synj2bp PE=1 SV=2	Q9WVJ4	Q9WVJ4@104N+0.98539	104	3	R.LPVQNGPIVHR.G	N5(Wildcard / 0.989)	0	0.2	466712	1.43473e+06	2.97663	0	-1	0.167202	2.03735	0.939284	0	0	0	0
0.98539	N+0.98539	N	0.934207	>>sp|Q9EPC6|PROF2_RAT Profilin-2 OS=Rattus norvegicus GN=Pfn2 PE=1 SV=3	Q9EPC6	Q9EPC6@62N+0.98539	62	3	R.EGFFTNGLTLGGK.K	N6(Wildcard / 0.9915)	0	0.75	NA	714092	2.97663	0	-1	0.167202	2.03735	0.939284	0	0	0	0
0.98539	N+0.98539	N	0.934207	>>sp|P07632|SODC_RAT Superoxide dismutase [Cu-Zn] OS=Rattus norvegicus GN=Sod1 PE=1 SV=2	P07632	P07632@132N+0.98539	132	3	K.Q[-17.02655]DDLGKGGNEESTK.T	Q1(Gln->pyro-Glu / -17.0265); N9(Wildcard / 0.9926)	0	0.037037	2.05453e+07	3.25096e+07	2.97663	0	-1	0.167202	2.03735	0.939284	0	0	0	0
0.98539	N+0.98539	N	0.934207	>>sp|P48675|DESM_RAT Desmin OS=Rattus norvegicus GN=Des PE=1 SV=2	P48675	P48675@310N+0.98539	310	3	K.VSDLTQAANKNNDALR.Q	N12(Wildcard / 0.9839)	0	0.0254237	2.23401e+08	2.58929e+08	2.81785	0	-1	0.373901	0	2.81785	0	0	0	0
0.98539	N+0.98539	N	0.934207	>>sp|P21333|FLNA_HUMAN Filamin-A OS=Homo sapiens GN=FLNA PE=1 SV=4	P21333	P21333@2358N+0.98539	2358	3	K.VNQPASFAVSLNGAK.G	N12(Wildcard / 0.9856)	0.375	0	198309382	NA	0	2.78006	-1	0.373901	0	0	0	2.78006	0	0
0.98539	N+0.98539	N	0.934207	>>sp|P14046|A1I3_RAT Alpha-1-inhibitor 3 OS=Rattus norvegicus GN=A1i3 PE=1 SV=1	P14046	P14046@1035N+0.98539	1035	2	K.DGSYSAFGDHNGQGQGNTWLTAFVLK.S	N11(Wildcard / 0.9878)	0	0.0178571	165207780	2.52026e+08	1.87857	0	-1	0.373901	0	1.87857	0	0	0	0
0.98539	N+0.98539	N	0.934207	>>sp|P21333|FLNA_HUMAN Filamin-A OS=Homo sapiens GN=FLNA PE=1 SV=4	P21333	P21333@898N+0.98539	898	2	R.TGVELGKPTHFTVNAK.A	N14(Wildcard / 0.987)	0.142857	0	198309382	NA	0	1.85338	-1	0.373901	0	0	0	1.85338	0	0
0.98539	N+0.98539	N	0.934207	>>sp|Q9Z1P2|ACTN1_RAT Alpha-actinin-1 OS=Rattus norvegicus GN=Actn1 PE=1 SV=1	Q9Z1P2	Q9Z1P2@601N+0.98539	601	2	K.IVQTYHVNMAGTNPYTTITPQEINGK.W	N24(Wildcard / 0.9837)	0.142857	0	95315475	9.57818e+07	0	1.85338	-1	0.373901	0	0	0	1.85338	0	0
0.98539	N+0.98539	N	0.934207	>>tr|B7Z992|B7Z992_HUMAN cDNA FLJ53698, highly similar to Gelsolin OS=Homo sapiens PE=2 SV=1	B7Z992	B7Z992@522N+0.98539	522	2	K.AGALNSNDAFVLK.T	N5(Wildcard / 0.9784)	0.0444444	0	10312088	NA	0	1.85338	-1	0.373901	0	0	0	1.85338	0	0
0.98539	N+0.98539	N	0.934207	>>sp|P97546|NPTN_RAT Neuroplastin OS=Rattus norvegicus GN=Nptn PE=1 SV=2	P97546	P97546@186N+0.98539	186	2	K.NGVELTATR.K	N1(Wildcard / 0.983)	0.0606061	0	3.63778e+06	2.96839e+06	0	1.964	-1	0.373901	0	0	0	0	1.964	0
0.98539	Q+0.98539	Q	0.934207	>>sp|Q7M0E3|DEST_RAT Destrin OS=Rattus norvegicus GN=Dstn PE=1 SV=3	Q7M0E3	Q7M0E3@136Q+0.98539	136	2	K.HEYQANGPEDLNR.T	Q4(Wildcard / 0.985)	0	0.00464037	53851690	7.01832e+07	2.03735	0	-1	0.373901	2.03735	0	0	0	0	0
0.98539	Q+0.98539	Q	0.934207	>>sp|P85125|PTRF_RAT Polymerase I and transcript release factor OS=Rattus norvegicus GN=Ptrf PE=1 SV=1	P85125	P85125@92Q+0.98539	92	2	R.Q[-17.02655]AEMEGAVQSIQGELSK.L	Q1(Gln->pyro-Glu / -17.0265); Q12(Wildcard / 0.9834)	0.03125	0	64010983	61030729	0	1.85338	-1	0.373901	0	0	0	1.85338	0	0
0.98539	Q+0.98539	Q	0.934207	>>sp|P68255|1433T_RAT 14-3-3 protein theta OS=Rattus norvegicus GN=Ywhaq PE=1 SV=1	P68255	P68255@32Q+0.98539	32	2	K.AVTEQGAELSNEER.N	Q5(Wildcard / 0.9851)	0.0222222	0	29441503	1.8732e+07	0	2.22604	-1	0.373901	0	0	0	0	0	2.22604
0.98539	N+0.98539	N	0.934207	>>sp|P17074|RS19_RAT 40S ribosomal protein S19 OS=Rattus norvegicus GN=Rps19 PE=2 SV=3	P17074	P17074@85N+0.98539	85	1	R.NGVRPSHFSR.G	N1(Wildcard / 0.9894)	0	0.0555556	1715651	14145756	1.01867	0	-1	0.373901	1.01867	0	0	0	0	0
0.98539	N+0.98539	N	0.934207	>>sp|Q9Z1Z9|PDLI7_RAT PDZ and LIM domain protein 7 OS=Rattus norvegicus GN=Pdlim7 PE=1 SV=1	Q9Z1Z9	Q9Z1Z9@257N+0.98539	257	1	R.HSQPATPTPLQNR.T	N12(Wildcard / 0.9871)	0	0.010101	2.89441e+07	3.21459e+07	1.01867	0	-1	0.373901	1.01867	0	0	0	0	0
0.98539	N+0.98539	N	0.934207	>>sp|P05065|ALDOA_RAT Fructose-bisphosphate aldolase A OS=Rattus norvegicus GN=Aldoa PE=1 SV=2	P05065	P05065@167N+0.98539	167	1	K.IGEHTPSSLAIMENANVLAR.Y	N14(Wildcard / 0.9867)	0	0.0175439	4.08694e+07	4.53382e+07	1.01867	0	-1	0.373901	1.01867	0	0	0	0	0
0.98539	N+0.98539	N	0.934207	>>sp|P16617|PGK1_RAT Phosphoglycerate kinase 1 OS=Rattus norvegicus GN=Pgk1 PE=1 SV=2	P16617	P16617@32N+0.98539	32	1	K.NNQITNNQR.I	N2(Wildcard / 0.9848)	0	0.0142857	1.66408e+07	18389694	1.01867	0	-1	0.373901	1.01867	0	0	0	0	0
0.98539	N+0.98539	N	0.934207	>>sp|Q63041|A1M_RAT Alpha-1-macroglobulin OS=Rattus norvegicus GN=A1m PE=1 SV=1	Q63041	Q63041@506N+0.98539	506	1	R.GSIFNSGSHVLPLEQGK.V	N5(Wildcard / 0.9863)	0	0.0322581	48383291	75197256	1.01867	0	-1	0.373901	1.01867	0	0	0	0	0
0.98539	N+0.98539	N	0.934207	>>sp|P21818|STMN2_RAT Stathmin-2 OS=Rattus norvegicus GN=Stmn2 PE=1 SV=2	P21818	P21818@125N+0.98539	125	1	K.ALEENNNFSK.M	N6(Wildcard / 0.9823)	0	0.333333	489185	551088	1.01867	0	-1	0.373901	1.01867	0	0	0	0	0
0.98539	N+0.98539	N	0.934207	>>sp|P13668|STMN1_RAT Stathmin OS=Rattus norvegicus GN=Stmn1 PE=1 SV=2	P13668	P13668@91N+0.98539	91	1	K.AIEENNNFSK.M	N6(Wildcard / 0.9828)	0	0.0526316	3.14995e+06	2.64267e+06	1.01867	0	-1	0.373901	1.01867	0	0	0	0	0
0.98539	N+0.98539	N	0.934207	>>sp|P68255|1433T_RAT 14-3-3 protein theta OS=Rattus norvegicus GN=Ywhaq PE=1 SV=1	P68255	P68255@42N+0.98539	42	1	R.NLLSVAYK.N	N1(Wildcard / 0.9836)	0	0.00259067	29441503	1.8732e+07	0.939284	0	-1	0.373901	0	0.939284	0	0	0	0
0.98539	N+0.98539	N	0.934207	>>sp|Q64119|MYL6_RAT Myosin light polypeptide 6 OS=Rattus norvegicus GN=Myl6 PE=1 SV=3	Q64119	Q64119@80N+0.98539	80	1	K.NKDQGTYEDYVEGLR.V	N1(Wildcard / 0.9951)	0	0.00471698	5.99227e+07	7.47354e+07	0.939284	0	-1	0.373901	0	0.939284	0	0	0	0
0.98539	N+0.98539	N	0.934207	>>sp|P04762|CATA_RAT Catalase OS=Rattus norvegicus GN=Cat PE=1 SV=3	P04762	P04762@213N+0.98539	213	1	R.HMNGYGSHTFK.L	N3(Wildcard / 0.984)	0	1	312342	1.37653e+06	0.939284	0	-1	0.373901	0	0.939284	0	0	0	0
0.98539	N+0.98539	N	0.934207	>>sp|P04785|PDIA1_RAT Protein disulfide-isomerase OS=Rattus norvegicus GN=P4hb PE=1 SV=2	P04785	P04785@432N+0.98539	432	1	K.MDSTANEVEAVK.V	N6(Wildcard / 0.9896)	0	0.0666667	1.71004e+07	2.06029e+07	0.939284	0	-1	0.373901	0	0.939284	0	0	0	0
0.98539	N+0.98539	N	0.934207	>>sp|P07632|SODC_RAT Superoxide dismutase [Cu-Zn] OS=Rattus norvegicus GN=Sod1 PE=1 SV=2	P07632	P07632@87N+0.98539	87	1	R.HVGDLGNVAAGK.D	N7(Wildcard / 0.9887)	0	0.00549451	2.05453e+07	3.25096e+07	0.939284	0	-1	0.373901	0	0.939284	0	0	0	0
0.98539	N+0.98539	N	0.934207	>>sp|P63018|HSP7C_RAT Heat shock cognate 71 kDa protein OS=Rattus norvegicus GN=Hspa8 PE=1 SV=1	P63018	P63018@96N+0.98539	96	1	K.HWPFMVVNDAGRPK.V	N8(Wildcard / 0.9851)	0	0.0117647	6.32987e+07	5.6277e+07	0.939284	0	-1	0.373901	0	0.939284	0	0	0	0
0.98539	N+0.98539	N	0.934207	>>sp|Q08420|SODE_RAT Extracellular superoxide dismutase [Cu-Zn] OS=Rattus norvegicus GN=Sod3 PE=1 SV=2	Q08420	Q08420@205N+0.98539	205	1	K.GGNQASVQNGNAGR.R	N9(Wildcard / 0.9838)	0	0.25	1.22733e+06	482885	0.939284	0	-1	0.373901	0	0.939284	0	0	0	0
0.98539	N+0.98539	N	0.934207	>>sp|Q10758|K2C8_RAT Keratin, type II cytoskeletal 8 OS=Rattus norvegicus GN=Krt8 PE=1 SV=3	Q10758	Q10758@222N+0.98539	222	1	R.LEGLTDEINFLR.Q	N9(Wildcard / 0.9877)	0	0.00729927	4.58013e+07	4.88258e+07	0.939284	0	-1	0.373901	0	0.939284	0	0	0	0
0.98539	N+0.98539	N	0.934207	>>sp|P20760|IGG2A_RAT Ig gamma-2A chain C region OS=Rattus norvegicus GN=Igg-2a PE=1 SV=1	P20760	P20760@259N+0.98539	259	1	K.MNGQPQENYK.N	N2(Wildcard / 0.9851)	0	0.00735294	5.69195e+07	60340262	1.16953	0	-1	0.373901	0	0	1.16953	0	0	0
0.98539	N+0.98539	N	0.934207	>>sp|Q5PQN0|NCALD_RAT Neurocalcin-delta OS=Rattus norvegicus GN=Ncald PE=1 SV=3	Q5PQN0	Q5PQN0@75N+0.98539	75	1	R.TFDANGDGTIDFR.E	N5(Wildcard / 0.9855)	0	0.5	405136	758127	1.16953	0	-1	0.373901	0	0	1.16953	0	0	0
0.98539	N+0.98539	N	0.934207	>>sp|P62260|1433E_RAT 14-3-3 protein epsilon OS=Rattus norvegicus GN=Ywhae PE=1 SV=1	P62260	P62260@147N+0.98539	147	1	K.EAAENSLVAYK.A	N5(Wildcard / 0.9857)	0	0.0204082	7.08988e+06	6.34036e+06	1.16953	0	-1	0.373901	0	0	1.16953	0	0	0
0.98539	N+0.98539	N	0.934207	>>sp|P04905|GSTM1_RAT Glutathione S-transferase Mu 1 OS=Rattus norvegicus GN=Gstm1 PE=1 SV=2	P04905	P04905@102N+0.98539	102	1	R.ADIVENQVMDNR.M	N6(Wildcard / 0.9871)	0	0.0175439	4.71895e+07	45120805	1.16953	0	-1	0.373901	0	0	1.16953	0	0	0
0.98539	N+0.98539	N	0.934207	>>sp|O35077|GPDA_RAT Glycerol-3-phosphate dehydrogenase [NAD(+)], cytoplasmic OS=Rattus norvegicus GN=Gpd1 PE=1 SV=4	O35077	O35077@127N+0.98539	127	1	K.GIDEGPNGLK.L	N7(Wildcard / 0.9841)	0	0.333333	NA	145998	1.16953	0	-1	0.373901	0	0	1.16953	0	0	0
0.98539	N+0.98539	N	0.934207	>>sp|P35704|PRDX2_RAT Peroxiredoxin-2 OS=Rattus norvegicus GN=Prdx2 PE=1 SV=3	P35704	P35704@144N+0.98539	144	1	R.Q[-17.02655]ITVNDLPVGR.S	Q1(Gln->pyro-Glu / -17.0265); N5(Wildcard / 0.9813)	0	0.016129	22007762	1.77769e+07	1.16953	0	-1	0.373901	0	0	1.16953	0	0	0
0.98539	N+0.98539	N	0.934207	>>sp|Q08290|CNN1_RAT Calponin-1 OS=Rattus norvegicus GN=Cnn1 PE=1 SV=1	Q08290	Q08290@162N+0.98539	162	1	R.NIIGLQMGTNK.F	N1(Wildcard / 0.9836)	0.00429185	0	214303429	223345984	0	0.926688	-1	0.373901	0	0	0	0.926688	0	0
0.98539	N+0.98539	N	0.934207	>>sp|P21333|FLNA_HUMAN Filamin-A OS=Homo sapiens GN=FLNA PE=1 SV=4	P21333	P21333@2004N+0.98539	2004	1	R.NGHVGISFVPK.E	N1(Wildcard / 0.9853)	0.2	0	198309382	NA	0	0.926688	-1	0.373901	0	0	0	0.926688	0	0
0.98539	N+0.98539	N	0.934207	>>sp|P12346|TRFE_RAT Serotransferrin OS=Rattus norvegicus GN=Tf PE=1 SV=3	P12346	P12346@274N+0.98539	274	1	R.NGDGKEDLIWEILK.V	N1(Wildcard / 0.9863)	0.00131234	0	2.48734e+08	2.64459e+08	0	0.926688	-1	0.373901	0	0	0	0.926688	0	0
0.98539	N+0.98539	N	0.934207	>>sp|Q14315|FLNC_HUMAN Filamin-C OS=Homo sapiens GN=FLNC PE=1 SV=3	Q14315	Q14315@2434N+0.98539	2434	1	K.VNQPASFAVQLNGAR.G	N12(Wildcard / 0.986)	0.00952381	0	16856298	NA	0	0.926688	-1	0.373901	0	0	0	0.926688	0	0
0.98539	N+0.98539	N	0.934207	>>sp|Q9Z2L0|VDAC1_RAT Voltage-dependent anion-selective channel protein 1 OS=Rattus norvegicus GN=Vdac1 PE=1 SV=4	Q9Z2L0	Q9Z2L0@55N+0.98539	55	1	K.VNGSLETK.Y	N2(Wildcard / 0.9836)	0.0588235	0	3148227	2.47339e+06	0	0.926688	-1	0.373901	0	0	0	0.926688	0	0
0.98539	N+0.98539	N	0.934207	>>sp|P21333|FLNA_HUMAN Filamin-A OS=Homo sapiens GN=FLNA PE=1 SV=4	P21333	P21333@2407N+0.98539	2407	1	K.FNGTHIPGSPFK.I	N2(Wildcard / 0.9847)	0.111111	0	198309382	NA	0	0.926688	-1	0.373901	0	0	0	0.926688	0	0
0.98539	N+0.98539	N	0.934207	>>sp|P17220|PSA2_RAT Proteasome subunit alpha type-2 OS=Rattus norvegicus GN=Psma2 PE=1 SV=3	P17220	P17220@42N+0.98539	42	1	K.AANGVVLATEK.K	N3(Wildcard / 0.9856)	0.5	0	4.01325e+06	2.28063e+06	0	0.926688	-1	0.373901	0	0	0	0.926688	0	0
0.98539	N+0.98539	N	0.934207	>>sp|P60174|TPIS_HUMAN Triosephosphate isomerase OS=Homo sapiens GN=TPI1 PE=1 SV=3	P60174	P60174@109N+0.98539	109	1	K.VTNGAFTGEISPGMIK.D	N3(Wildcard / 0.9875)	0.0151515	0	926105	NA	0	0.926688	-1	0.373901	0	0	0	0.926688	0	0
0.98539	N+0.98539	N	0.934207	>>sp|P32551|QCR2_RAT Cytochrome b-c1 complex subunit 2, mitochondrial OS=Rattus norvegicus GN=Uqcrc2 PE=1 SV=2	P32551	P32551@44N+0.98539	44	1	K.LPNGLVIASLENYAPLSR.I	N3(Wildcard / 0.989)	0.142857	0	3.64607e+06	4101831	0	0.926688	-1	0.373901	0	0	0	0.926688	0	0
0.98539	N+0.98539	N	0.934207	>>sp|P21333|FLNA_HUMAN Filamin-A OS=Homo sapiens GN=FLNA PE=1 SV=4	P21333	P21333@2588N+0.98539	2588	1	K.AGNNMLLVGVHGPR.T	N4(Wildcard / 0.984)	0.166667	0	198309382	NA	0	0.926688	-1	0.373901	0	0	0	0.926688	0	0
0.98539	N+0.98539	N	0.934207	>>sp|P07943|ALDR_RAT Aldose reductase OS=Rattus norvegicus GN=Akr1b1 PE=1 SV=3	P07943	P07943@161N+0.98539	161	1	K.AIGVSNFNPLQIER.I	N6(Wildcard / 0.9862)	0.0113636	0	7.10429e+06	8.11303e+06	0	0.926688	-1	0.373901	0	0	0	0.926688	0	0
0.98539	N+0.98539	N	0.934207	>>sp|P10688|PLCD1_RAT 1-phosphatidylinositol 4,5-bisphosphate phosphodiesterase delta-1 OS=Rattus norvegicus GN=Plcd1 PE=1 SV=1	P10688	P10688@537N+0.98539	537	1	R.LLQESGNGFVR.H	N7(Wildcard / 0.9833)	1	0	1.10999e+06	357364	0	0.926688	-1	0.373901	0	0	0	0.926688	0	0
0.98539	N+0.98539	N	0.934207	>>sp|P11142|HSP7C_HUMAN Heat shock cognate 71 kDa protein OS=Homo sapiens GN=HSPA8 PE=1 SV=1	P11142	P11142@355N+0.98539	355	1	K.LLQDFFNGKELNK.S	N7(Wildcard / 0.9867)	0.0175439	0	11501944	NA	0	0.926688	-1	0.373901	0	0	0	0.926688	0	0
0.98539	N+0.98539	N	0.934207	>>sp|Q9Z1P2|ACTN1_RAT Alpha-actinin-1 OS=Rattus norvegicus GN=Actn1 PE=1 SV=1	Q9Z1P2	Q9Z1P2@573N+0.98539	573	1	R.LAILGIHNEVSK.I	N8(Wildcard / 0.9842)	0.00769231	0	95315475	9.57818e+07	0	0.926688	-1	0.373901	0	0	0	0.926688	0	0
0.98539	N+0.98539	N	0.934207	>>sp|P37996|ARL3_RAT ADP-ribosylation factor-like protein 3 OS=Rattus norvegicus GN=Arl3 PE=1 SV=2	P37996	P37996@27N+0.98539	27	1	R.ILLLGLDNAGK.T	N8(Wildcard / 0.986)	0.02	0	3.38873e+06	1.97602e+06	0	0.926688	-1	0.373901	0	0	0	0.926688	0	0
0.98539	N+0.98539	N	0.934207	>>sp|P68032|ACTC_HUMAN Actin, alpha cardiac muscle 1 OS=Homo sapiens GN=ACTC1 PE=1 SV=1	P68032	P68032@94N+0.98539	94	1	K.IWHHTFYNELR.V	N8(Wildcard / 0.9868)	0.00181488	0	113036348	NA	0	0.926688	-1	0.373901	0	0	0	0.926688	0	0
0.98539	N+0.98539	N	0.934207	>>sp|P21333|FLNA_HUMAN Filamin-A OS=Homo sapiens GN=FLNA PE=1 SV=4	P21333	P21333@187N+0.98539	187	1	K.LPQLPITNFSR.D	N8(Wildcard / 0.9869)	0.0344828	0	198309382	NA	0	0.926688	-1	0.373901	0	0	0	0.926688	0	0
0.98539	N+0.98539	N	0.934207	>>sp|P48675|DESM_RAT Desmin OS=Rattus norvegicus GN=Des PE=1 SV=2	P48675	P48675@170N+0.98539	170	1	R.RQVEVLTNQR.A	N8(Wildcard / 0.9877)	0.0113636	0	2.23401e+08	2.58929e+08	0	0.926688	-1	0.373901	0	0	0	0.926688	0	0
0.98539	N+0.98539	N	0.934207	>>sp|P68035|ACTC_RAT Actin, alpha cardiac muscle 1 OS=Rattus norvegicus GN=Actc1 PE=2 SV=1	P68035	P68035@298N+0.98539	298	1	R.KDLYANNVLSGGTTM[+15.99492]YPGIADR.M	N6(Wildcard / 0.9811); M15(Oxidation / 15.9949)	0.0049505	0	1.14849e+08	7.63414e+07	0	0.926688	-1	0.373901	0	0	0	0.926688	0	0
0.98539	N+0.98539	N	0.934207	>>sp|P63102|1433Z_RAT 14-3-3 protein zeta/delta OS=Rattus norvegicus GN=Ywhaz PE=1 SV=1	P63102	P63102@42N+0.98539	42	1	R.NLLSVAYK.N	N1(Wildcard / 0.9836)	0.00259067	0	4.87928e+07	39868659	0	0.981999	-1	0.373901	0	0	0	0	0.981999	0
0.98539	N+0.98539	N	0.934207	>>sp|P31000|VIME_RAT Vimentin OS=Rattus norvegicus GN=Vim PE=1 SV=2	P31000	P31000@305N+0.98539	305	1	K.FADLSEAANRNNDALR.Q	N11(Wildcard / 0.9867)	0.166667	0	29582248	33353201	0	0.981999	-1	0.373901	0	0	0	0	0.981999	0
0.98539	N+0.98539	N	0.934207	>>sp|P62738|ACTA_RAT Actin, aortic smooth muscle OS=Rattus norvegicus GN=Acta2 PE=2 SV=1	P62738	P62738@254N+0.98539	254	1	K.SYELPDGQVITIGNER.F	N14(Wildcard / 0.9895)	0.000557103	0	6.57926e+08	8.80825e+08	0	0.981999	-1	0.373901	0	0	0	0	0.981999	0
0.98539	N+0.98539	N	0.934207	>>sp|Q6P9T8|TBB4B_RAT Tubulin beta-4B chain OS=Rattus norvegicus GN=Tubb4b PE=1 SV=1	Q6P9T8	Q6P9T8@99N+0.98539	99	1	R.SGPFGQIFRPDNFVFGQSGAGNNWAK.G	N22(Wildcard / 0.9792)	0.010989	0	4.33716e+07	4.5099e+07	0	0.981999	-1	0.373901	0	0	0	0	0.981999	0
0.98539	N+0.98539	N	0.934207	>>sp|O35264|PA1B2_RAT Platelet-activating factor acetylhydrolase IB subunit beta OS=Rattus norvegicus GN=Pafah1b2 PE=1 SV=1	O35264	O35264@87N+0.98539	87	1	R.LKNGELENIKPK.V	N3(Wildcard / 0.9854)	0.125	0	1.23271e+06	570359	0	0.981999	-1	0.373901	0	0	0	0	0.981999	0
0.98539	N+0.98539	N	0.934207	>>sp|P13084|NPM_RAT Nucleophosmin OS=Rattus norvegicus GN=Npm1 PE=1 SV=1	P13084	P13084@209N+0.98539	209	1	K.SNQNGKDLKPSTPR.S	N4(Wildcard / 0.9863)	0.25	0	1.99039e+06	1.83603e+06	0	0.981999	-1	0.373901	0	0	0	0	0.981999	0
0.98539	N+0.98539	N	0.934207	>>sp|P11517|HBB2_RAT Hemoglobin subunit beta-2 OS=Rattus norvegicus PE=1 SV=2	P11517	P11517@70N+0.98539	70	1	K.KVINAFNDGLK.H	N4(Wildcard / 0.9889)	0.00231481	0	83481800	7.76243e+07	0	0.981999	-1	0.373901	0	0	0	0	0.981999	0
0.98539	N+0.98539	N	0.934207	>>sp|Q9Z2L0|VDAC1_RAT Voltage-dependent anion-selective channel protein 1 OS=Rattus norvegicus GN=Vdac1 PE=1 SV=4	Q9Z2L0	Q9Z2L0@168N+0.98539	168	1	R.VTQSNFAVGYK.T	N5(Wildcard / 0.9849)	0.0147059	0	3148227	2.47339e+06	0	0.981999	-1	0.373901	0	0	0	0	0.981999	0
0.98539	N+0.98539	N	0.934207	>>sp|Q00981|UCHL1_RAT Ubiquitin carboxyl-terminal hydrolase isozyme L1 OS=Rattus norvegicus GN=Uchl1 PE=1 SV=2	Q00981	Q00981@184N+0.98539	184	1	R.MPFPVNHGASSEDSLLQDAAK.V	N6(Wildcard / 0.9922)	0.0142857	0	5.15521e+07	3.23246e+07	0	0.981999	-1	0.373901	0	0	0	0	0.981999	0
0.98539	N+0.98539	N	0.934207	>>sp|P16617|PGK1_RAT Phosphoglycerate kinase 1 OS=Rattus norvegicus GN=Pgk1 PE=1 SV=2	P16617	P16617@163N+0.98539	163	1	K.LGDVYVNDAFGTAHR.A	N7(Wildcard / 0.9828)	0.0188679	0	1.66408e+07	18389694	0	0.981999	-1	0.373901	0	0	0	0	0.981999	0
0.98539	N+0.98539	N	0.934207	>>sp|P07895|SODM_RAT Superoxide dismutase [Mn], mitochondrial OS=Rattus norvegicus GN=Sod2 PE=1 SV=2	P07895	P07895@60N+0.98539	60	1	K.HHATYVNNLNVTEEK.Y	N7(Wildcard / 0.9831)	0.0555556	0	17099392	7.28074e+06	0	0.981999	-1	0.373901	0	0	0	0	0.981999	0
0.98539	N+0.98539	N	0.934207	>>sp|P12346|TRFE_RAT Serotransferrin OS=Rattus norvegicus GN=Tf PE=1 SV=3	P12346	P12346@560N+0.98539	560	1	K.HQTVLENTNGK.N	N7(Wildcard / 0.9846)	0.0021645	0	2.48734e+08	2.64459e+08	0	0.981999	-1	0.373901	0	0	0	0	0.981999	0
0.98539	N+0.98539	N	0.934207	>>sp|Q01986|MP2K1_RAT Dual specificity mitogen-activated protein kinase kinase 1 OS=Rattus norvegicus GN=Map2k1 PE=1 SV=2	Q01986	Q01986@78N+0.98539	78	1	K.ISELGAGNGGVVFK.V	N8(Wildcard / 0.9845)	1	0	927554	1.00787e+06	0	0.981999	-1	0.373901	0	0	0	0	0.981999	0
0.98539	N+0.98539	N	0.934207	>>sp|P12007|IVD_RAT Isovaleryl-CoA dehydrogenase, mitochondrial OS=Rattus norvegicus GN=Ivd PE=1 SV=2	P12007	P12007@191N+0.98539	191	1	K.KGDHYVLNGNK.F	N8(Wildcard / 0.9877)	1	0	410228	429472	0	0.981999	-1	0.373901	0	0	0	0	0.981999	0
0.98539	N+0.98539	N	0.934207	>>sp|P62260|1433E_RAT 14-3-3 protein epsilon OS=Rattus norvegicus GN=Ywhae PE=1 SV=1	P62260	P62260@43N+0.98539	43	1	R.NLLSVAYK.N	N1(Wildcard / 0.9848)	0.00259067	0	7.08988e+06	6.34036e+06	0	1.11302	-1	0.373901	0	0	0	0	0	1.11302
0.98539	N+0.98539	N	0.934207	>>sp|P14046|A1I3_RAT Alpha-1-inhibitor 3 OS=Rattus norvegicus GN=A1i3 PE=1 SV=1	P14046	P14046@1092N+0.98539	1092	1	R.SSGSLLNNAMK.G	N8(Wildcard / 0.9843)	0.00854701	0	165207780	2.52026e+08	0	1.11302	-1	0.373901	0	0	0	0	0	1.11302
0.98539	N+0.98539	N	0.934207	>>sp|P02650|APOE_RAT Apolipoprotein E OS=Rattus norvegicus GN=Apoe PE=1 SV=2	P02650	P02650@233N+0.98539	233	1	R.GRLEEVGNQAR.D	N8(Wildcard / 0.9847)	0.0192308	0	1.41578e+07	6.68203e+06	0	1.11302	-1	0.373901	0	0	0	0	0	1.11302
0.98539	N+0.98539	N	0.934207	>>sp|P62260|1433E_RAT 14-3-3 protein epsilon OS=Rattus norvegicus GN=Ywhae PE=1 SV=1	P62260	P62260@139N+0.98539	139	1	R.YLAEFATGNDRK.E	N9(Wildcard / 0.9861)	0.0192308	0	7.08988e+06	6.34036e+06	0	1.11302	-1	0.373901	0	0	0	0	0	1.11302
0.98539	Q+0.98539	Q	0.934207	>>sp|P14046|A1I3_RAT Alpha-1-inhibitor 3 OS=Rattus norvegicus GN=A1i3 PE=1 SV=1	P14046	P14046@1037Q+0.98539	1037	1	K.HKDGSYSAFGDHNGQGQGNTWLTAFVLK.S	Q15(Wildcard / 0.9898)	0	0.0196078	165207780	2.52026e+08	1.01867	0	-1	0.373901	1.01867	0	0	0	0	0
0.98539	Q+0.98539	Q	0.934207	>>sp|P62738|ACTA_RAT Actin, aortic smooth muscle OS=Rattus norvegicus GN=Acta2 PE=2 SV=1	P62738	P62738@43Q+0.98539	43	1	R.HQGVMVGMGQK.D	Q2(Wildcard / 0.9861)	0	0.00108696	6.57926e+08	8.80825e+08	1.01867	0	-1	0.373901	1.01867	0	0	0	0	0
0.98539	Q+0.98539	Q	0.934207	>>sp|Q62736|CALD1_RAT Non-muscle caldesmon OS=Rattus norvegicus GN=Cald1 PE=1 SV=1	Q62736	Q62736@419Q+0.98539	419	1	R.LEQYTNAIEGTK.A	Q3(Wildcard / 0.9869)	0	0.00581395	1.20011e+08	1.4362e+08	1.01867	0	-1	0.373901	1.01867	0	0	0	0	0
0.98539	Q+0.98539	Q	0.934207	>>sp|Q9EQX9|UBE2N_RAT Ubiquitin-conjugating enzyme E2 N OS=Rattus norvegicus GN=Ube2n PE=1 SV=1	Q9EQX9	Q9EQX9@135Q+0.98539	135	1	K.SNEAQAIETAR.A	Q5(Wildcard / 0.9857)	0	0.0714286	5.63858e+06	7711049	1.01867	0	-1	0.373901	1.01867	0	0	0	0	0
0.98539	Q+0.98539	Q	0.934207	>>sp|P62738|ACTA_RAT Actin, aortic smooth muscle OS=Rattus norvegicus GN=Acta2 PE=2 SV=1	P62738	P62738@61Q+0.98539	61	1	K.DSYVGDEAQSKR.G	Q9(Wildcard / 0.9834)	0	0.00153846	6.57926e+08	8.80825e+08	0.939284	0	-1	0.373901	0	0.939284	0	0	0	0
0.98539	Q+0.98539	Q	0.934207	>>sp|Q64122|MYL9_RAT Myosin regulatory light polypeptide 9 OS=Rattus norvegicus GN=Myl9 PE=1 SV=2	Q64122	Q64122@43Q+0.98539	43	1	K.EAFNM[+15.99492]IDQNR.D	M5(Oxidation / 15.9949); Q8(Wildcard / 0.9834)	0	0.0075188	9.01044e+07	62176304	1.16953	0	-1	0.373901	0	0	1.16953	0	0	0
0.98539	Q+0.98539	Q	0.934207	>>sp|P09006|SPA3N_RAT Serine protease inhibitor A3N OS=Rattus norvegicus GN=Serpina3n PE=1 SV=3	P09006	P09006@191Q+0.98539	191	1	K.IQGLITNLAK.K	Q2(Wildcard / 0.9833)	0.0126582	0	20206530	2.81484e+07	0	0.926688	-1	0.373901	0	0	0	0.926688	0	0
0.98539	Q+0.98539	Q	0.934207	>>sp|P35704|PRDX2_RAT Peroxiredoxin-2 OS=Rattus norvegicus GN=Prdx2 PE=1 SV=3	P35704	P35704@113Q+0.98539	113	1	K.SLSQNYGVLK.N	Q4(Wildcard / 0.9808)	0.00925926	0	22007762	1.77769e+07	0	0.926688	-1	0.373901	0	0	0	0.926688	0	0
0.98539	Q+0.98539	Q	0.934207	>>sp|Q6IMF3|K2C1_RAT Keratin, type II cytoskeletal 1 OS=Rattus norvegicus GN=Krt1 PE=2 SV=1	Q6IMF3	Q6IMF3@202Q+0.98539	202	1	R.FLEQQNQVLQTK.W	Q4(Wildcard / 0.9824)	0.00641026	0	8.11741e+07	7.83285e+07	0	0.926688	-1	0.373901	0	0	0	0.926688	0	0
0.98539	Q+0.98539	Q	0.934207	>>sp|P48500|TPIS_RAT Triosephosphate isomerase OS=Rattus norvegicus GN=Tpi1 PE=1 SV=2	P48500	P48500@180Q+0.98539	180	1	K.TATPQQAQEVHEK.L	Q5(Wildcard / 0.9869)	0.00584795	0	3.48055e+07	24266432	0	0.926688	-1	0.373901	0	0	0	0.926688	0	0
0.98539	Q+0.98539	Q	0.934207	>>sp|Q9WVB1|RAB6A_RAT Ras-related protein Rab-6A OS=Rattus norvegicus GN=Rab6a PE=1 SV=2	Q9WVB1	Q9WVB1@22Q+0.98539	22	1	K.LVFLGEQSVGK.T	Q7(Wildcard / 0.9837)	0.0333333	0	1.16267e+07	6.65394e+06	0	0.926688	-1	0.373901	0	0	0	0.926688	0	0
0.98539	Q+0.98539	Q	0.934207	>>sp|P04905|GSTM1_RAT Glutathione S-transferase Mu 1 OS=Rattus norvegicus GN=Gstm1 PE=1 SV=2	P04905	P04905@103Q+0.98539	103	1	R.ADIVENQVMDNR.M	Q7(Wildcard / 0.9865)	0.0175439	0	4.71895e+07	45120805	0	0.926688	-1	0.373901	0	0	0	0.926688	0	0
0.98539	Q+0.98539	Q	0.934207	>>sp|P10719|ATPB_RAT ATP synthase subunit beta, mitochondrial OS=Rattus norvegicus GN=Atp5b PE=1 SV=2	P10719	P10719@469Q+0.98539	469	1	R.FLSQPFQVAEVFTGHMGK.L	Q7(Wildcard / 0.9881)	0.0131579	0	49393549	5.90067e+07	0	0.926688	-1	0.373901	0	0	0	0.926688	0	0
0.98539	Q+0.98539	Q	0.934207	>>sp|P42123|LDHB_RAT L-lactate dehydrogenase B chain OS=Rattus norvegicus GN=Ldhb PE=1 SV=2	P42123	P42123@307Q+0.98539	307	1	R.GLTSVINQK.L	Q8(Wildcard / 0.9858)	0.0106383	0	14767105	1.56234e+07	0	0.926688	-1	0.373901	0	0	0	0.926688	0	0
0.98539	Q+0.98539	Q	0.934207	>>sp|P02770|ALBU_RAT Serum albumin OS=Rattus norvegicus GN=Alb PE=1 SV=2	P02770	P02770@577Q+0.98539	577	1	K.TVMGDFAQFVDK.C	Q8(Wildcard / 0.9871)	0.00107066	0	585450675	863739403	0	0.926688	-1	0.373901	0	0	0	0.926688	0	0
0.98539	Q+0.98539	Q	0.934207	>>sp|P68035|ACTC_RAT Actin, alpha cardiac muscle 1 OS=Rattus norvegicus GN=Actc1 PE=2 SV=1	P68035	P68035@61Q+0.98539	61	1	K.DSYVGDEAQSKR.G	Q9(Wildcard / 0.986)	0.00153846	0	1.14849e+08	7.63414e+07	0	0.926688	-1	0.373901	0	0	0	0.926688	0	0
0.98539	Q+0.98539	Q	0.934207	>>sp|Q6IFW6|K1C10_RAT Keratin, type I cytoskeletal 10 OS=Rattus norvegicus GN=Krt10 PE=3 SV=1	Q6IFW6	Q6IFW6@150Q+0.98539	150	1	K.VTM[+15.99492]QNLNDR.L	M3(Oxidation / 15.9949); Q4(Wildcard / 0.9864)	0.0116279	0	75878249	6.29556e+07	0	0.926688	-1	0.373901	0	0	0	0.926688	0	0
0.98539	Q+0.98539	Q	0.934207	>>sp|P48675|DESM_RAT Desmin OS=Rattus norvegicus GN=Des PE=1 SV=2	P48675	P48675@164Q+0.98539	164	1	R.QVEVLTNQR.A	Q1(Wildcard / 0.9847)	0.0277778	0	2.23401e+08	2.58929e+08	0	0.981999	-1	0.373901	0	0	0	0	0.981999	0
0.98539	Q+0.98539	Q	0.934207	>>sp|P19234|NDUV2_RAT NADH dehydrogenase [ubiquinone] flavoprotein 2, mitochondrial OS=Rattus norvegicus GN=Ndufv2 PE=1 SV=2	P19234	P19234@86Q+0.98539	86	1	R.AAAVLPVLDLAQR.Q	Q12(Wildcard / 0.9861)	0.0263158	0	4.65634e+06	2.90479e+06	0	0.981999	-1	0.373901	0	0	0	0	0.981999	0
0.98539	Q+0.98539	Q	0.934207	>>sp|P60901|PSA6_RAT Proteasome subunit alpha type-6 OS=Rattus norvegicus GN=Psma6 PE=1 SV=1	P60901	P60901@34Q+0.98539	34	1	K.AINQGGLTSVAVR.G	Q4(Wildcard / 0.987)	0.047619	0	7539062	4.23129e+06	0	0.981999	-1	0.373901	0	0	0	0	0.981999	0
0.98539	Q+0.98539	Q	0.934207	>>sp|P48675|DESM_RAT Desmin OS=Rattus norvegicus GN=Des PE=1 SV=2	P48675	P48675@187Q+0.98539	187	1	R.VDVERDNLIDDLQR.L	Q13(Wildcard / 0.9874)	0.00588235	0	2.23401e+08	2.58929e+08	0	1.11302	-1	0.373901	0	0	0	0	0	1.11302
0.98539	Q+0.98539	Q	0.934207	>>sp|P48675|DESM_RAT Desmin OS=Rattus norvegicus GN=Des PE=1 SV=2	P48675	P48675@279Q+0.98539	279	1	R.AQYETIAAK.N	Q2(Wildcard / 0.9836)	0.00884956	0	2.23401e+08	2.58929e+08	0	1.11302	-1	0.373901	0	0	0	0	0	1.11302
0.98539	Q+0.98539	Q	0.934207	>>sp|P04636|MDHM_RAT Malate dehydrogenase, mitochondrial OS=Rattus norvegicus GN=Mdh2 PE=1 SV=2	P04636	P04636@231Q+0.98539	231	1	R.IQEAGTEVVK.A	Q2(Wildcard / 0.9841)	0.0135135	0	1.40368e+07	1.11124e+07	0	1.11302	-1	0.373901	0	0	0	0	0	1.11302
0.98539	Q+0.98539	Q	0.934207	>>sp|Q6P7Q4|LGUL_RAT Lactoylglutathione lyase OS=Rattus norvegicus GN=Glo1 PE=1 SV=3	Q6P7Q4	Q6P7Q4@33Q+0.98539	33	1	K.DFLLQQTMLR.I	Q5(Wildcard / 0.9857)	0.0212766	0	1.54019e+07	9608355	0	1.11302	-1	0.373901	0	0	0	0	0	1.11302
0.98539	Q+0.98539	Q	0.934207	>>sp|P48500|TPIS_RAT Triosephosphate isomerase OS=Rattus norvegicus GN=Tpi1 PE=1 SV=2	P48500	P48500@181Q+0.98539	181	1	K.TATPQQAQEVHEK.L	Q6(Wildcard / 0.9852)	0.00584795	0	3.48055e+07	24266432	0	1.11302	-1	0.373901	0	0	0	0	0	1.11302
0.98539	Q+0.98539	Q	0.934207	>>sp|P31232|TAGL_RAT Transgelin OS=Rattus norvegicus GN=Tagln PE=1 SV=2	P31232	P31232@178Q+0.98539	178	1	K.HVIGLQMGSNR.G	Q6(Wildcard / 0.9855)	0.000957854	0	1.50482e+09	1277217013	0	1.11302	-1	0.373901	0	0	0	0	0	1.11302
0.98539	Q+0.98539	Q	0.934207	>>sp|Q08290|CNN1_RAT Calponin-1 OS=Rattus norvegicus GN=Cnn1 PE=1 SV=1	Q08290	Q08290@80Q+0.98539	80	1	K.VNESTQNWHQLENIGNFIK.A	Q6(Wildcard / 0.9889)	0.00416667	0	214303429	223345984	0	1.11302	-1	0.373901	0	0	0	0	0	1.11302
0.98539	G+0.98539	G	0.934207	>>sp|P04764|ENOA_RAT Alpha-enolase OS=Rattus norvegicus GN=Eno1 PE=1 SV=4	P04764	P04764@156G+0.98539	156	1	R.HIADLAGNPEVILPVPAFNVINGGSHAGNK.L	G24(Wildcard / 0.9916)	0	0.0103093	3.98528e+07	6.61724e+07	1.01867	0	-1	0.373901	1.01867	0	0	0	0	0
0.98539	G+0.98539	G	0.934207	>>sp|P16409|MYL3_RAT Myosin light chain 3 OS=Rattus norvegicus GN=Myl3 PE=1 SV=2	P16409	P16409@151G+0.98539	151	1	R.VFDKEGNGTVMGAELR.H	G8(Wildcard / 0.9855)	0	0.0434783	11603279	1.42421e+07	1.01867	0	-1	0.373901	1.01867	0	0	0	0	0
0.98539	G+0.98539	G	0.934207	>>sp|P85125|PTRF_RAT Polymerase I and transcript release factor OS=Rattus norvegicus GN=Ptrf PE=1 SV=1	P85125	P85125@53G+0.98539	53	1	K.SDQVNGVLVLSLLDK.I	G6(Wildcard / 0.9866)	0	0.0121951	64010983	61030729	0.939284	0	-1	0.373901	0	0.939284	0	0	0	0
0.98539	G+0.98539	G	0.934207	>>sp|P14046|A1I3_RAT Alpha-1-inhibitor 3 OS=Rattus norvegicus GN=A1i3 PE=1 SV=1	P14046	P14046@1038G+0.98539	1038	1	K.DGSYSAFGDHNGQGQGNTWLTAFVLK.S	G14(Wildcard / 0.9891)	0	0.00892857	165207780	2.52026e+08	1.16953	0	-1	0.373901	0	0	1.16953	0	0	0
0.98539	G+0.98539	G	0.934207	>>sp|P04764|ENOA_RAT Alpha-enolase OS=Rattus norvegicus GN=Eno1 PE=1 SV=4	P04764	P04764@364G+0.98539	364	1	K.LAQSNGWGVMVSHR.S	G6(Wildcard / 0.9858)	0	0.012987	3.98528e+07	6.61724e+07	1.16953	0	-1	0.373901	0	0	1.16953	0	0	0
0.98539	G+0.98539	G	0.934207	>>sp|P62738|ACTA_RAT Actin, aortic smooth muscle OS=Rattus norvegicus GN=Acta2 PE=2 SV=1	P62738	P62738@50G+0.98539	50	1	R.HQGVMVGMGQK.D	G9(Wildcard / 0.9853)	0	0.00108696	6.57926e+08	8.80825e+08	1.16953	0	-1	0.373901	0	0	1.16953	0	0	0
0.98539	G+0.98539	G	0.934207	>>sp|P04764|ENOA_RAT Alpha-enolase OS=Rattus norvegicus GN=Eno1 PE=1 SV=4	P04764	P04764@155G+0.98539	155	1	R.HIADLAGNPEVILPVPAFNVINGGSHAGNK.L	G23(Wildcard / 0.9928)	0.0103093	0	3.98528e+07	6.61724e+07	0	0.926688	-1	0.373901	0	0	0	0.926688	0	0
0.98539	G+0.98539	G	0.934207	>>sp|P12346|TRFE_RAT Serotransferrin OS=Rattus norvegicus GN=Tf PE=1 SV=3	P12346	P12346@277G+0.98539	277	1	R.NGDGKEDLIWEILK.V	G4(Wildcard / 0.99)	0.00131234	0	2.48734e+08	2.64459e+08	0	0.926688	-1	0.373901	0	0	0	0.926688	0	0
0.98539	G+0.98539	G	0.934207	>>sp|P02454|CO1A1_RAT Collagen alpha-1(I) chain OS=Rattus norvegicus GN=Col1a1 PE=1 SV=5	P02454	P02454@1056G+0.98539	1056	1	K.NGDRGETGPAGPAGPIGPAGAR.G	G5(Wildcard / 0.9866)	0.0714286	0	9.11872e+06	8.79298e+06	0	0.926688	-1	0.373901	0	0	0	0.926688	0	0
0.98539	G+0.98539	G	0.934207	>>sp|Q62736|CALD1_RAT Non-muscle caldesmon OS=Rattus norvegicus GN=Cald1 PE=1 SV=1	Q62736	Q62736@467G+0.98539	467	1	K.GSVFSSPSASGTPNKETAGLK.V	G11(Wildcard / 0.9952)	0.012987	0	1.20011e+08	1.4362e+08	0	0.981999	-1	0.373901	0	0	0	0	0.981999	0
0.98539	G+0.98539	G	0.934207	>>sp|P12346|TRFE_RAT Serotransferrin OS=Rattus norvegicus GN=Tf PE=1 SV=3	P12346	P12346@275G+0.98539	275	1	R.NGDGKEDLIWEILK.V	G2(Wildcard / 0.9856)	0.00131234	0	2.48734e+08	2.64459e+08	0	0.981999	-1	0.373901	0	0	0	0	0.981999	0
0.98539	G+0.98539	G	0.934207	>>sp|P02650|APOE_RAT Apolipoprotein E OS=Rattus norvegicus GN=Apoe PE=1 SV=2	P02650	P02650@206G+0.98539	206	1	R.TANLGAGAAQPLRDR.A	G5(Wildcard / 0.9853)	0.0277778	0	1.41578e+07	6.68203e+06	0	0.981999	-1	0.373901	0	0	0	0	0.981999	0
0.98539	G+0.98539	G	0.934207	>>sp|O35244|PRDX6_RAT Peroxiredoxin-6 OS=Rattus norvegicus GN=Prdx6 PE=1 SV=3	O35244	O35244@91G+0.98539	91	1	K.DINAYNGAAPTEK.L	G7(Wildcard / 0.9851)	0.0192308	0	1.86916e+07	1.25422e+07	0	0.981999	-1	0.373901	0	0	0	0	0.981999	0
0.98539	G+0.98539	G	0.934207	>>sp|Q99MC0|PP14A_RAT Protein phosphatase 1 regulatory subunit 14A OS=Rattus norvegicus GN=Ppp1r14a PE=1 SV=1	Q99MC0	Q99MC0@29G+0.98539	29	1	R.GPGGSPSGLQK.R	G8(Wildcard / 0.9871)	0.0123457	0	1.60005e+07	1.52674e+07	0	0.981999	-1	0.373901	0	0	0	0	0.981999	0
0.98539	G+0.98539	G	0.934207	>>sp|P17475|A1AT_RAT Alpha-1-antiproteinase OS=Rattus norvegicus GN=Serpina1 PE=1 SV=2	P17475	P17475@313G+0.98539	313	1	K.LSISGTYNLK.T	G5(Wildcard / 0.98)	0.00588235	0	1.18269e+08	133880665	0	1.11302	-1	0.373901	0	0	0	0	0	1.11302
0.98539	G+0.98539	G	0.934207	>>sp|Q9WVB1|RAB6A_RAT Ras-related protein Rab-6A OS=Rattus norvegicus GN=Rab6a PE=1 SV=2	Q9WVB1	Q9WVB1@20G+0.98539	20	1	K.LVFLGEQSVGK.T	G5(Wildcard / 0.9852)	0.0333333	0	1.16267e+07	6.65394e+06	0	1.11302	-1	0.373901	0	0	0	0	0	1.11302
0.98539	G+0.98539	G	0.934207	>>sp|P31232|TAGL_RAT Transgelin OS=Rattus norvegicus GN=Tagln PE=1 SV=2	P31232	P31232@143G+0.98539	143	1	K.NDGHYRGDPNWFM[+15.99492]K.K	G3(Wildcard / 0.9888); M13(Oxidation / 15.9949)	0.0333333	0	1.50482e+09	1277217013	0	1.11302	-1	0.373901	0	0	0	0	0	1.11302
0.98539	N+0.98539	N	0.934207	>>sp|P24090|FETUA_RAT Alpha-2-HS-glycoprotein OS=Rattus norvegicus GN=Ahsg PE=1 SV=2	P24090	P24090@176N+0.98539	176	3	K.TALAAFNAQNNGTYFK.L	N11(Wildcard / 0.9843)	0.333333	0.166667	40815258	5.07651e+07	0.939284	2.03971	-1	0.474584	0	0.939284	0	0.926688	0	1.11302
0.98539	N+0.98539	N	0.934207	>>sp|P05065|ALDOA_RAT Fructose-bisphosphate aldolase A OS=Rattus norvegicus GN=Aldoa PE=1 SV=2	P05065	P05065@120N+0.98539	120	3	K.VDKGVVPLAGTNGETTTQGLDGLSER.C	N12(Wildcard / 0.992)	0.153846	0.0769231	4.08694e+07	4.53382e+07	1.01867	1.90869	-1	0.558623	1.01867	0	0	0.926688	0.981999	0
0.98539	N+0.98539	N	0.934207	>>sp|Q5BJY9|K1C18_RAT Keratin, type I cytoskeletal 18 OS=Rattus norvegicus GN=Krt18 PE=1 SV=3	Q5BJY9	Q5BJY9@416N+0.98539	416	3	K.VVSETNDTR.V	N6(Wildcard / 0.9818)	0.025974	0.012987	39077414	44221290	1.01867	1.90869	-1	0.558623	1.01867	0	0	0.926688	0.981999	0
0.98539	N+0.98539	N	0.934207	>>sp|Q925G0|RBM3_RAT RNA-binding protein 3 OS=Rattus norvegicus GN=Rbm3 PE=1 SV=2	Q925G0	Q925G0@68N+0.98539	68	3	R.AMNGESLDGR.Q	N3(Wildcard / 0.9882)	0.047619	0.0952381	2465932	2.64516e+06	2.03735	0.926688	-1	0.645763	2.03735	0	0	0.926688	0	0
0.98539	N+0.98539	N	0.934207	>>sp|P17475|A1AT_RAT Alpha-1-antiproteinase OS=Rattus norvegicus GN=Serpina1 PE=1 SV=2	P17475	P17475@331N+0.98539	331	2	R.VFNNDADLSGITEDAPLK.L	N3(Wildcard / 0.9838)	0.0047619	0.0047619	1.18269e+08	133880665	1.16953	0.926688	-1	0.878608	0	0	1.16953	0.926688	0	0
0.98539	Q+0.98539	Q	0.934207	>>sp|P05545|SPA3K_RAT Serine protease inhibitor A3K OS=Rattus norvegicus GN=Serpina3k PE=1 SV=3	P05545	P05545@336Q+0.98539	336	2	R.KIFSQQADLSR.I	Q6(Wildcard / 0.9873)	0.00662252	0.00662252	4.7835e+07	4.42747e+07	1.16953	0.926688	-1	0.878608	0	0	1.16953	0.926688	0	0
0.98539	N+0.98539	N	0.934207	>>sp|P04785|PDIA1_RAT Protein disulfide-isomerase OS=Rattus norvegicus GN=P4hb PE=1 SV=2	P04785	P04785@460N+0.98539	460	2	R.TVIDYNGER.T	N6(Wildcard / 0.9811)	0.0909091	0.0909091	1.71004e+07	2.06029e+07	1.16953	0.981999	-1	0.908186	0	0	1.16953	0	0.981999	0
0.98539	N+0.98539	N	0.934207	>>sp|P85972|VINC_RAT Vinculin OS=Rattus norvegicus GN=Vcl PE=1 SV=1	P85972	P85972@635N+0.98539	635	2	R.AANFENHSGR.L	N6(Wildcard / 0.9826)	0.0151515	0.0151515	1.3926e+08	1.51202e+08	1.16953	0.981999	-1	0.908186	0	0	1.16953	0	0.981999	0
0.98539	N+0.98539	N	0.934207	>>sp|P04639|APOA1_RAT Apolipoprotein A-I OS=Rattus norvegicus GN=Apoa1 PE=1 SV=2	P04639	P04639@110N+0.98539	110	2	R.NEMNKDLENVK.Q	N4(Wildcard / 0.9845)	0.0116279	0.0116279	198049561	1.12217e+08	0.939284	1.11302	-1	0.910795	0	0.939284	0	0	0	1.11302
0.98539	Q+0.98539	Q	0.934207	>>sp|Q6IMF3|K2C1_RAT Keratin, type II cytoskeletal 1 OS=Rattus norvegicus GN=Krt1 PE=2 SV=1	Q6IMF3	Q6IMF3@203Q+0.98539	203	2	R.FLEQQNQVLQTK.W	Q5(Wildcard / 0.9855)	0.00641026	0.00641026	8.11741e+07	7.83285e+07	0.939284	1.11302	-1	0.910795	0	0.939284	0	0	0	1.11302
0.98539	N+0.98539	N	0.934207	>>sp|Q63416|ITIH3_RAT Inter-alpha-trypsin inhibitor heavy chain H3 OS=Rattus norvegicus GN=Itih3 PE=2 SV=1	Q63416	Q63416@266N+0.98539	266	2	R.ESPGNVQIVNGYFVHFFAPQGLPVVPK.N	N10(Wildcard / 0.9772)	0.0909091	0.0909091	1.32087e+07	7851686	1.01867	0.926688	-1	0.94995	1.01867	0	0	0.926688	0	0
0.98539	N+0.98539	N	0.934207	>>sp|P04636|MDHM_RAT Malate dehydrogenase, mitochondrial OS=Rattus norvegicus GN=Mdh2 PE=1 SV=2	P04636	P04636@267N+0.98539	267	2	R.FVFSLVDAMNGK.E	N10(Wildcard / 0.9856)	0.025	0.025	1.40368e+07	1.11124e+07	1.16953	1.11302	-1	0.973754	0	0	1.16953	0	0	1.11302
0.98539	N+0.98539	N	0.934207	>>sp|P24090|FETUA_RAT Alpha-2-HS-glycoprotein OS=Rattus norvegicus GN=Ahsg PE=1 SV=2	P24090	P24090@61N+0.98539	61	2	R.Q[-17.02655]ILNQIDKVK.V	Q1(Gln->pyro-Glu / -17.0265); N4(Wildcard / 0.9841)	0.0149254	0.0149254	40815258	5.07651e+07	1.16953	1.11302	-1	0.973754	0	0	1.16953	0	0	1.11302
0.98539	N+0.98539	N	0.934207	>>sp|P58775|TPM2_RAT Tropomyosin beta chain OS=Rattus norvegicus GN=Tpm2 PE=1 SV=1	P58775	P58775@17N+0.98539	17	2	K.LDKENAIDR.A	N5(Wildcard / 0.9864)	0.00699301	0.00699301	251491846	4.32877e+08	0.939284	0.981999	-1	0.97643	0	0.939284	0	0	0.981999	0
0.98539	N+0.98539	N	0.934207	>>sp|P31211|CBG_RAT Corticosteroid-binding globulin OS=Rattus norvegicus GN=Serpina6 PE=1 SV=2	P31211	P31211@163N+0.98539	163	2	K.ASQQINQHVK.D	N6(Wildcard / 0.9824)	0.00900901	0.00900901	3236006	3.66615e+06	1.01867	0.981999	-1	0.980563	1.01867	0	0	0	0.981999	0
0.98539	N+0.98539	N	0.934207	>>sp|P07335|KCRB_RAT Creatine kinase B-type OS=Rattus norvegicus GN=Ckb PE=1 SV=2	P07335	P07335@27N+0.98539	27	4	K.LRFPAEDEFPDLSSHNNHMAK.V	N16(Wildcard / 0.9802)	0.00501253	0.00501253	9.79582e+07	1.12266e+08	1.95796	1.964	-1.00309	0.997936	1.01867	0.939284	0	0	1.964	0
0.98539	N+0.98539	N	0.934207	>>sp|P14480|FIBB_RAT Fibrinogen beta chain OS=Rattus norvegicus GN=Fgb PE=1 SV=4	P14480	P14480@264N+0.98539	264	8	K.TENGGWTVIQNR.Q	N3(Wildcard / 0.9879)	0.285714	0.285714	1.35617e+07	1.76137e+07	4.06678	4.19004	-1.03031	0.958981	1.01867	1.87857	1.16953	0	1.964	2.22604
0.98539	N+0.98539	N	0.934207	>>sp|Q64122|MYL9_RAT Myosin regulatory light polypeptide 9 OS=Rattus norvegicus GN=Myl9 PE=1 SV=2	Q64122	Q64122@95N+0.98539	95	47	K.LNGTDPEDVIR.N	N2(Wildcard / 0.9841)	0.120773	0.10628	9.01044e+07	62176304	23.062	24.9693	-1.08271	0.519747	7.13071	6.57499	9.35628	8.34019	8.83799	7.79114
0.98539	N+0.98539	N	0.934207	>>sp|P12346|TRFE_RAT Serotransferrin OS=Rattus norvegicus GN=Tf PE=1 SV=3	P12346	P12346@129N+0.98539	129	26	K.KGTDFQLNQLQGK.K	N8(Wildcard / 0.9836)	0.0510949	0.0437956	2.48734e+08	2.64459e+08	12.3591	13.8092	-1.11733	0.588406	5.09337	3.75714	3.5086	5.56013	4.91	3.33906
0.98539	N+0.98539	N	0.934207	>>sp|P63018|HSP7C_RAT Heat shock cognate 71 kDa protein OS=Rattus norvegicus GN=Hspa8 PE=1 SV=1	P63018	P63018@505N+0.98539	505	13	K.ITITNDKGR.L	N5(Wildcard / 0.9841)	0.159091	0.136364	6.32987e+07	5.6277e+07	6.25498	7.02541	-1.12317	0.501443	2.03735	1.87857	2.33907	1.85338	2.946	2.22604
0.98539	Q+0.98539	Q	0.934207	>>sp|Q08290|CNN1_RAT Calponin-1 OS=Rattus norvegicus GN=Cnn1 PE=1 SV=1	Q08290	Q08290@176Q+0.98539	176	13	K.FASQQGM[+15.99492]TAYGTR.R	Q4(Wildcard / 0.9862); M7(Oxidation / 15.9949)	0.0454545	0.038961	214303429	223345984	6.32646	7.15643	-1.13119	0.825374	0	2.81785	3.5086	1.85338	1.964	3.33906
0.98539	N+0.98539	N	0.934207	>>sp|P48675|DESM_RAT Desmin OS=Rattus norvegicus GN=Des PE=1 SV=2	P48675	P48675@132N+0.98539	132	11	R.FLEQQNAALAAEVNR.L	N6(Wildcard / 0.9883)	0.0242915	0.0202429	2.23401e+08	2.58929e+08	5.23631	6.04341	-1.15414	0.540374	1.01867	1.87857	2.33907	1.85338	1.964	2.22604
0.98539	N+0.98539	N	0.934207	>>sp|P85972|VINC_RAT Vinculin OS=Rattus norvegicus GN=Vcl PE=1 SV=1	P85972	P85972@399N+0.98539	399	7	K.KIDAAQNWLADPNGGPEGEEQIR.G	N13(Wildcard / 0.9905)	0.125	0.09375	1.3926e+08	1.51202e+08	3.35774	4.00371	-1.19238	0.787916	1.01867	0	2.33907	0.926688	1.964	1.11302
0.98539	N+0.98539	N	0.934207	>>sp|P85125|PTRF_RAT Polymerase I and transcript release factor OS=Rattus norvegicus GN=Ptrf PE=1 SV=1	P85125	P85125@52N+0.98539	52	27	K.SDQVNGVLVLSLLDK.I	N5(Wildcard / 0.9849)	0.182927	0.146341	64010983	61030729	12.51	14.9222	-1.19282	0.128002	4.07469	3.75714	4.67814	5.56013	4.91	4.45208
0.98539	N+0.98539	N	0.934207	>>sp|P20059|HEMO_RAT Hemopexin OS=Rattus norvegicus GN=Hpx PE=1 SV=3	P20059	P20059@333N+0.98539	333	16	K.GGNNLVSGYPK.R	N3(Wildcard / 0.9829)	0.0430622	0.0334928	6.15524e+07	82216691	7.50391	9.06512	-1.20805	0.555083	3.05602	0.939284	3.5086	2.78006	2.946	3.33906
0.98539	N+0.98539	N	0.934207	>>sp|P48675|DESM_RAT Desmin OS=Rattus norvegicus GN=Des PE=1 SV=2	P48675	P48675@115N+0.98539	115	7	K.VELQELNDR.F	N7(Wildcard / 0.9835)	0.0380952	0.0285714	2.23401e+08	2.58929e+08	3.35774	4.05902	-1.20885	0.841204	1.01867	0	2.33907	0	2.946	1.11302
0.98539	N+0.98539	N	0.934207	>>sp|P63018|HSP7C_RAT Heat shock cognate 71 kDa protein OS=Rattus norvegicus GN=Hspa8 PE=1 SV=1	P63018	P63018@355N+0.98539	355	39	K.LLQDFFNGKELNK.S	N7(Wildcard / 0.9853)	0.385965	0.298246	6.32987e+07	5.6277e+07	17.8336	22.0029	-1.23379	0.521964	9.16806	2.81785	5.84767	6.48681	8.83799	6.67812
0.98539	N+0.98539	N	0.934207	>>sp|Q6IFW6|K1C10_RAT Keratin, type I cytoskeletal 10 OS=Rattus norvegicus GN=Krt10 PE=3 SV=1	Q6IFW6	Q6IFW6@153N+0.98539	153	14	K.VTMQNLNDR.L	N7(Wildcard / 0.9801)	0.0733945	0.0550459	75878249	6.29556e+07	6.02473	8.00741	-1.32909	0.45332	2.03735	2.81785	1.16953	1.85338	3.928	2.22604
0.98539	N+0.98539	N	0.934207	>>sp|P48675|DESM_RAT Desmin OS=Rattus norvegicus GN=Des PE=1 SV=2	P48675	P48675@309N+0.98539	309	24	K.VSDLTQAANKNNDALR.Q	N11(Wildcard / 0.9838)	0.118644	0.0847458	2.23401e+08	2.58929e+08	10.6314	14.3129	-1.34628	0.391809	4.07469	1.87857	4.67814	3.70675	3.928	6.67812
0.98539	Q+0.98539	Q	0.934207	>>sp|P02770|ALBU_RAT Serum albumin OS=Rattus norvegicus GN=Alb PE=1 SV=2	P02770	P02770@428Q+0.98539	428	10	K.LGEYGFQNAVLVR.Y	Q7(Wildcard / 0.9854)	0.00439883	0.00293255	585450675	863739403	4.29703	5.85708	-1.36305	0.475801	1.01867	0.939284	2.33907	2.78006	1.964	1.11302
0.98539	N+0.98539	N	0.934207	>>sp|P41350|CAV1_RAT Caveolin-1 OS=Rattus norvegicus GN=Cav1 PE=1 SV=3	P41350	P41350@28N+0.98539	28	5	R.EQGNIYKPNNK.A	N9(Wildcard / 0.9851)	0.0454545	0.030303	4.72114e+07	3.09114e+07	2.33907	3.20804	-1.3715	0.788782	0	0	2.33907	0	0.981999	2.22604
0.98539	N+0.98539	N	0.934207	>>sp|Q5BJY9|K1C18_RAT Keratin, type I cytoskeletal 18 OS=Rattus norvegicus GN=Krt18 PE=1 SV=3	Q5BJY9	Q5BJY9@332N+0.98539	332	5	R.VQMEQLNGVLLHLESELAQTR.A	N7(Wildcard / 0.9873)	0.25	0.166667	39077414	44221290	2.03735	2.83537	-1.3917	0.773727	2.03735	0	0	1.85338	0.981999	0
0.98539	N+0.98539	N	0.934207	>>sp|Q6IFW6|K1C10_RAT Keratin, type I cytoskeletal 10 OS=Rattus norvegicus GN=Krt10 PE=3 SV=1	Q6IFW6	Q6IFW6@252N+0.98539	252	5	R.Q[-17.02655]SVEADINGLRR.V	Q1(Gln->pyro-Glu / -17.0265); N8(Wildcard / 0.9896)	0.0291262	0.0194175	75878249	6.29556e+07	2.03735	2.83537	-1.3917	0.773727	2.03735	0	0	1.85338	0.981999	0
0.98539	N+0.98539	N	0.934207	>>sp|P34058|HS90B_RAT Heat shock protein HSP 90-beta OS=Rattus norvegicus GN=Hsp90ab1 PE=1 SV=4	P34058	P34058@100N+0.98539	100	22	K.ADLINNLGTIAK.S	N5(Wildcard / 0.9876)	0.147727	0.102273	4.33592e+07	2.52881e+07	9.30309	13.1241	-1.41073	0.29072	2.03735	3.75714	3.5086	2.78006	5.89199	4.45208
0.98539	N+0.98539	N	0.934207	>>sp|P04785|PDIA1_RAT Protein disulfide-isomerase OS=Rattus norvegicus GN=P4hb PE=1 SV=2	P04785	P04785@109N+0.98539	109	5	K.FFKNGDTASPK.E	N4(Wildcard / 0.984)	0.333333	0.222222	1.71004e+07	2.06029e+07	2.10882	3.02171	-1.43289	0.447818	0	0.939284	1.16953	0.926688	0.981999	1.11302
0.98539	N+0.98539	N	0.934207	>>sp|P31232|TAGL_RAT Transgelin OS=Rattus norvegicus GN=Tagln PE=1 SV=2	P31232	P31232@67N+0.98539	67	90	K.LVNSLYPEGSKPVK.V	N3(Wildcard / 0.9838)	0.0256289	0.0170859	1.50482e+09	1277217013	37.3076	53.8317	-1.44292	0.0307079	15.2801	10.3321	11.6953	19.4604	17.676	16.6953
0.98539	N+0.98539	N	0.934207	>>sp|Q99PS8|HRG_RAT Histidine-rich glycoprotein OS=Rattus norvegicus GN=Hrg PE=1 SV=1	Q99PS8	Q99PS8@167N+0.98539	167	10	K.AENGDFASFR.V	N3(Wildcard / 0.9852)	0.26087	0.173913	9.97243e+06	4.44935e+06	4.06678	6.04341	-1.48605	0.0834736	1.01867	1.87857	1.16953	1.85338	1.964	2.22604
0.98539	G+0.98539	G	0.934207	>>sp|P04797|G3P_RAT Glyceraldehyde-3-phosphate dehydrogenase OS=Rattus norvegicus GN=Gapdh PE=1 SV=3	P04797	P04797@69G+0.98539	69	7	K.LVINGKPITIFQER.D	G5(Wildcard / 0.9842)	0.0127389	0.00955414	54391887	58079595	2.81785	4.19004	-1.48696	0.71643	0	2.81785	0	0	1.964	2.22604
0.98539	N+0.98539	N	0.934207	>>sp|Q62736|CALD1_RAT Non-muscle caldesmon OS=Rattus norvegicus GN=Cald1 PE=1 SV=1	Q62736	Q62736@233N+0.98539	233	37	K.AQNGEFMTHK.L	N3(Wildcard / 0.9844)	0.252874	0.172414	1.20011e+08	1.4362e+08	15.0261	22.5066	-1.49783	0.292874	6.11204	6.57499	2.33907	4.63344	7.85599	10.0172
0.98539	N+0.98539	N	0.934207	>>sp|P02770|ALBU_RAT Serum albumin OS=Rattus norvegicus GN=Alb PE=1 SV=2	P02770	P02770@249N+0.98539	249	70	R.FPNAEFAEITK.L	N3(Wildcard / 0.9841)	0.0232558	0.0146025	585450675	863739403	28.5206	43.0996	-1.51117	0.134219	5.09337	9.39284	14.0344	13.9003	14.73	14.4693
0.98539	Q+0.98539	Q	0.934207	>>sp|P31232|TAGL_RAT Transgelin OS=Rattus norvegicus GN=Tagln PE=1 SV=2	P31232	P31232@167Q+0.98539	167	11	R.EFTDSQLQEGK.H	Q6(Wildcard / 0.9856)	0.00307422	0.0017567	1.50482e+09	1277217013	4.52728	6.91479	-1.52736	0.575258	1.01867	0	3.5086	3.70675	0.981999	2.22604
0.98539	Q+0.98539	Q	0.934207	>>sp|P31232|TAGL_RAT Transgelin OS=Rattus norvegicus GN=Tagln PE=1 SV=2	P31232	P31232@187Q+0.98539	187	32	R.GASQAGMTGYGR.P	Q4(Wildcard / 0.983)	0.0790514	0.0474308	1.50482e+09	1277217013	12.51	20.2253	-1.61673	0.0214657	4.07469	3.75714	4.67814	5.56013	6.87399	7.79114
0.98539	N+0.98539	N	0.934207	>>sp|P41350|CAV1_RAT Caveolin-1 OS=Rattus norvegicus GN=Cav1 PE=1 SV=3	P41350	P41350@60N+0.98539	60	3	K.HLNDDVVK.I	N3(Wildcard / 0.9821)	0.0186916	0.00934579	4.72114e+07	3.09114e+07	1.16953	1.90869	-1.63201	0.650169	0	0	1.16953	0.926688	0.981999	0
0.98539	N+0.98539	N	0.934207	>>sp|P25113|PGAM1_RAT Phosphoglycerate mutase 1 OS=Rattus norvegicus GN=Pgam1 PE=1 SV=4	P25113	P25113@188N+0.98539	188	19	R.VLIAAHGNSLR.G	N8(Wildcard / 0.9873)	0.0638298	0.037234	3.54602e+07	19466295	7.11488	12.0868	-1.69881	0.113671	1.01867	3.75714	2.33907	3.70675	3.928	4.45208
0.98539	Q+0.98539	Q	0.934207	>>sp|Q63716|PRDX1_RAT Peroxiredoxin-1 OS=Rattus norvegicus GN=Prdx1 PE=1 SV=1	Q63716	Q63716@161Q+0.98539	161	3	R.LVQAFQFTDK.H	Q3(Wildcard / 0.9831)	0.0172414	0.00862069	4.2153e+07	3.76679e+07	1.16953	2.03971	-1.74403	0.606747	0	0	1.16953	0.926688	0	1.11302
0.98539	N+0.98539	N	0.934207	>>sp|O88989|MDHC_RAT Malate dehydrogenase, cytoplasmic OS=Rattus norvegicus GN=Mdh1 PE=1 SV=3	O88989	O88989@306N+0.98539	306	6	K.FVEGLPINDFSR.E	N8(Wildcard / 0.9881)	0.0291971	0.0145985	1.06402e+07	10442859	2.18821	4.00371	-1.82967	0.281586	1.01867	0	1.16953	0.926688	1.964	1.11302
0.98539	N+0.98539	N	0.934207	>>sp|P04639|APOA1_RAT Apolipoprotein A-I OS=Rattus norvegicus GN=Apoa1 PE=1 SV=2	P04639	P04639@107N+0.98539	107	6	R.NEMNKDLENVK.Q	N1(Wildcard / 0.9851)	0.0465116	0.0232558	198049561	1.12217e+08	2.10882	3.87268	-1.83642	0.565726	0	0.939284	1.16953	0.926688	2.946	0
0.98539	N+0.98539	N	0.934207	>>sp|Q64122|MYL9_RAT Myosin regulatory light polypeptide 9 OS=Rattus norvegicus GN=Myl9 PE=1 SV=2	Q64122	Q64122@39N+0.98539	39	24	K.EAFNMIDQNR.D	N4(Wildcard / 0.9842)	0.0498442	0.0249221	9.01044e+07	62176304	8.44319	16.1458	-1.91229	0.0689301	3.05602	1.87857	3.5086	3.70675	6.87399	5.5651
0.98539	N+0.98539	N	0.934207	>>sp|P04906|GSTP1_RAT Glutathione S-transferase P OS=Rattus norvegicus GN=Gstp1 PE=1 SV=2	P04906	P04906@137N+0.98539	137	6	K.ALPGHLKPFETLLSQNQGGK.A	N16(Wildcard / 0.9831)	0.0330579	0.0165289	3.20517e+07	2.25004e+07	2.10882	4.19004	-1.98691	0.428509	0	0.939284	1.16953	0	1.964	2.22604
0.98539	Q+0.98539	Q	0.934207	>>sp|P63102|1433Z_RAT 14-3-3 protein zeta/delta OS=Rattus norvegicus GN=Ywhaz PE=1 SV=1	P63102	P63102@32Q+0.98539	32	3	K.SVTEQGAELSNEER.N	Q5(Wildcard / 0.9904)	0.0175439	0.00877193	4.87928e+07	39868659	1.01867	2.03971	-2.00232	0.520291	1.01867	0	0	0.926688	0	1.11302
0.98539	N+0.98539	N	0.934207	>>sp|A7VJC2|ROA2_RAT Heterogeneous nuclear ribonucleoproteins A2/B1 OS=Rattus norvegicus GN=Hnrnpa2b1 PE=1 SV=1	A7VJC2	A7VJC2@178N+0.98539	178	12	K.YHTINGHNAEVR.K	N5(Wildcard / 0.9833)	0.210526	0.105263	1.19749e+07	8588272	3.9953	8.08312	-2.02316	0.239949	3.05602	0.939284	0	2.78006	1.964	3.33906
0.98539	N+0.98539	N	0.934207	>>sp|Q5HZY2|SAR1B_RAT GTP-binding protein SAR1b OS=Rattus norvegicus GN=Sar1b PE=2 SV=1	Q5HZY2	Q5HZY2@35N+0.98539	35	6	K.LVFLGLDNAGK.T	N8(Wildcard / 0.9876)	0.0816327	0.0408163	1.00167e+07	6101949	1.95796	4.13473	-2.11176	0.247032	1.01867	0.939284	0	0.926688	0.981999	2.22604
0.98539	G+0.98539	G	0.934207	>>sp|P47875|CSRP1_RAT Cysteine and glycine-rich protein 1 OS=Rattus norvegicus GN=Csrp1 PE=1 SV=2	P47875	P47875@74G+0.98539	74	6	K.GYGYGQGAGTLSMDK.G	G5(Wildcard / 0.9867)	0.0298507	0.0149254	252587181	231579079	1.95796	4.19004	-2.14	0.391328	1.01867	0.939284	0	0	1.964	2.22604
0.98539	N+0.98539	N	0.934207	>>sp|P63102|1433Z_RAT 14-3-3 protein zeta/delta OS=Rattus norvegicus GN=Ywhaz PE=1 SV=1	P63102	P63102@38N+0.98539	38	3	K.SVTEQGAELSNEER.N	N11(Wildcard / 0.986)	0.0175439	0.00877193	4.87928e+07	39868659	0.939284	2.09502	-2.23044	0.458885	0	0.939284	0	0	0.981999	1.11302
0.98539	Q+0.98539	Q	0.934207	>>sp|Q08290|CNN1_RAT Calponin-1 OS=Rattus norvegicus GN=Cnn1 PE=1 SV=1	Q08290	Q08290@177Q+0.98539	177	10	K.FASQQGMTAYGTR.R	Q5(Wildcard / 0.9843)	0.0227273	0.00974026	214303429	223345984	3.05602	6.9701	-2.28078	0.280595	3.05602	0	0	2.78006	1.964	2.22604
0.98539	Q+0.98539	Q	0.934207	>>sp|Q08290|CNN1_RAT Calponin-1 OS=Rattus norvegicus GN=Cnn1 PE=1 SV=1	Q08290	Q08290@216Q+0.98539	216	10	K.GASQAGM[+15.99492]TAPGTK.R	Q4(Wildcard / 0.9834); M7(Oxidation / 15.9949)	0.0333333	0.0142857	214303429	223345984	2.89724	6.72846	-2.32237	0.385936	1.01867	1.87857	0	4.63344	0.981999	1.11302
0.98539	N+0.98539	N	0.934207	>>sp|Q6AXX6|F213A_RAT Redox-regulatory protein FAM213A OS=Rattus norvegicus GN=Fam213a PE=1 SV=1	Q6AXX6	Q6AXX6@73N+0.98539	73	7	K.NGAVIMAVR.R	N1(Wildcard / 0.9854)	0.416667	0.166667	1.54378e+07	8.82096e+06	2.10882	4.93039	-2.33799	0.102872	0	0.939284	1.16953	1.85338	1.964	1.11302
0.98539	N+0.98539	N	0.934207	>>sp|Q68FP1|GELS_RAT Gelsolin OS=Rattus norvegicus GN=Gsn PE=1 SV=1	Q68FP1	Q68FP1@587N+0.98539	587	14	K.AGALNSNDAFVLK.T	N5(Wildcard / 0.9828)	0.222222	0.0888889	2.92892e+07	22496689	4.21764	10.2335	-2.42635	0.133745	0	1.87857	2.33907	1.85338	3.928	4.45208
0.98539	N+0.98539	N	0.934207	>>sp|P31000|VIME_RAT Vimentin OS=Rattus norvegicus GN=Vim PE=1 SV=2	P31000	P31000@166N+0.98539	166	4	R.Q[-17.02655]VDQLTNDKAR.V	Q1(Gln->pyro-Glu / -17.0265); N7(Wildcard / 0.9855)	0.6	0.2	29582248	33353201	1.16953	2.89069	-2.47165	0.451428	0	0	1.16953	0.926688	1.964	0
0.98539	N+0.98539	N	0.934207	>>sp|Q62736|CALD1_RAT Non-muscle caldesmon OS=Rattus norvegicus GN=Cald1 PE=1 SV=1	Q62736	Q62736@134N+0.98539	134	7	R.M[+15.99492]QNNSAENETAEGEEKGESR.S	M1(Oxidation / 15.9949); N4(Wildcard / 0.9863)	0.0757576	0.030303	1.20011e+08	1.4362e+08	1.95796	4.93039	-2.51813	0.0788619	1.01867	0.939284	0	1.85338	1.964	1.11302
0.98539	N+0.98539	N	0.934207	>>sp|P48675|DESM_RAT Desmin OS=Rattus norvegicus GN=Des PE=1 SV=2	P48675	P48675@106N+0.98539	106	7	R.TNEKVELQELNDR.F	N2(Wildcard / 0.9819)	0.0189394	0.00757576	2.23401e+08	2.58929e+08	1.87857	4.87508	-2.59511	0.306452	0	1.87857	0	2.78006	0.981999	1.11302
0.98539	Q+0.98539	Q	0.934207	>>sp|P02770|ALBU_RAT Serum albumin OS=Rattus norvegicus GN=Alb PE=1 SV=2	P02770	P02770@68Q+0.98539	68	15	K.LVQEVTDFAK.T	Q3(Wildcard / 0.9839)	0.0103481	0.00376294	585450675	863739403	4.21764	10.9738	-2.60188	0.0376221	0	1.87857	2.33907	3.70675	3.928	3.33906
0.98539	N+0.98539	N	0.934207	>>sp|P31232|TAGL_RAT Transgelin OS=Rattus norvegicus GN=Tagln PE=1 SV=2	P31232	P31232@141N+0.98539	141	11	R.TVM[+15.99492]ALGSLAVTKNDGHYR.G	M3(Oxidation / 15.9949); N13(Wildcard / 0.9857)	0.163265	0.0612245	1.50482e+09	1277217013	3.0481	8.13843	-2.67	0.0739057	0	1.87857	1.16953	1.85338	2.946	3.33906
0.98539	N+0.98539	N	0.934207	>>sp|Q63041|A1M_RAT Alpha-1-macroglobulin OS=Rattus norvegicus GN=A1m PE=1 SV=1	Q63041	Q63041@651N+0.98539	651	4	K.AEDITHNGIVYTPK.Q	N7(Wildcard / 0.9853)	0.12	0.04	48383291	75197256	1.16953	3.20804	-2.74301	0.417806	0	0	1.16953	0	0.981999	2.22604
0.98539	Q+0.98539	Q	0.934207	>>sp|P48675|DESM_RAT Desmin OS=Rattus norvegicus GN=Des PE=1 SV=2	P48675	P48675@363Q+0.98539	363	8	R.FASEASGYQDNIAR.L	Q9(Wildcard / 0.9864)	0.0283019	0.00943396	2.23401e+08	2.58929e+08	2.10882	6.04341	-2.86578	0.0248236	0	0.939284	1.16953	1.85338	1.964	2.22604
0.98539	Q+0.98539	Q	0.934207	>>sp|P17475|A1AT_RAT Alpha-1-antiproteinase OS=Rattus norvegicus GN=Serpina1 PE=1 SV=2	P17475	P17475@279Q+0.98539	279	3	K.MQHLEQTLTK.D	Q2(Wildcard / 0.9857)	0.0107143	0	1.18269e+08	133880665	0	3.02171	-3.02171	5.32462e-05	0	0	0	0.926688	0.981999	1.11302
0.98539	N+0.98539	N	0.934207	>>sp|P30919|ASPG_RAT N(4)-(Beta-N-acetylglucosaminyl)-L-asparaginase OS=Rattus norvegicus GN=Aga PE=1 SV=2	P30919	P30919@224N+0.98539	224	3	K.TGHTAAGTSTNGLK.F	N11(Wildcard / 0.9836)	0.6	0	698417	513844	0	3.07702	-3.07702	0.145604	0	0	0	0	1.964	1.11302
0.98539	Q+0.98539	Q	0.934207	>>sp|P05544|SPA3L_RAT Serine protease inhibitor A3L OS=Rattus norvegicus GN=Serpina3l PE=1 SV=3	P05544	P05544@336Q+0.98539	336	3	K.VFSQQADLSR.I	Q5(Wildcard / 0.9844)	0.0288462	0	40924391	29331090	0	3.15273	-3.15273	0.178895	0	0	0	0.926688	0	2.22604
0.98539	Q+0.98539	Q	0.934207	>>sp|P05544|SPA3L_RAT Serine protease inhibitor A3L OS=Rattus norvegicus GN=Serpina3l PE=1 SV=3	P05544	P05544@335Q+0.98539	335	3	K.KVFSQQADLSR.I	Q5(Wildcard / 0.9803)	0.0306122	0	40924391	29331090	0	3.20804	-3.20804	0.1722	0	0	0	0	0.981999	2.22604
0.98539	N+0.98539	N	0.934207	>>sp|P11517|HBB2_RAT Hemoglobin subunit beta-2 OS=Rattus norvegicus PE=1 SV=2	P11517	P11517@73N+0.98539	73	4	K.KVINAFNDGLK.H	N7(Wildcard / 0.9832)	0.00694444	0.00231481	83481800	7.76243e+07	0.939284	3.02171	-3.21703	0.0943959	0	0.939284	0	0.926688	0.981999	1.11302
0.98539	N+0.98539	N	0.934207	>>sp|P48199|CRP_RAT C-reactive protein OS=Rattus norvegicus GN=Crp PE=1 SV=1	P48199	P48199@203N+0.98539	203	8	R.VFSPNVLNWR.A	N8(Wildcard / 0.9838)	0.0196078	0.00653595	5.2192e+06	3.92628e+06	1.87857	6.17443	-3.28678	0.198604	0	1.87857	0	1.85338	0.981999	3.33906
0.98539	N+0.98539	N	0.934207	>>sp|P05545|SPA3K_RAT Serine protease inhibitor A3K OS=Rattus norvegicus GN=Serpina3k PE=1 SV=3	P05545	P05545@205N+0.98539	205	5	R.TSMVLVNYLLFK.G	N7(Wildcard / 0.9855)	0.0470588	0.0117647	4.7835e+07	4.42747e+07	1.16953	3.94839	-3.37604	0.122911	0	0	1.16953	1.85338	0.981999	1.11302
0.98539	Q+0.98539	Q	0.934207	>>sp|P04639|APOA1_RAT Apolipoprotein A-I OS=Rattus norvegicus GN=Apoa1 PE=1 SV=2	P04639	P04639@55Q+0.98539	55	4	R.DYVSQFESSTLGK.Q	Q5(Wildcard / 0.9862)	0.0263158	0	198049561	1.12217e+08	0	3.81737	-3.81737	0.11645	0	0	0	1.85338	1.964	0
0.98539	Q+0.98539	Q	0.934207	>>sp|Q00981|UCHL1_RAT Ubiquitin carboxyl-terminal hydrolase isozyme L1 OS=Rattus norvegicus GN=Uchl1 PE=1 SV=2	Q00981	Q00981@73Q+0.98539	73	4	K.Q[-17.02655]IEELKGQEVSPK.V	Q1(Gln->pyro-Glu / -17.0265); Q8(Wildcard / 0.9847)	0.0220994	0	5.15521e+07	3.23246e+07	0	3.94839	-3.94839	0.00832908	0	0	0	1.85338	0.981999	1.11302
0.98539	Q+0.98539	Q	0.934207	>>sp|Q6P7Q4|LGUL_RAT Lactoylglutathione lyase OS=Rattus norvegicus GN=Glo1 PE=1 SV=3	Q6P7Q4	Q6P7Q4@59Q+0.98539	59	4	R.VLGLTLLQK.L	Q8(Wildcard / 0.9829)	0.037037	0	1.54019e+07	9608355	0	4.00371	-4.00371	0.0139188	0	0	0	0.926688	1.964	1.11302
0.98539	N+0.98539	N	0.934207	>>sp|Q5BJY9|K1C18_RAT Keratin, type I cytoskeletal 18 OS=Rattus norvegicus GN=Krt18 PE=1 SV=3	Q5BJY9	Q5BJY9@315N+0.98539	315	5	K.NQNINLENNLGEVEAR.Y	N8(Wildcard / 0.9857)	0.142857	0.0357143	39077414	44221290	0.939284	3.81737	-4.06413	0.247891	0	0.939284	0	1.85338	1.964	0
0.98539	N+0.98539	N	0.934207	>>sp|Q64119|MYL6_RAT Myosin light polypeptide 6 OS=Rattus norvegicus GN=Myl6 PE=1 SV=3	Q64119	Q64119@45N+0.98539	45	10	R.ALGQNPTNAEVLK.V	N8(Wildcard / 0.9863)	0.032	0.008	5.99227e+07	7.47354e+07	1.95796	8.00741	-4.08968	0.0482907	1.01867	0.939284	0	1.85338	3.928	2.22604
0.98539	N+0.98539	N	0.934207	>>sp|P04642|LDHA_RAT L-lactate dehydrogenase A chain OS=Rattus norvegicus GN=Ldha PE=1 SV=1	P04642	P04642@88N+0.98539	88	6	K.DYSVTANSK.L	N7(Wildcard / 0.9833)	0.178571	0.0357143	2.25664e+07	2.15831e+07	1.16953	5.06141	-4.32772	0.0729237	0	0	1.16953	1.85338	0.981999	2.22604
0.98539	Q+0.98539	Q	0.934207	>>sp|P63102|1433Z_RAT 14-3-3 protein zeta/delta OS=Rattus norvegicus GN=Ywhaz PE=1 SV=1	P63102	P63102@111Q+0.98539	111	6	K.FLIPNASQPESK.V	Q8(Wildcard / 0.9849)	0.0442478	0.00884956	4.87928e+07	39868659	1.16953	5.11673	-4.37501	0.0771956	0	0	1.16953	0.926688	1.964	2.22604
0.98539	N+0.98539	N	0.934207	>>sp|B0BNE5|ESTD_RAT S-formylglutathione hydrolase OS=Rattus norvegicus GN=Esd PE=2 SV=1	B0BNE5	B0BNE5@189N+0.98539	189	5	K.AFNGYLGPDQSK.W	N3(Wildcard / 0.9834)	0.5	0.125	3790137	1.42009e+06	0.939284	4.13473	-4.402	0.113464	0	0.939284	0	0.926688	0.981999	2.22604
0.98539	Q+0.98539	Q	0.934207	>>sp|P10719|ATPB_RAT ATP synthase subunit beta, mitochondrial OS=Rattus norvegicus GN=Atp5b PE=1 SV=2	P10719	P10719@313Q+0.98539	313	5	R.FTQAGSEVSALLGR.I	Q3(Wildcard / 0.9834)	0.0632911	0	49393549	5.90067e+07	0	4.93039	-4.93039	0.00354144	0	0	0	1.85338	1.964	1.11302
0.98539	N+0.98539	N	0.934207	>>sp|P48675|DESM_RAT Desmin OS=Rattus norvegicus GN=Des PE=1 SV=2	P48675	P48675@205N+0.98539	205	5	R.EEAENNLAAFR.A	N5(Wildcard / 0.987)	0.0617284	0	2.23401e+08	2.58929e+08	0	4.9857	-4.9857	0.0613661	0	0	0	0.926688	2.946	1.11302
0.98539	Q+0.98539	Q	0.934207	>>sp|P48675|DESM_RAT Desmin OS=Rattus norvegicus GN=Des PE=1 SV=2	P48675	P48675@304Q+0.98539	304	6	K.VSDLTQAANK.N	Q6(Wildcard / 0.9865)	0.0242718	0.00485437	2.23401e+08	2.58929e+08	1.01867	5.11673	-5.02293	0.0590522	1.01867	0	0	0.926688	1.964	2.22604
0.98539	N+0.98539	N	0.934207	>>sp|P20761|IGG2B_RAT Ig gamma-2B chain C region OS=Rattus norvegicus GN=Igh-1a PE=1 SV=1	P20761	P20761@142N+0.98539	142	12	K.DILLISQNAK.V	N8(Wildcard / 0.9829)	0.11236	0.0224719	12871299	8.98033e+06	1.95796	10.2335	-5.2266	0.0324605	1.01867	0.939284	0	1.85338	3.928	4.45208
0.98539	N+0.98539	N	0.934207	>>sp|P15999|ATPA_RAT ATP synthase subunit alpha, mitochondrial OS=Rattus norvegicus GN=Atp5a1 PE=1 SV=2	P15999	P15999@156N+0.98539	156	6	R.VVDALGNAIDGK.G	N7(Wildcard / 0.983)	0.0779221	0	5.13865e+07	52344014	0	5.91239	-5.91239	0.0208018	0	0	0	1.85338	2.946	1.11302
0.98539	N+0.98539	N	0.934207	>>sp|Q5U1X1|ORN_RAT Oligoribonuclease, mitochondrial OS=Rattus norvegicus GN=Rexo2 PE=2 SV=1	Q5U1X1	Q5U1X1@229N+0.98539	229	6	K.IIENGENEKPVS.-	N4(Wildcard / 0.9854)	0.545455	0	7.18877e+06	2.5127e+06	0	6.04341	-6.04341	5.32462e-05	0	0	0	1.85338	1.964	2.22604
0.98539	Q+0.98539	Q	0.934207	>>sp|P05545|SPA3K_RAT Serine protease inhibitor A3K OS=Rattus norvegicus GN=Serpina3k PE=1 SV=3	P05545	P05545@335Q+0.98539	335	7	R.KIFSQQADLSR.I	Q5(Wildcard / 0.9862)	0.0397351	0.00662252	4.7835e+07	4.42747e+07	0.939284	6.04341	-6.43406	0.00686564	0	0.939284	0	1.85338	1.964	2.22604
0.98539	N+0.98539	N	0.934207	>>sp|P62703|RS4X_RAT 40S ribosomal protein S4, X isoform OS=Rattus norvegicus GN=Rps4x PE=2 SV=2	P62703	P62703@214N+0.98539	214	9	K.DANGNSFATR.L	N3(Wildcard / 0.9847)	0.818182	0	1.81161e+07	6.07809e+06	0	9.19614	-9.19614	0.0138501	0	0	0	2.78006	1.964	4.45208
0.98539	N+0.98539	N	0.934207	>>sp|P10719|ATPB_RAT ATP synthase subunit beta, mitochondrial OS=Rattus norvegicus GN=Atp5b PE=1 SV=2	P10719	P10719@221N+0.98539	221	13	K.TVLIMELINNVAK.A	N9(Wildcard / 0.9836)	0.220339	0	49393549	5.90067e+07	0	12.7515	-12.7515	0.0167858	0	0	0	4.63344	5.89199	2.22604
0.98539	Q+0.98539	Q	0.934207	>>sp|P02770|ALBU_RAT Serum albumin OS=Rattus norvegicus GN=Alb PE=1 SV=2	P02770	P02770@41Q+0.98539	41	15	R.FKDLGEQHFK.G	Q7(Wildcard / 0.9848)	0.00907912	0.000648508	585450675	863739403	0.939284	13.7539	-14.6429	0.0136324	0	0.939284	0	6.48681	3.928	3.33906
12.0014	W+12.00137	W	0.721883	>>sp|Q10728|MYPT1_RAT Protein phosphatase 1 regulatory subunit 12A OS=Rattus norvegicus GN=Ppp1r12a PE=1 SV=2	Q10728	Q10728@17W+12.00137	17	10	R.WIGSETDLEPPVVK.R	W1(Wildcard / 12.0043)	0.046875	0.109375	3.71641e+07	3.63071e+07	7.19427	3.02171	2.38086	0.00400966	2.03735	2.81785	2.33907	0.926688	0.981999	1.11302
12.0014	H+12.00137	H	0.721883	>>sp|P47875|CSRP1_RAT Cysteine and glycine-rich protein 1 OS=Rattus norvegicus GN=Csrp1 PE=1 SV=2	P47875	P47875@92H+12.00137	92	37	K.HEEAPGHRPTTNPNASK.F	H1(Wildcard / 11.9995)	0.00620417	0.0146644	252587181	231579079	26.7476	11.2358	2.38056	0.00941416	9.16806	9.39284	8.18674	3.70675	1.964	5.5651
12.0014	W+12.00137	W	0.721883	>>sp|Q01177|PLMN_RAT Plasminogen OS=Rattus norvegicus GN=Plg PE=2 SV=2	Q01177	Q01177@127W+12.00137	127	3	K.WSDTSPHVPK.Y	W1(Wildcard / 12.0029)	0.0222222	0.0444444	12544899	1.0864e+07	2.10882	0.981999	2.14748	0.481784	0	0.939284	1.16953	0	0.981999	0
12.0014	W+12.00137	W	0.721883	>>sp|Q7M767|UB2V2_RAT Ubiquitin-conjugating enzyme E2 variant 2 OS=Rattus norvegicus GN=Ube2v2 PE=1 SV=3	Q7M767	Q7M767@46W+12.00137	46	16	R.WTGMIIGPPR.T	W1(Wildcard / 11.9994)	0.135135	0.297297	4.44617e+06	7.77403e+06	10.9593	5.11673	2.14186	0.210919	5.09337	4.69642	1.16953	0.926688	1.964	2.22604
12.0014	W+12.00137	W	0.721883	>>sp|P85972|VINC_RAT Vinculin OS=Rattus norvegicus GN=Vcl PE=1 SV=1	P85972	P85972@503W+12.00137	503	9	R.WIDNPTVDDR.G	W1(Wildcard / 12.0013)	0.157895	0.315789	1.3926e+08	1.51202e+08	6.02473	3.33906	1.80432	0.500642	2.03735	2.81785	1.16953	0	0	3.33906
12.0014	H+12.00137	H	0.721883	>>sp|P62738|ACTA_RAT Actin, aortic smooth muscle OS=Rattus norvegicus GN=Acta2 PE=2 SV=1	P62738	P62738@42H+12.00137	42	32	R.HQGVMVGMGQK.D	H1(Wildcard / 12.0005)	0.0130435	0.0217391	6.57926e+08	8.80825e+08	20.0322	11.7695	1.70204	0.223541	7.13071	9.39284	3.5086	4.63344	4.91	2.22604
12.0014	W+12.00137	W	0.721883	>>sp|Q9Z2L0|VDAC1_RAT Voltage-dependent anion-selective channel protein 1 OS=Rattus norvegicus GN=Vdac1 PE=1 SV=4	Q9Z2L0	Q9Z2L0@64W+12.00137	64	10	R.WTEYGLTFTEK.W	W1(Wildcard / 12.0018)	0.166667	0.25	3148227	2.47339e+06	6.25498	4.13473	1.51279	0.187577	2.03735	1.87857	2.33907	0.926688	0.981999	2.22604
12.0014	W+12.00137	W	0.721883	>>sp|P18614|ITA1_RAT Integrin alpha-1 OS=Rattus norvegicus GN=Itga1 PE=1 SV=1	P18614	P18614@61W+12.00137	61	14	K.WVLIGSPLVGQPK.A	W1(Wildcard / 12.002)	0.153846	0.205128	8907776	8309602	8.44319	6.15404	1.37198	0.570616	3.05602	1.87857	3.5086	0	3.928	2.22604
12.0014	W+12.00137	W	0.721883	>>sp|Q6AYH5|DCTN2_RAT Dynactin subunit 2 OS=Rattus norvegicus GN=Dctn2 PE=1 SV=1	Q6AYH5	Q6AYH5@320W+12.00137	320	9	R.WSPVASTLPELVQR.L	W1(Wildcard / 11.9995)	0.181818	0.227273	1.79436e+06	2.89142e+06	5.23631	3.81737	1.37171	0.56018	1.01867	1.87857	2.33907	1.85338	1.964	0
12.0014	W+12.00137	W	0.721883	>>sp|P46462|TERA_RAT Transitional endoplasmic reticulum ATPase OS=Rattus norvegicus GN=Vcp PE=1 SV=3	P46462	P46462@454W+12.00137	454	11	R.WALSQSNPSALR.E	W1(Wildcard / 12.0005)	0.416667	0.5	8.39531e+06	6111538	6.33437	5.19244	1.21992	0.75697	3.05602	0.939284	2.33907	1.85338	0	3.33906
12.0014	K+12.00137	K	0.721883	>>sp|P20059|HEMO_RAT Hemopexin OS=Rattus norvegicus GN=Hpx PE=1 SV=3	P20059	P20059@91K+12.00137	91	12	R.WKNPVTSVDAAFR.G	K2(Wildcard / 12.004)	0.027907	0.027907	6.15524e+07	82216691	6.25498	5.72606	1.09237	0.863923	2.03735	1.87857	2.33907	2.78006	2.946	0
12.0014	H+12.00137	H	0.721883	>>sp|P31232|TAGL_RAT Transgelin OS=Rattus norvegicus GN=Tagln PE=1 SV=2	P31232	P31232@173H+12.00137	173	23	K.HVIGLQMGSNR.G	H1(Wildcard / 12.0003)	0.0105364	0.0114943	1.50482e+09	1277217013	11.8192	11.0291	1.07164	0.883504	4.07469	6.57499	1.16953	2.78006	4.91	3.33906
12.0014	W+12.00137	W	0.721883	>>sp|P09006|SPA3N_RAT Serine protease inhibitor A3N OS=Rattus norvegicus GN=Serpina3n PE=1 SV=3	P09006	P09006@297W+12.00137	297	10	R.WKDSLRPSMIDELYLPK.F	W1(Wildcard / 11.9999)	0.357143	0.357143	20206530	2.81484e+07	5.23631	4.93039	1.06205	0.838919	1.01867	1.87857	2.33907	1.85338	1.964	1.11302
12.0014	W+12.00137	W	0.721883	>>sp|Q07936|ANXA2_RAT Annexin A2 OS=Rattus norvegicus GN=Anxa2 PE=1 SV=2	Q07936	Q07936@213W+12.00137	213	2	K.WISIMTER.S	W1(Wildcard / 12.0004)	0.0416667	0	8.67805e+06	7316137	0	1.90869	-1	0.11645	0	0	0	0.926688	0.981999	0
12.0014	H+12.00137	H	0.721883	>>sp|Q64119|MYL6_RAT Myosin light polypeptide 6 OS=Rattus norvegicus GN=Myl6 PE=1 SV=3	Q64119	Q64119@111H+12.00137	111	3	R.HVLVTLGEK.M	H1(Wildcard / 12.0038)	0	0.0109091	5.99227e+07	7.47354e+07	2.89724	0	-1	0.149906	1.01867	1.87857	0	0	0	0
12.0014	W+12.00137	W	0.721883	>>sp|P62246|RS15A_RAT 40S ribosomal protein S15a OS=Rattus norvegicus GN=Rps15a PE=1 SV=2	P62246	P62246@89W+12.00137	89	3	K.WQNNLLPSR.Q	W1(Wildcard / 12.0072)	0	0.75	346883	6.1044e+06	2.89724	0	-1	0.149906	1.01867	1.87857	0	0	0	0
12.0014	H+12.00137	H	0.721883	>>sp|P24090|FETUA_RAT Alpha-2-HS-glycoprotein OS=Rattus norvegicus GN=Ahsg PE=1 SV=2	P24090	P24090@306H+12.00137	306	2	R.HAFSPVASVESASGEVLHSPK.V	H1(Wildcard / 11.9986)	0	0.00606061	40815258	5.07651e+07	1.87857	0	-1	0.373901	0	1.87857	0	0	0	0
12.0014	W+12.00137	W	0.721883	>>sp|O14974|MYPT1_HUMAN Protein phosphatase 1 regulatory subunit 12A OS=Homo sapiens GN=PPP1R12A PE=1 SV=1	O14974	O14974@17W+12.00137	17	2	R.WIGSETDLEPPVVK.R	W1(Wildcard / 12.0008)	0.03125	0	5185790	NA	0	1.85338	-1	0.373901	0	0	0	1.85338	0	0
12.0014	H+12.00137	H	0.721883	>>sp|P14046|A1I3_RAT Alpha-1-inhibitor 3 OS=Rattus norvegicus GN=A1i3 PE=1 SV=1	P14046	P14046@156H+12.00137	156	1	K.NLHPLNELFPLAYIEDPK.M	H3(Wildcard / 12.0042)	0	0.00483092	165207780	2.52026e+08	1.01867	0	-1	0.373901	1.01867	0	0	0	0	0
12.0014	H+12.00137	H	0.721883	>>sp|P62494|RB11A_RAT Ras-related protein Rab-11A OS=Rattus norvegicus GN=Rab11a PE=1 SV=3	P62494	P62494@96H+12.00137	96	1	K.HLTYENVER.W	H1(Wildcard / 12.0001)	0	0.0243902	20683518	19680656	0.939284	0	-1	0.373901	0	0.939284	0	0	0	0
12.0014	H+12.00137	H	0.721883	>>sp|P04692|TPM1_RAT Tropomyosin alpha-1 chain OS=Rattus norvegicus GN=Tpm1 PE=1 SV=3	P04692	P04692@153H+12.00137	153	1	K.HIAEDADR.K	H1(Wildcard / 12.0007)	0	0.0102041	9.1794e+07	9.76549e+07	0.939284	0	-1	0.373901	0	0.939284	0	0	0	0
12.0014	H+12.00137	H	0.721883	>>sp|P21291|CSRP1_HUMAN Cysteine and glycine-rich protein 1 OS=Homo sapiens GN=CSRP1 PE=1 SV=3	P21291	P21291@92H+12.00137	92	1	K.HEEAPGHRPTTNPNASK.F	H1(Wildcard / 12.0005)	0.000564016	0	12890110	NA	0	0.926688	-1	0.373901	0	0	0	0.926688	0	0
12.0014	H+12.00137	H	0.721883	>>sp|P68035|ACTC_RAT Actin, alpha cardiac muscle 1 OS=Rattus norvegicus GN=Actc1 PE=2 SV=1	P68035	P68035@42H+12.00137	42	1	R.HQGVMVGMGQK.D	H1(Wildcard / 12.0014)	0.00108696	0	1.14849e+08	7.63414e+07	0	1.11302	-1	0.373901	0	0	0	0	0	1.11302
12.0014	W+12.00137	W	0.721883	>>sp|P55072|TERA_HUMAN Transitional endoplasmic reticulum ATPase OS=Homo sapiens GN=VCP PE=1 SV=4	P55072	P55072@454W+12.00137	454	1	R.WALSQSNPSALR.E	W1(Wildcard / 12.0046)	0.0833333	0	1854193	NA	0	0.926688	-1	0.373901	0	0	0	0.926688	0	0
12.0014	V+12.00137	V	0.721883	>>sp|P18614|ITA1_RAT Integrin alpha-1 OS=Rattus norvegicus GN=Itga1 PE=1 SV=1	P18614	P18614@62V+12.00137	62	1	K.WVLIGSPLVGQPK.A	V2(Wildcard / 12.0031)	0	0.025641	8907776	8309602	1.01867	0	-1	0.373901	1.01867	0	0	0	0	0
12.0014	W+12.00137	W	0.721883	>>sp|P16391|HA12_RAT RT1 class I histocompatibility antigen, AA alpha chain OS=Rattus norvegicus PE=1 SV=2	P16391	P16391@268W+12.00137	268	3	K.WASVVVPLGK.E	W1(Wildcard / 12.0)	0.166667	0.0833333	288922	211016	1.01867	1.90869	-1	0.558623	1.01867	0	0	0.926688	0.981999	0
12.0014	W+12.00137	W	0.721883	>>sp|Q10758|K2C8_RAT Keratin, type II cytoskeletal 8 OS=Rattus norvegicus GN=Krt8 PE=1 SV=3	Q10758	Q10758@123W+12.00137	123	2	K.WSLLQQQK.T	W1(Wildcard / 12.001)	0.0285714	0.0285714	4.58013e+07	4.88258e+07	1.01867	0.926688	-1	0.94995	1.01867	0	0	0.926688	0	0
12.0014	W+12.00137	W	0.721883	>>sp|Q9ER34|ACON_RAT Aconitate hydratase, mitochondrial OS=Rattus norvegicus GN=Aco2 PE=1 SV=2	Q9ER34	Q9ER34@657W+12.00137	657	2	R.WVVIGDENYGEGSSR.E	W1(Wildcard / 12.0087)	0.2	0.2	1.4498e+07	1.28286e+07	1.01867	1.11302	-1	0.95314	1.01867	0	0	0	0	1.11302
12.0014	W+12.00137	W	0.721883	>>sp|P14668|ANXA5_RAT Annexin A5 OS=Rattus norvegicus GN=Anxa5 PE=1 SV=3	P14668	P14668@185W+12.00137	185	2	K.WGTDEEKFITILGTR.S	W1(Wildcard / 12.0063)	0.0714286	0.0714286	12291196	10851429	1.16953	1.11302	-1	0.973754	0	0	1.16953	0	0	1.11302
12.0014	V+12.00137	V	0.721883	>>sp|P31232|TAGL_RAT Transgelin OS=Rattus norvegicus GN=Tagln PE=1 SV=2	P31232	P31232@174V+12.00137	174	2	K.HVIGLQM[+15.99492]GSNR.G	V2(Wildcard / 11.9986); M7(Oxidation / 15.9949)	0.00165563	0.00165563	1.50482e+09	1277217013	1.16953	1.11302	-1	0.973754	0	0	1.16953	0	0	1.11302
12.0014	W+12.00137	W	0.721883	>>sp|P49134|ITB1_RAT Integrin beta-1 OS=Rattus norvegicus GN=Itgb1 PE=2 SV=1	P49134	P49134@776W+12.00137	776	2	K.WDTGENPIYK.S	W1(Wildcard / 12.0015)	0.04	0.04	9865060	9.49363e+06	1.01867	0.981999	-1	0.980563	1.01867	0	0	0	0.981999	0
12.0014	W+12.00137	W	0.721883	>>sp|Q6P6Q2|K2C5_RAT Keratin, type II cytoskeletal 5 OS=Rattus norvegicus GN=Krt5 PE=1 SV=1	Q6P6Q2	Q6P6Q2@196W+12.00137	196	23	K.WTLLQEQGTK.T	W1(Wildcard / 11.9998)	0.272727	0.25	23981855	14547059	11.6501	12.0868	-1.03749	0.894779	5.09337	1.87857	4.67814	3.70675	3.928	4.45208
12.0014	W+12.00137	W	0.721883	>>sp|Q6IMF3|K2C1_RAT Keratin, type II cytoskeletal 1 OS=Rattus norvegicus GN=Krt1 PE=2 SV=1	Q6IMF3	Q6IMF3@211W+12.00137	211	44	K.WELLQQVDTSTR.T	W1(Wildcard / 12.0003)	0.27551	0.173469	8.11741e+07	7.83285e+07	17.7463	27.3264	-1.53984	0.0524849	5.09337	5.6357	7.01721	8.34019	7.85599	11.1302
12.0014	K+12.00137	K	0.721883	>>sp|P17475|A1AT_RAT Alpha-1-antiproteinase OS=Rattus norvegicus GN=Serpina1 PE=1 SV=2	P17475	P17475@213K+12.00137	213	3	K.WKRPFNPEHTR.D	K2(Wildcard / 12.0008)	0.025641	0.0128205	1.18269e+08	133880665	1.01867	2.09502	-2.05662	0.503417	1.01867	0	0	0	0.981999	1.11302
12.0014	W+12.00137	W	0.721883	>>sp|P23965|ECI1_RAT Enoyl-CoA delta isomerase 1, mitochondrial OS=Rattus norvegicus GN=Eci1 PE=1 SV=1	P23965	P23965@230W+12.00137	230	3	K.WFTIPDHSR.Q	W1(Wildcard / 12.0007)	0.0869565	0.0434783	6.32155e+06	3.67875e+06	0.939284	2.09502	-2.23044	0.458885	0	0.939284	0	0	0.981999	1.11302
12.0014	H+12.00137	H	0.721883	>>sp|P02770|ALBU_RAT Serum albumin OS=Rattus norvegicus GN=Alb PE=1 SV=2	P02770	P02770@170H+12.00137	170	4	R.HPYFYAPELLYYAEK.Y	H1(Wildcard / 12.0029)	0.00779221	0.0025974	585450675	863739403	1.16953	3.20804	-2.74301	0.417806	0	0	1.16953	0	0.981999	2.22604
12.0014	W+12.00137	W	0.721883	>>sp|P20059|HEMO_RAT Hemopexin OS=Rattus norvegicus GN=Hpx PE=1 SV=3	P20059	P20059@90W+12.00137	90	4	R.WKNPVTSVDAAFR.G	W1(Wildcard / 12.0032)	0.0139535	0.00465116	6.15524e+07	82216691	0.939284	2.9664	-3.15814	0.339103	0	0.939284	0	1.85338	0	1.11302
12.0014	W+12.00137	W	0.721883	>>sp|P48037|ANXA6_RAT Annexin A6 OS=Rattus norvegicus GN=Anxa6 PE=1 SV=2	P48037	P48037@192W+12.00137	192	6	K.WGTDEAQFIYILGNR.S	W1(Wildcard / 12.001)	0.128205	0.025641	66387436	5.02147e+07	0.939284	4.9857	-5.30798	0.132834	0	0.939284	0	0.926688	2.946	1.11302
14.0172	E+14.01717	E	0.852316	>>sp|P02770|ALBU_RAT Serum albumin OS=Rattus norvegicus GN=Alb PE=1 SV=2	P02770	P02770@40E+14.01717	40	6	R.FKDLGEQHFK.G	E6(Wildcard / 14.0155)	0.000648508	0.00324254	585450675	863739403	5.38717	1.11302	4.84014	0.257352	0	1.87857	3.5086	0	0	1.11302
14.0172	E+14.01717	E	0.852316	>>sp|P02770|ALBU_RAT Serum albumin OS=Rattus norvegicus GN=Alb PE=1 SV=2	P02770	P02770@424E+14.01717	424	3	K.LGEYGFQNAVLVR.Y	E3(Wildcard / 14.017)	0	0.00219941	585450675	863739403	3.12749	0	3.12749	0.00010273	1.01867	0.939284	1.16953	0	0	0
14.0172	E+14.01717	E	0.852316	>>sp|P62738|ACTA_RAT Actin, aortic smooth muscle OS=Rattus norvegicus GN=Acta2 PE=2 SV=1	P62738	P62738@74E+14.01717	74	6	K.YPIEHGIITNWDDMEK.I	E4(Wildcard / 14.0098)	0.00163532	0.00327065	6.57926e+08	8.80825e+08	4.14617	1.964	2.11108	0.378422	2.03735	0.939284	1.16953	0	1.964	0
14.0172	E+14.01717	E	0.852316	>>sp|P02770|ALBU_RAT Serum albumin OS=Rattus norvegicus GN=Alb PE=1 SV=2	P02770	P02770@251E+14.01717	251	32	R.FPNAEFAEITK.L	E5(Wildcard / 14.0162)	0.00648999	0.0108167	585450675	863739403	20.9532	12.0315	1.74152	0.031169	7.13071	5.6357	8.18674	4.63344	2.946	4.45208
14.0172	E+14.01717	E	0.852316	>>sp|P31232|TAGL_RAT Transgelin OS=Rattus norvegicus GN=Tagln PE=1 SV=2	P31232	P31232@25E+14.01717	25	7	K.KYDEELEER.L	E5(Wildcard / 14.0166)	0.00201072	0.00268097	1.50482e+09	1277217013	4.29703	3.02171	1.42205	0.405191	1.01867	0.939284	2.33907	0.926688	0.981999	1.11302
14.0172	V+14.01717	V	0.852316	>>sp|Q5U211|SNX3_RAT Sorting nexin-3 OS=Rattus norvegicus GN=Snx3 PE=1 SV=1	Q5U211	Q5U211@129V+14.01717	129	14	K.VAGHPLAQNER.C	V1(Wildcard / 14.0157)	0.0821918	0.109589	6.56218e+06	8239267	8.21294	6.04341	1.35899	0.038466	3.05602	2.81785	2.33907	1.85338	1.964	2.22604
14.0172	H+14.01717	H	0.852316	>>sp|P62738|ACTA_RAT Actin, aortic smooth muscle OS=Rattus norvegicus GN=Acta2 PE=2 SV=1	P62738	P62738@75H+14.01717	75	333	K.YPIEHGIITNWDDMEK.I	H5(Wildcard / 14.012)	0.120196	0.152085	6.57926e+08	8.80825e+08	185.528	143.621	1.29179	0.599711	88.6246	77.0213	19.8821	58.3813	61.8659	23.3734
14.0172	V+14.01717	V	0.852316	>>sp|D3ZHA0|FLNC_RAT Filamin-C OS=Rattus norvegicus GN=Flnc PE=1 SV=1	D3ZHA0	D3ZHA0@1897V+14.01717	1897	37	K.DAGEGGLSLAVEGPSK.A	V11(Wildcard / 14.0151)	0.377778	0.444444	1.10276e+08	1.32242e+08	20.9532	17.2589	1.21405	0.385094	7.13071	5.6357	8.18674	3.70675	6.87399	6.67812
14.0172	H+14.01717	H	0.852316	>>sp|P63259|ACTG_RAT Actin, cytoplasmic 2 OS=Rattus norvegicus GN=Actg1 PE=1 SV=1	P63259	P63259@73H+14.01717	73	41	K.YPIEHGIVTNWDDMEK.I	H5(Wildcard / 14.0115)	0.306452	0.354839	1.20066e+08	116378764	22.2204	18.6639	1.19056	0.607136	8.14939	9.39284	4.67814	6.48681	8.83799	3.33906
14.0172	E+14.01717	E	0.852316	>>sp|P47875|CSRP1_RAT Cysteine and glycine-rich protein 1 OS=Rattus norvegicus GN=Csrp1 PE=1 SV=2	P47875	P47875@193E+14.01717	193	13	K.GFGFGQGAGALVHSE.-	E15(Wildcard / 14.0173)	0.00468019	0.00546022	252587181	231579079	7.19427	6.04341	1.19043	0.203575	2.03735	2.81785	2.33907	1.85338	1.964	2.22604
14.0172	H+14.01717	H	0.852316	>>sp|P47875|CSRP1_RAT Cysteine and glycine-rich protein 1 OS=Rattus norvegicus GN=Csrp1 PE=1 SV=2	P47875	P47875@191H+14.01717	191	16	K.GFGFGQGAGALVHSE.-	H13(Wildcard / 14.0168)	0.00624025	0.00624025	252587181	231579079	8.3638	7.9521	1.05177	0.78807	2.03735	2.81785	3.5086	2.78006	2.946	2.22604
14.0172	E+14.01717	E	0.852316	>>sp|P02767|TTHY_RAT Transthyretin OS=Rattus norvegicus GN=Ttr PE=1 SV=1	P02767	P02767@62E+14.01717	62	2	K.TADGSWEPFASGK.T	E7(Wildcard / 14.0221)	0	0.01	3.58945e+07	5.14354e+07	1.95796	0	-1	0.11677	1.01867	0.939284	0	0	0	0
14.0172	V+14.01717	V	0.852316	>>sp|P12277|KCRB_HUMAN Creatine kinase B-type OS=Homo sapiens GN=CKB PE=1 SV=1	P12277	P12277@229V+14.01717	229	3	K.TFLVWVNEEDHLR.V	V6(Wildcard / 14.0156)	0.75	0	7872882	NA	0	2.78006	-1	0.373901	0	0	0	2.78006	0	0
14.0172	H+14.01717	H	0.852316	>>sp|P68032|ACTC_HUMAN Actin, alpha cardiac muscle 1 OS=Homo sapiens GN=ACTC1 PE=1 SV=1	P68032	P68032@75H+14.01717	75	2	K.YPIEHGIITNWDDMEK.I	H5(Wildcard / 14.0135)	0.00163532	0	113036348	NA	0	1.85338	-1	0.373901	0	0	0	1.85338	0	0
14.0172	V+14.01717	V	0.852316	>>sp|Q14315|FLNC_HUMAN Filamin-C OS=Homo sapiens GN=FLNC PE=1 SV=3	Q14315	Q14315@1253V+14.01717	1253	2	R.VHVQPAVDTSGVK.V	V12(Wildcard / 14.0159)	1	0	16856298	NA	0	1.85338	-1	0.373901	0	0	0	1.85338	0	0
14.0172	V+14.01717	V	0.852316	>>sp|P11142|HSP7C_HUMAN Heat shock cognate 71 kDa protein OS=Homo sapiens GN=HSPA8 PE=1 SV=1	P11142	P11142@119V+14.01717	119	2	K.SFYPEEVSSMVLTK.M	V7(Wildcard / 14.0164)	0.02	0	11501944	NA	0	1.85338	-1	0.373901	0	0	0	1.85338	0	0
14.0172	V+14.01717	V	0.852316	>>sp|P18206|VINC_HUMAN Vinculin OS=Homo sapiens GN=VCL PE=1 SV=4	P18206	P18206@676V+14.01717	676	2	R.ELTPQVVSAAR.I	V7(Wildcard / 14.0165)	1	0	90230769	NA	0	1.85338	-1	0.373901	0	0	0	1.85338	0	0
14.0172	V+14.01717	V	0.852316	>>sp|P02091|HBB1_RAT Hemoglobin subunit beta-1 OS=Rattus norvegicus GN=Hbb PE=1 SV=3	P02091	P02091@34V+14.01717	34	1	R.LLVVYPWTQR.Y	V3(Wildcard / 14.026)	0	0.000613497	54249400	251068878	1.01867	0	-1	0.373901	1.01867	0	0	0	0	0
14.0172	V+14.01717	V	0.852316	>>sp|Q02252|MMSA_HUMAN Methylmalonate-semialdehyde dehydrogenase [acylating], mitochondrial OS=Homo sapiens GN=ALDH6A1 PE=1 SV=2	Q02252	Q02252@98V+14.01717	98	1	R.AFPAWADTSVLSR.Q	V10(Wildcard / 14.0169)	1	0	233014	NA	0	0.926688	-1	0.373901	0	0	0	0.926688	0	0
14.0172	V+14.01717	V	0.852316	>>sp|P01768|HV307_HUMAN Ig heavy chain V-III region CAM OS=Homo sapiens PE=1 SV=1	P01768	P01768@11V+14.01717	11	1	-.QVELVESGGGVVZPGR.S	V11(Wildcard / 14.0164)	1	0	554275	NA	0	0.926688	-1	0.373901	0	0	0	0.926688	0	0
14.0172	V+14.01717	V	0.852316	>>tr|Q53GN4|Q53GN4_HUMAN WD repeat domain 1, isoform CRA_a (Fragment) OS=Homo sapiens GN=WDR1 PE=2 SV=1	Q53GN4	Q53GN4@78V+14.01717	78	1	K.YAPSGFYIASGDVSGK.L	V13(Wildcard / 14.011)	1	0	2211150	NA	0	0.926688	-1	0.373901	0	0	0	0.926688	0	0
14.0172	V+14.01717	V	0.852316	>>sp|P40925|MDHC_HUMAN Malate dehydrogenase, cytoplasmic OS=Homo sapiens GN=MDH1 PE=1 SV=4	P40925	P40925@224V+14.01717	224	1	K.GEFVTTVQQR.G	V4(Wildcard / 14.0159)	1	0	1913686	NA	0	0.926688	-1	0.373901	0	0	0	0.926688	0	0
14.0172	V+14.01717	V	0.852316	>>sp|P02770|ALBU_RAT Serum albumin OS=Rattus norvegicus GN=Alb PE=1 SV=2	P02770	P02770@262V+14.01717	262	1	K.LATDVTK.I	V5(Wildcard / 14.0149)	0.00413223	0	585450675	863739403	0	0.926688	-1	0.373901	0	0	0	0.926688	0	0
14.0172	E+14.01717	E	0.852316	>>sp|P62738|ACTA_RAT Actin, aortic smooth muscle OS=Rattus norvegicus GN=Acta2 PE=2 SV=1	P62738	P62738@59E+14.01717	59	1	K.DSYVGDEAQSK.R	E7(Wildcard / 14.0152)	0.00121803	0	6.57926e+08	8.80825e+08	0	0.926688	-1	0.373901	0	0	0	0.926688	0	0
14.0172	E+14.01717	E	0.852316	>>sp|P58775|TPM2_RAT Tropomyosin beta chain OS=Rattus norvegicus GN=Tpm2 PE=1 SV=1	P58775	P58775@58E+14.01717	58	1	K.LKGTEDEVEK.Y	E9(Wildcard / 14.0168)	0.00420168	0	251491846	4.32877e+08	0	0.926688	-1	0.373901	0	0	0	0.926688	0	0
14.0172	E+14.01717	E	0.852316	>>sp|P31232|TAGL_RAT Transgelin OS=Rattus norvegicus GN=Tagln PE=1 SV=2	P31232	P31232@170E+14.01717	170	1	R.EFTDSQLQEGK.H	E9(Wildcard / 14.0139)	0.000439174	0	1.50482e+09	1277217013	0	1.11302	-1	0.373901	0	0	0	0	0	1.11302
14.0172	E+14.01717	E	0.852316	>>sp|P62738|ACTA_RAT Actin, aortic smooth muscle OS=Rattus norvegicus GN=Acta2 PE=2 SV=1	P62738	P62738@109E+14.01717	109	3	R.VAPEEHPTLLTEAPLNPK.A	E12(Wildcard / 14.0169)	0.00132275	0.000661376	6.57926e+08	8.80825e+08	0.939284	1.90869	-1	0.509424	0	0.939284	0	0.926688	0.981999	0
14.0172	E+14.01717	E	0.852316	>>sp|P02770|ALBU_RAT Serum albumin OS=Rattus norvegicus GN=Alb PE=1 SV=2	P02770	P02770@69E+14.01717	69	3	K.LVQEVTDFAK.T	E4(Wildcard / 14.0158)	0.000940734	0.00188147	585450675	863739403	1.95796	0.981999	-1	0.520831	1.01867	0.939284	0	0	0.981999	0
14.0172	N+14.01717	N	0.852316	>>sp|P62738|ACTA_RAT Actin, aortic smooth muscle OS=Rattus norvegicus GN=Acta2 PE=2 SV=1	P62738	P62738@254N+14.01717	254	3	K.SYELPDGQVITIGNER.F	N14(Wildcard / 14.0178)	0.000557103	0.00111421	6.57926e+08	8.80825e+08	1.95796	0.981999	-1	0.520831	1.01867	0.939284	0	0	0.981999	0
14.0172	E+14.01717	E	0.852316	>>sp|P05545|SPA3K_RAT Serine protease inhibitor A3K OS=Rattus norvegicus GN=Serpina3k PE=1 SV=3	P05545	P05545@194E+14.01717	194	2	K.IAELFSELDER.T	E7(Wildcard / 14.0205)	0.00591716	0.00591716	4.7835e+07	4.42747e+07	1.01867	0.926688	-1	0.94995	1.01867	0	0	0.926688	0	0
14.0172	E+14.01717	E	0.852316	>>sp|P58775|TPM2_RAT Tropomyosin beta chain OS=Rattus norvegicus GN=Tpm2 PE=1 SV=1	P58775	P58775@97E+14.01717	97	2	R.IQLVEEELDR.A	E6(Wildcard / 14.017)	0.00200803	0.00200803	251491846	4.32877e+08	0.939284	0.981999	-1	0.97643	0	0.939284	0	0	0.981999	0
14.0172	E+14.01717	E	0.852316	>>sp|P31232|TAGL_RAT Transgelin OS=Rattus norvegicus GN=Tagln PE=1 SV=2	P31232	P31232@102E+14.01717	102	19	K.AAEDYGVTK.T	E3(Wildcard / 14.0156)	0.00959693	0.00863724	1.50482e+09	1277217013	9.61273	9.99181	-1.03944	0.887807	3.05602	1.87857	4.67814	3.70675	2.946	3.33906
14.0172	E+14.01717	E	0.852316	>>sp|P47875|CSRP1_RAT Cysteine and glycine-rich protein 1 OS=Rattus norvegicus GN=Csrp1 PE=1 SV=2	P47875	P47875@94E+14.01717	94	4	K.HEEAPGHRPTTNPNASK.F	E3(Wildcard / 14.0161)	0.00112803	0.00112803	252587181	231579079	1.95796	2.09502	-1.07	0.928743	1.01867	0.939284	0	0	0.981999	1.11302
14.0172	N+14.01717	N	0.852316	>>sp|Q10758|K2C8_RAT Keratin, type II cytoskeletal 8 OS=Rattus norvegicus GN=Krt8 PE=1 SV=3	Q10758	Q10758@272N+14.01717	272	53	R.AQYEEIANR.S	N8(Wildcard / 14.016)	0.210145	0.173913	4.58013e+07	4.88258e+07	24.8691	29.0283	-1.16725	0.301459	9.16806	7.51427	8.18674	8.34019	11.784	8.90416
14.0172	E+14.01717	E	0.852316	>>sp|P62738|ACTA_RAT Actin, aortic smooth muscle OS=Rattus norvegicus GN=Acta2 PE=2 SV=1	P62738	P62738@207E+14.01717	207	7	R.GYSFVTTAER.E	E9(Wildcard / 14.0158)	0.00258231	0.00193673	6.57926e+08	8.80825e+08	2.97663	3.81737	-1.28245	0.762816	2.03735	0.939284	0	1.85338	1.964	0
14.0172	H+14.01717	H	0.852316	>>sp|P68035|ACTC_RAT Actin, alpha cardiac muscle 1 OS=Rattus norvegicus GN=Actc1 PE=2 SV=1	P68035	P68035@75H+14.01717	75	29	K.YPIEHGIITNWDDMEK.I	H5(Wildcard / 14.016)	0.0171709	0.00654129	1.14849e+08	7.63414e+07	9.35628	21.4693	-2.29464	0.304693	0	0	9.35628	5.56013	5.89199	10.0172
14.0172	E+14.01717	E	0.852316	>>sp|Q64122|MYL9_RAT Myosin regulatory light polypeptide 9 OS=Rattus norvegicus GN=Myl9 PE=1 SV=2	Q64122	Q64122@138E+14.01717	138	10	R.FTDEEVDEMYR.E	E5(Wildcard / 14.0138)	0.0434783	0.0186335	9.01044e+07	62176304	2.89724	7.15643	-2.47009	0.121151	1.01867	1.87857	0	1.85338	1.964	3.33906
14.0172	E+14.01717	E	0.852316	>>sp|P31232|TAGL_RAT Transgelin OS=Rattus norvegicus GN=Tagln PE=1 SV=2	P31232	P31232@119E+14.01717	119	3	K.TDMFQTVDLFEGK.D	E11(Wildcard / 14.0203)	0.0017331	0	1.50482e+09	1277217013	0	3.07702	-3.07702	0.145604	0	0	0	0	1.964	1.11302
14.0172	V+14.01717	V	0.852316	>>sp|P29457|SERPH_RAT Serpin H1 OS=Rattus norvegicus GN=Serpinh1 PE=1 SV=1	P29457	P29457@114V+14.01717	114	3	K.LRDEEVHTGLGELVR.S	V14(Wildcard / 14.0168)	0.15	0	1.66629e+07	9137764	0	3.15273	-3.15273	0.178895	0	0	0	0.926688	0	2.22604
14.0172	V+14.01717	V	0.852316	>>sp|P01023|A2MG_HUMAN Alpha-2-macroglobulin OS=Homo sapiens GN=A2M PE=1 SV=3	P01023	P01023@1386V+14.01717	1386	4	K.MVSGFIPLKPTVK.M	V2(Wildcard / 14.015)	0.105263	0	24887827	NA	0	3.70675	-3.70675	0.373901	0	0	0	3.70675	0	0
14.0172	V+14.01717	V	0.852316	>>sp|P21333|FLNA_HUMAN Filamin-A OS=Homo sapiens GN=FLNA PE=1 SV=4	P21333	P21333@689V+14.01717	689	4	K.TGVAVNKPAEFTVDAK.H	V5(Wildcard / 14.016)	0.5	0	198309382	NA	0	3.70675	-3.70675	0.373901	0	0	0	3.70675	0	0
14.0172	V+14.01717	V	0.852316	>>sp|P02770|ALBU_RAT Serum albumin OS=Rattus norvegicus GN=Alb PE=1 SV=2	P02770	P02770@431V+14.01717	431	415	K.LGEYGFQNAVLVR.Y	V10(Wildcard / 14.0155)	0.290323	0.0139296	585450675	863739403	19.7836	400.557	-20.2469	0.000651657	7.13071	5.6357	7.01721	109.349	136.498	154.71
15.9965	W+15.9965	W	0.661191	>>sp|P11517|HBB2_RAT Hemoglobin subunit beta-2 OS=Rattus norvegicus PE=1 SV=2	P11517	P11517@16W+15.9965	16	7	K.ATVSGLWGK.V	W7(Wildcard / 15.9974)	0	0.0380435	83481800	7.76243e+07	6.89255	0	6.89255	0.129171	4.07469	2.81785	0	0	0	0
15.9965	P+15.9965	P	0.661191	>>sp|P02091|HBB1_RAT Hemoglobin subunit beta-1 OS=Rattus norvegicus GN=Hbb PE=1 SV=3	P02091	P02091@37P+15.9965	37	7	R.LLVVYPWTQR.Y	P6(Wildcard / 16.0004)	0	0.00429448	54249400	251068878	6.73377	0	6.73377	0.174123	2.03735	4.69642	0	0	0	0
15.9965	W+15.9965	W	0.661191	>>sp|P62738|ACTA_RAT Actin, aortic smooth muscle OS=Rattus norvegicus GN=Acta2 PE=2 SV=1	P62738	P62738@88W+15.9965	88	24	K.IWHHSFYNELR.V	W2(Wildcard / 15.9949)	0.00416378	0.0124913	6.57926e+08	8.80825e+08	18.6856	5.91239	3.16041	0.00569534	5.09337	6.57499	7.01721	1.85338	2.946	1.11302
15.9965	F+15.9965	F	0.661191	>>sp|P31232|TAGL_RAT Transgelin OS=Rattus norvegicus GN=Tagln PE=1 SV=2	P31232	P31232@163F+15.9965	163	3	R.EFTDSQLQEGK.H	F2(Wildcard / 15.9951)	0	0.00131752	1.50482e+09	1277217013	3.0481	0	3.0481	0.137178	0	1.87857	1.16953	0	0	0
15.9965	F+15.9965	F	0.661191	>>sp|P46462|TERA_RAT Transitional endoplasmic reticulum ATPase OS=Rattus norvegicus GN=Vcp PE=1 SV=3	P46462	P46462@552F+15.9965	552	17	K.GPELLTMWFGESEANVR.E	F9(Wildcard / 15.997)	0.285714	0.52381	8.39531e+06	6111538	11.3404	6.22975	1.82037	0.0764928	4.07469	3.75714	3.5086	0.926688	1.964	3.33906
15.9965	W+15.9965	W	0.661191	>>sp|Q08290|CNN1_RAT Calponin-1 OS=Rattus norvegicus GN=Cnn1 PE=1 SV=1	Q08290	Q08290@37W+15.9965	37	7	R.EWIEGVTGR.R	W2(Wildcard / 15.9966)	0.00449102	0.00598802	214303429	223345984	3.9953	3.02171	1.3222	0.738143	3.05602	0.939284	0	0.926688	0.981999	1.11302
15.9965	P+15.9965	P	0.661191	>>sp|P02454|CO1A1_RAT Collagen alpha-1(I) chain OS=Rattus norvegicus GN=Col1a1 PE=1 SV=5	P02454	P02454@416P+15.9965	416	39	R.GPSGPQGPSGAPGPK.G	P12(Wildcard / 15.9945)	0.226667	0.293333	9.11872e+06	8.79298e+06	22.3712	17.3899	1.28645	0.350008	7.13071	9.39284	5.84767	3.70675	5.89199	7.79114
15.9965	W+15.9965	W	0.661191	>>sp|P12346|TRFE_RAT Serotransferrin OS=Rattus norvegicus GN=Tf PE=1 SV=3	P12346	P12346@462W+15.9965	462	4	K.ASDSSINWNNLK.G	W8(Wildcard / 15.9951)	0.00438596	0.00438596	2.48734e+08	2.64459e+08	2.18821	2.03971	1.0728	0.926393	1.01867	0	1.16953	0.926688	0	1.11302
15.9965	Y+15.9965	Y	0.661191	>>sp|P47875|CSRP1_RAT Cysteine and glycine-rich protein 1 OS=Rattus norvegicus GN=Csrp1 PE=1 SV=2	P47875	P47875@57Y+15.9965	57	20	K.NLDSTTVAVHGEEIYCKSCYGK.K	Y15(Wildcard / 15.9959)	0.0591716	0.0591716	252587181	231579079	10.3218	9.72977	1.06084	0.870865	3.05602	3.75714	3.5086	3.70675	4.91	1.11302
15.9965	P+15.9965	P	0.661191	>>sp|P02466|CO1A2_RAT Collagen alpha-2(I) chain OS=Rattus norvegicus GN=Col1a2 PE=1 SV=3	P02466	P02466@846P+15.9965	846	3	R.TGEIGASGPPGFAGEK.G	P10(Wildcard / 15.9939)	0.6	0	3.00874e+06	NA	0	2.83537	-1	0.152243	0	0	0	1.85338	0.981999	0
15.9965	W+15.9965	W	0.661191	>>sp|P62963|PROF1_RAT Profilin-1 OS=Rattus norvegicus GN=Pfn1 PE=1 SV=2	P62963	P62963@32W+15.9965	32	3	K.DSPSVWAAVPGK.T	W6(Wildcard / 15.9998)	0	0.0162162	40879677	2.84135e+07	2.97663	0	-1	0.167202	2.03735	0.939284	0	0	0	0
15.9965	A+15.9965	A	0.661191	>>sp|P21333|FLNA_HUMAN Filamin-A OS=Homo sapiens GN=FLNA PE=1 SV=4	P21333	P21333@1833A+15.9965	1833	3	R.YAPSEAGLHEMDIR.Y	A2(Wildcard / 15.9958)	0.6	0	198309382	NA	0	2.78006	-1	0.373901	0	0	0	2.78006	0	0
15.9965	P+15.9965	P	0.661191	>>sp|P02466|CO1A2_RAT Collagen alpha-2(I) chain OS=Rattus norvegicus GN=Col1a2 PE=1 SV=3	P02466	P02466@987P+15.9965	987	2	R.GEPGPAGSVGPVGAVGPR.G	P3(Wildcard / 15.9953)	0.4	0	3.00874e+06	NA	0	1.85338	-1	0.373901	0	0	0	1.85338	0	0
15.9965	F+15.9965	F	0.661191	>>sp|Q96AQ6|PBIP1_HUMAN Pre-B-cell leukemia transcription factor-interacting protein 1 OS=Homo sapiens GN=PBXIP1 PE=1 SV=1	Q96AQ6	Q96AQ6@642F+15.9965	642	2	K.ELPLSPAFFGEDGIFR.H	F8(Wildcard / 15.9971)	1	0	289532	NA	0	1.85338	-1	0.373901	0	0	0	1.85338	0	0
15.9965	F+15.9965	F	0.661191	>>sp|P04406|G3P_HUMAN Glyceraldehyde-3-phosphate dehydrogenase OS=Homo sapiens GN=GAPDH PE=1 SV=3	P04406	P04406@318F+15.9965	318	2	K.LISWYDNEFGYSNR.V	F9(Wildcard / 15.9954)	1	0	6207084	NA	0	1.85338	-1	0.373901	0	0	0	1.85338	0	0
15.9965	F+15.9965	F	0.661191	>>sp|P55072|TERA_HUMAN Transitional endoplasmic reticulum ATPase OS=Homo sapiens GN=VCP PE=1 SV=4	P55072	P55072@552F+15.9965	552	2	K.GPELLTMWFGESEANVR.E	F9(Wildcard / 15.9962)	0.0952381	0	1854193	NA	0	1.85338	-1	0.373901	0	0	0	1.85338	0	0
15.9965	Y+15.9965	Y	0.661191	>>sp|P63102|1433Z_RAT 14-3-3 protein zeta/delta OS=Rattus norvegicus GN=Ywhaz PE=1 SV=1	P63102	P63102@128Y+15.9965	128	2	R.YLAEVAAGDDKK.G	Y1(Wildcard / 15.9941)	0.00980392	0	4.87928e+07	39868659	0	1.85338	-1	0.373901	0	0	0	1.85338	0	0
15.9965	Y+15.9965	Y	0.661191	>>sp|Q9WUH4|FHL1_RAT Four and a half LIM domains protein 1 OS=Rattus norvegicus GN=Fhl1 PE=2 SV=1	Q9WUH4	Q9WUH4@117Y+15.9965	117	2	K.AIVAGDQNVEYK.G	Y11(Wildcard / 15.9942)	0.0152672	0	2.41329e+07	24383030	0	1.85338	-1	0.373901	0	0	0	1.85338	0	0
15.9965	Y+15.9965	Y	0.661191	>>sp|P15865|H14_RAT Histone H1.4 OS=Rattus norvegicus GN=Hist1h1e PE=1 SV=3	P15865	P15865@71Y+15.9965	71	2	K.ALAAAGYDVEK.N	Y7(Wildcard / 15.9948)	0.0150376	0	1.34648e+07	1.67697e+07	0	1.85338	-1	0.373901	0	0	0	1.85338	0	0
15.9965	A+15.9965	A	0.661191	>>sp|P12814|ACTN1_HUMAN Alpha-actinin-1 OS=Homo sapiens GN=ACTN1 PE=1 SV=2	P12814	P12814@623A+15.9965	623	2	R.RDQALTEEHAR.Q	A10(Wildcard / 15.9954)	0.5	0	27763314	NA	0	1.85338	-1	0.373901	0	0	0	1.85338	0	0
15.9965	A+15.9965	A	0.661191	>>sp|P12277|KCRB_HUMAN Creatine kinase B-type OS=Homo sapiens GN=CKB PE=1 SV=1	P12277	P12277@170A+15.9965	170	2	K.LAVEALSSLDGDLAGR.Y	A14(Wildcard / 15.9946)	1	0	7872882	NA	0	1.85338	-1	0.373901	0	0	0	1.85338	0	0
15.9965	A+15.9965	A	0.661191	>>sp|Q9Y2T3|GUAD_HUMAN Guanine deaminase OS=Homo sapiens GN=GDA PE=1 SV=1	Q9Y2T3	Q9Y2T3@48A+15.9965	48	2	K.IVFLEEASQQEK.L	A7(Wildcard / 15.9927)	1	0	868595	NA	0	1.85338	-1	0.373901	0	0	0	1.85338	0	0
15.9965	P+15.9965	P	0.661191	>>sp|Q6AYQ4|TM109_RAT Transmembrane protein 109 OS=Rattus norvegicus GN=Tmem109 PE=2 SV=1	Q6AYQ4	Q6AYQ4@42P+15.9965	42	1	R.EFASPGQQK.R	P5(Wildcard / 15.9947)	0	0.0322581	4.39116e+06	3785805	0.939284	0	-1	0.373901	0	0.939284	0	0	0	0
15.9965	P+15.9965	P	0.661191	>>sp|P02454|CO1A1_RAT Collagen alpha-1(I) chain OS=Rattus norvegicus GN=Col1a1 PE=1 SV=5	P02454	P02454@485P+15.9965	485	1	R.GFPGADGVAGPK.G	P3(Wildcard / 15.9965)	0.047619	0	9.11872e+06	8.79298e+06	0	0.926688	-1	0.373901	0	0	0	0.926688	0	0
15.9965	W+15.9965	W	0.661191	>>sp|P02767|TTHY_RAT Transthyretin OS=Rattus norvegicus GN=Ttr PE=1 SV=1	P02767	P02767@61W+15.9965	61	1	K.TADGSWEPFASGK.T	W6(Wildcard / 16.003)	0	0.005	3.58945e+07	5.14354e+07	0.939284	0	-1	0.373901	0	0.939284	0	0	0	0
15.9965	W+15.9965	W	0.661191	>>sp|P48675|DESM_RAT Desmin OS=Rattus norvegicus GN=Des PE=1 SV=2	P48675	P48675@294W+15.9965	294	1	K.NISEAEEWYK.S	W8(Wildcard / 15.996)	0.00847458	0	2.23401e+08	2.58929e+08	0	0.981999	-1	0.373901	0	0	0	0	0.981999	0
15.9965	F+15.9965	F	0.661191	>>sp|P04797|G3P_RAT Glyceraldehyde-3-phosphate dehydrogenase OS=Rattus norvegicus GN=Gapdh PE=1 SV=3	P04797	P04797@129F+15.9965	129	1	R.VIISAPSADAPMFVM[+15.99492]GVNHEK.Y	F13(Wildcard / 15.9956); M15(Oxidation / 15.9949)	0.0123457	0	54391887	58079595	0	0.926688	-1	0.373901	0	0	0	0.926688	0	0
15.9965	Y+15.9965	Y	0.661191	>>sp|P21291|CSRP1_HUMAN Cysteine and glycine-rich protein 1 OS=Homo sapiens GN=CSRP1 PE=1 SV=3	P21291	P21291@57Y+15.9965	57	1	K.NLDSTTVAVHGEEIYCKSCYGK.K	Y15(Wildcard / 15.9929)	0.00591716	0	12890110	NA	0	0.926688	-1	0.373901	0	0	0	0.926688	0	0
15.9965	Y+15.9965	Y	0.661191	>>sp|P31232|TAGL_RAT Transgelin OS=Rattus norvegicus GN=Tagln PE=1 SV=2	P31232	P31232@22Y+15.9965	22	1	K.KYDEELEER.L	Y2(Wildcard / 15.9959)	0.000670241	0	1.50482e+09	1277217013	0	0.926688	-1	0.373901	0	0	0	0.926688	0	0
15.9965	Y+15.9965	Y	0.661191	>>sp|P31232|TAGL_RAT Transgelin OS=Rattus norvegicus GN=Tagln PE=1 SV=2	P31232	P31232@70Y+15.9965	70	1	K.LVNSLYPEGSKPVK.V	Y6(Wildcard / 15.9938)	0.000474608	0	1.50482e+09	1277217013	0	0.926688	-1	0.373901	0	0	0	0.926688	0	0
15.9965	Y+15.9965	Y	0.661191	>>sp|P01946|HBA_RAT Hemoglobin subunit alpha-1/2 OS=Rattus norvegicus GN=Hba1 PE=1 SV=3	P01946	P01946@25Y+15.9965	25	1	K.IGGHGGEYGEEALQR.M	Y8(Wildcard / 15.9985)	0.00110011	0	2.96585e+08	4.06266e+08	0	0.926688	-1	0.373901	0	0	0	0.926688	0	0
15.9965	A+15.9965	A	0.661191	>>sp|D3ZHA0|FLNC_RAT Filamin-C OS=Rattus norvegicus GN=Flnc PE=1 SV=1	D3ZHA0	D3ZHA0@2361A+15.9965	2361	1	K.AEIAFEDRK.D	A4(Wildcard / 15.9955)	0	0.0285714	1.10276e+08	1.32242e+08	0.939284	0	-1	0.373901	0	0.939284	0	0	0	0
15.9965	A+15.9965	A	0.661191	>>sp|Q00715|H2B1_RAT Histone H2B type 1 OS=Rattus norvegicus PE=1 SV=2	Q00715	Q00715@59A+15.9965	59	1	K.AMGIM[+15.99492]NSFVNDIFER.I	A1(Wildcard / 15.999); M5(Oxidation / 15.9949)	0	0.125	4.36937e+06	1.21534e+07	0.939284	0	-1	0.373901	0	0.939284	0	0	0	0
15.9965	A+15.9965	A	0.661191	>>sp|P12277|KCRB_HUMAN Creatine kinase B-type OS=Homo sapiens GN=CKB PE=1 SV=1	P12277	P12277@25A+15.9965	25	1	R.FPAEDEFPDLSAHNNHMAK.V	A12(Wildcard / 15.9983)	1	0	7872882	NA	0	0.926688	-1	0.373901	0	0	0	0.926688	0	0
15.9965	A+15.9965	A	0.661191	>>sp|P08133|ANXA6_HUMAN Annexin A6 OS=Homo sapiens GN=ANXA6 PE=1 SV=3	P08133	P08133@144A+15.9965	144	1	R.DLEADIIGDTSGHFQK.M	A4(Wildcard / 15.9949)	1	0	8864429	NA	0	0.926688	-1	0.373901	0	0	0	0.926688	0	0
15.9965	A+15.9965	A	0.661191	>>sp|Q4V8H8|EHD2_RAT EH domain-containing protein 2 OS=Rattus norvegicus GN=Ehd2 PE=1 SV=1	Q4V8H8	Q4V8H8@221A+15.9965	221	1	K.ADMVETQQLM[+15.99492]R.V	A1(Wildcard / 15.9986); M10(Oxidation / 15.9949)	0.0333333	0	3.48976e+07	40481196	0	0.981999	-1	0.373901	0	0	0	0	0.981999	0
15.9965	W+15.9965	W	0.661191	>>sp|Q08290|CNN1_RAT Calponin-1 OS=Rattus norvegicus GN=Cnn1 PE=1 SV=1	Q08290	Q08290@82W+15.9965	82	2	K.VNESTQNWHQLENIGNFIK.A	W8(Wildcard / 15.9972)	0.00416667	0.00416667	214303429	223345984	1.16953	0.926688	-1	0.878608	0	0	1.16953	0.926688	0	0
15.9965	P+15.9965	P	0.661191	>>sp|P04797|G3P_RAT Glyceraldehyde-3-phosphate dehydrogenase OS=Rattus norvegicus GN=Gapdh PE=1 SV=3	P04797	P04797@127P+15.9965	127	2	R.VIISAPSADAPMFVM[+15.99492]GVNHEK.Y	P11(Wildcard / 15.9976); M15(Oxidation / 15.9949)	0.0123457	0.0123457	54391887	58079595	0.939284	0.926688	-1	0.99284	0	0.939284	0	0.926688	0	0
15.9965	P+15.9965	P	0.661191	>>sp|P29457|SERPH_RAT Serpin H1 OS=Rattus norvegicus GN=Serpinh1 PE=1 SV=1	P29457	P29457@29P+15.9965	29	32	K.KPVEAAAPGTAEK.L	P8(Wildcard / 15.996)	0.184783	0.163043	1.66629e+07	9137764	15.4866	17.2036	-1.11087	0.494215	6.11204	4.69642	4.67814	4.63344	5.89199	6.67812
15.9965	W+15.9965	W	0.661191	>>sp|P20059|HEMO_RAT Hemopexin OS=Rattus norvegicus GN=Hpx PE=1 SV=3	P20059	P20059@391W+15.9965	391	5	K.SGAQATWAELSWPHEK.V	W7(Wildcard / 15.9952)	0.0125	0.00833333	6.15524e+07	82216691	2.33907	2.89069	-1.23583	0.85805	0	0	2.33907	0.926688	1.964	0
15.9965	W+15.9965	W	0.661191	>>sp|P12346|TRFE_RAT Serotransferrin OS=Rattus norvegicus GN=Tf PE=1 SV=3	P12346	P12346@481W+15.9965	481	10	R.TAGWNIPM[+15.99492]GLLFSR.I	W4(Wildcard / 15.9985); M8(Oxidation / 15.9949)	0.0105634	0.00704225	2.48734e+08	2.64459e+08	4.29703	5.91239	-1.37593	0.484455	1.01867	0.939284	2.33907	1.85338	2.946	1.11302
15.9965	W+15.9965	W	0.661191	>>sp|P04916|RET4_RAT Retinol-binding protein 4 OS=Rattus norvegicus GN=Rbp4 PE=1 SV=1	P04916	P04916@42W+15.9965	42	8	R.FSGLWYAIAK.K	W5(Wildcard / 15.9963)	0.111111	0.0666667	5.73133e+06	5.39978e+06	3.27835	5.11673	-1.56076	0.479631	0	0.939284	2.33907	0.926688	1.964	2.22604
15.9965	P+15.9965	P	0.661191	>>sp|Q5XIU9|PGRC2_RAT Membrane-associated progesterone receptor component 2 OS=Rattus norvegicus GN=Pgrmc2 PE=1 SV=1	Q5XIU9	Q5XIU9@25P+15.9965	25	6	R.GGDGSPGGAGATAAR.S	P6(Wildcard / 15.9967)	0.148148	0.0740741	6510855	3.83381e+06	2.10882	4.13473	-1.96068	0.290489	0	0.939284	1.16953	0.926688	0.981999	2.22604
15.9965	P+15.9965	P	0.661191	>>sp|P02466|CO1A2_RAT Collagen alpha-2(I) chain OS=Rattus norvegicus GN=Col1a2 PE=1 SV=3	P02466	P02466@354P+15.9965	354	3	R.GLVGEPGPAGSK.G	P6(Wildcard / 15.9964)	0.6	0	3.00874e+06	NA	0	3.07702	-3.07702	0.145604	0	0	0	0	1.964	1.11302
15.9965	A+15.9965	A	0.661191	>>sp|P35579|MYH9_HUMAN Myosin-9 OS=Homo sapiens GN=MYH9 PE=1 SV=4	P35579	P35579@1886A+15.9965	1886	4	K.RQLEEAEEEAQR.A	A10(Wildcard / 15.9953)	2	0	37480473	NA	0	3.70675	-3.70675	0.373901	0	0	0	3.70675	0	0
15.9965	P+15.9965	P	0.661191	>>sp|P02466|CO1A2_RAT Collagen alpha-2(I) chain OS=Rattus norvegicus GN=Col1a2 PE=1 SV=3	P02466	P02466@336P+15.9965	336	4	R.GIPGPVGAAGATGPR.G	P3(Wildcard / 15.9976)	0.666667	0	3.00874e+06	NA	0	3.94839	-3.94839	0.00832908	0	0	0	1.85338	0.981999	1.11302
21.9818	A+21.98179	A	0.658175	>>sp|P62738|ACTA_RAT Actin, aortic smooth muscle OS=Rattus norvegicus GN=Acta2 PE=2 SV=1	P62738	P62738@323A+21.98179	323	3	K.EITALAPSTMK.I	A6(Wildcard / 21.987)	0	0.00211268	6.57926e+08	8.80825e+08	3.35774	0	3.35774	0.173675	1.01867	0	2.33907	0	0	0
21.9818	A+21.98179	A	0.658175	>>sp|P12346|TRFE_RAT Serotransferrin OS=Rattus norvegicus GN=Tf PE=1 SV=3	P12346	P12346@622A+21.98179	622	3	R.VSTVLTAQK.D	A7(Wildcard / 21.982)	0	0.00738916	2.48734e+08	2.64459e+08	3.35774	0	3.35774	0.173675	1.01867	0	2.33907	0	0	0
21.9818	A+21.98179	A	0.658175	>>sp|P31232|TAGL_RAT Transgelin OS=Rattus norvegicus GN=Tagln PE=1 SV=2	P31232	P31232@137A+21.98179	137	3	R.TVMALGSLAVTK.N	A9(Wildcard / 21.98)	0.000557724	0.00111545	1.50482e+09	1277217013	2.18821	0.926688	2.36132	0.430385	1.01867	0	1.16953	0.926688	0	0
21.9818	V+21.98179	V	0.658175	>>sp|P31232|TAGL_RAT Transgelin OS=Rattus norvegicus GN=Tagln PE=1 SV=2	P31232	P31232@138V+21.98179	138	5	R.TVM[+15.99492]ALGSLAVTK.N	M3(Oxidation / 15.9949); V10(Wildcard / 21.9817)	0.00364299	0.00546448	1.50482e+09	1277217013	3.0481	2.03971	1.49438	0.630751	0	1.87857	1.16953	0.926688	0	1.11302
21.9818	S+21.98179	S	0.658175	>>sp|P02770|ALBU_RAT Serum albumin OS=Rattus norvegicus GN=Alb PE=1 SV=2	P02770	P02770@443S+21.98179	443	16	K.APQVSTPTLVEAAR.N	S5(Wildcard / 21.9812)	0.00388673	0.00499722	585450675	863739403	9.54125	7.10112	1.34363	0.593371	5.09337	0.939284	3.5086	2.78006	0.981999	3.33906
21.9818	S+21.98179	S	0.658175	>>sp|P31232|TAGL_RAT Transgelin OS=Rattus norvegicus GN=Tagln PE=1 SV=2	P31232	P31232@135S+21.98179	135	13	R.TVMALGSLAVTK.N	S7(Wildcard / 21.9828)	0.00334635	0.00390407	1.50482e+09	1277217013	7.42452	5.91239	1.25576	0.534972	2.03735	1.87857	3.5086	1.85338	2.946	1.11302
21.9818	Q+21.98179	Q	0.658175	>>sp|P31232|TAGL_RAT Transgelin OS=Rattus norvegicus GN=Tagln PE=1 SV=2	P31232	P31232@96Q+21.98179	96	13	K.Q[-17.02655]MEQVAQFLK.A	Q1(Gln->pyro-Glu / -17.0265); Q7(Wildcard / 21.9805)	0.00738916	0.00862069	1.50482e+09	1277217013	7.04341	6.04341	1.16547	0.610038	3.05602	2.81785	1.16953	1.85338	1.964	2.22604
21.9818	V+21.98179	V	0.658175	>>sp|P31232|TAGL_RAT Transgelin OS=Rattus norvegicus GN=Tagln PE=1 SV=2	P31232	P31232@115V+21.98179	115	64	K.TDMFQTVDLFEGK.D	V7(Wildcard / 21.9795)	0.017331	0.0196418	1.50482e+09	1277217013	34.8812	30.2171	1.15435	0.181021	11.2054	13.15	10.5258	9.26688	9.81999	11.1302
21.9818	S+21.98179	S	0.658175	>>sp|P62738|ACTA_RAT Actin, aortic smooth muscle OS=Rattus norvegicus GN=Acta2 PE=2 SV=1	P62738	P62738@302S+21.98179	302	6	K.DLYANNVLSGGTTMYPGIADR.M	S9(Wildcard / 21.9812)	0.00934579	0.00934579	6.57926e+08	8.80825e+08	2.97663	2.78006	1.07071	0.955273	2.03735	0.939284	0	2.78006	0	0
21.9818	L+21.98179	L	0.658175	>>sp|P47875|CSRP1_RAT Cysteine and glycine-rich protein 1 OS=Rattus norvegicus GN=Csrp1 PE=1 SV=2	P47875	P47875@80L+21.98179	80	6	K.GYGYGQGAGTLSMDKGESLGIK.H	L11(Wildcard / 21.9822)	0.0121951	0.0121951	252587181	231579079	3.35774	3.15273	1.06503	0.945277	1.01867	0	2.33907	0.926688	0	2.22604
21.9818	S+21.98179	S	0.658175	>>sp|P11517|HBB2_RAT Hemoglobin subunit beta-2 OS=Rattus norvegicus PE=1 SV=2	P11517	P11517@51S+21.98179	51	2	K.FGDLSSASAIM[+15.99492]GNPQVK.A	S6(Wildcard / 21.9911); M11(Oxidation / 15.9949)	0	0.0227273	83481800	7.76243e+07	1.95796	0	-1	0.11677	1.01867	0.939284	0	0	0	0
21.9818	S+21.98179	S	0.658175	>>sp|P02091|HBB1_RAT Hemoglobin subunit beta-1 OS=Rattus norvegicus GN=Hbb PE=1 SV=3	P02091	P02091@50S+21.98179	50	2	R.YFDSFGDLSSASAIM[+15.99492]GNPK.V	S9(Wildcard / 21.9881); M15(Oxidation / 15.9949)	0	0.0277778	54249400	251068878	1.95796	0	-1	0.11677	1.01867	0.939284	0	0	0	0
21.9818	E+21.98179	E	0.658175	>>sp|P02767|TTHY_RAT Transthyretin OS=Rattus norvegicus GN=Ttr PE=1 SV=1	P02767	P02767@62E+21.98179	62	2	K.TADGSWEPFASGK.T	E7(Wildcard / 21.9865)	0	0.01	3.58945e+07	5.14354e+07	1.95796	0	-1	0.11677	1.01867	0.939284	0	0	0	0
21.9818	V+21.98179	V	0.658175	>>sp|P02770|ALBU_RAT Serum albumin OS=Rattus norvegicus GN=Alb PE=1 SV=2	P02770	P02770@442V+21.98179	442	2	K.APQVSTPTLVEAAR.N	V4(Wildcard / 21.983)	0.00111049	0	585450675	863739403	0	2.09502	-1	0.11767	0	0	0	0	0.981999	1.11302
21.9818	L+21.98179	L	0.658175	>>sp|P17475|A1AT_RAT Alpha-1-antiproteinase OS=Rattus norvegicus GN=Serpina1 PE=1 SV=2	P17475	P17475@336L+21.98179	336	2	R.VFNNDADLSGITEDAPLK.L	L8(Wildcard / 21.9841)	0	0.00952381	1.18269e+08	133880665	2.18821	0	-1	0.118004	1.01867	0	1.16953	0	0	0
21.9818	A+21.98179	A	0.658175	>>sp|P02770|ALBU_RAT Serum albumin OS=Rattus norvegicus GN=Alb PE=1 SV=2	P02770	P02770@253A+21.98179	253	2	R.FPNAEFAEITK.L	A7(Wildcard / 21.9802)	0	0.00108167	585450675	863739403	2.10882	0	-1	0.120837	0	0.939284	1.16953	0	0	0
21.9818	L+21.98179	L	0.658175	>>sp|P48675|DESM_RAT Desmin OS=Rattus norvegicus GN=Des PE=1 SV=2	P48675	P48675@26L+21.98179	26	2	R.TFGGAPGFSLGSPLSSPVFPR.A	L10(Wildcard / 21.9821)	0	0.010989	2.23401e+08	2.58929e+08	2.10882	0	-1	0.120837	0	0.939284	1.16953	0	0	0
21.9818	Q+21.98179	Q	0.658175	>>sp|P02770|ALBU_RAT Serum albumin OS=Rattus norvegicus GN=Alb PE=1 SV=2	P02770	P02770@441Q+21.98179	441	3	K.APQVSTPTLVEAAR.N	Q3(Wildcard / 21.9825)	0.00166574	0	585450675	863739403	0	2.89069	-1	0.164618	0	0	0	0.926688	1.964	0
21.9818	V+21.98179	V	0.658175	>>sp|P58775|TPM2_RAT Tropomyosin beta chain OS=Rattus norvegicus GN=Tpm2 PE=1 SV=1	P58775	P58775@95V+21.98179	95	2	R.IQLVEEELDR.A	V4(Wildcard / 21.9806)	0	0.00401606	251491846	4.32877e+08	1.87857	0	-1	0.373901	0	1.87857	0	0	0	0
21.9818	S+21.98179	S	0.658175	>>sp|Q62736|CALD1_RAT Non-muscle caldesmon OS=Rattus norvegicus GN=Cald1 PE=1 SV=1	Q62736	Q62736@464S+21.98179	464	1	K.GSVFSSPSASGTPNKETAGLK.V	S8(Wildcard / 21.9888)	0	0.012987	1.20011e+08	1.4362e+08	1.01867	0	-1	0.373901	1.01867	0	0	0	0	0
21.9818	S+21.98179	S	0.658175	>>sp|P11517|HBB2_RAT Hemoglobin subunit beta-2 OS=Rattus norvegicus PE=1 SV=2	P11517	P11517@53S+21.98179	53	1	K.FGDLSSASAIM[+15.99492]GNPQVK.A	S8(Wildcard / 21.9873); M11(Oxidation / 15.9949)	0	0.0113636	83481800	7.76243e+07	1.01867	0	-1	0.373901	1.01867	0	0	0	0	0
21.9818	S+21.98179	S	0.658175	>>sp|P17475|A1AT_RAT Alpha-1-antiproteinase OS=Rattus norvegicus GN=Serpina1 PE=1 SV=2	P17475	P17475@337S+21.98179	337	1	R.VFNNDADLSGITEDAPLK.L	S9(Wildcard / 21.9817)	0	0.0047619	1.18269e+08	133880665	0.939284	0	-1	0.373901	0	0.939284	0	0	0	0
21.9818	S+21.98179	S	0.658175	>>sp|P63259|ACTG_RAT Actin, cytoplasmic 2 OS=Rattus norvegicus GN=Actg1 PE=1 SV=1	P63259	P63259@300S+21.98179	300	1	K.DLYANTVLSGGTTMYPGIADR.M	S9(Wildcard / 21.9826)	0	0.00934579	1.20066e+08	116378764	0.939284	0	-1	0.373901	0	0.939284	0	0	0	0
21.9818	S+21.98179	S	0.658175	>>sp|P62738|ACTA_RAT Actin, aortic smooth muscle OS=Rattus norvegicus GN=Acta2 PE=2 SV=1	P62738	P62738@325S+21.98179	325	1	K.EITALAPSTMK.I	S8(Wildcard / 21.9823)	0	0.000704225	6.57926e+08	8.80825e+08	1.16953	0	-1	0.373901	0	0	1.16953	0	0	0
21.9818	S+21.98179	S	0.658175	>>sp|P04639|APOA1_RAT Apolipoprotein A-I OS=Rattus norvegicus GN=Apoa1 PE=1 SV=2	P04639	P04639@58S+21.98179	58	1	R.DYVSQFESSTLGK.Q	S8(Wildcard / 21.9812)	0.00657895	0	198049561	1.12217e+08	0	0.981999	-1	0.373901	0	0	0	0	0.981999	0
21.9818	S+21.98179	S	0.658175	>>sp|P48675|DESM_RAT Desmin OS=Rattus norvegicus GN=Des PE=1 SV=2	P48675	P48675@25S+21.98179	25	1	R.TFGGAPGFSLGSPLSSPVFPR.A	S9(Wildcard / 21.9805)	0.00549451	0	2.23401e+08	2.58929e+08	0	1.11302	-1	0.373901	0	0	0	0	0	1.11302
21.9818	S+21.98179	S	0.658175	>>sp|P31232|TAGL_RAT Transgelin OS=Rattus norvegicus GN=Tagln PE=1 SV=2	P31232	P31232@74S+21.98179	74	1	K.LVNSLYPEGSKPVKVPENPPSM[+15.99492]VFK.Q	S10(Wildcard / 21.9747); M22(Oxidation / 15.9949)	0.002457	0	1.50482e+09	1277217013	0	1.11302	-1	0.373901	0	0	0	0	0	1.11302
21.9818	V+21.98179	V	0.658175	>>sp|Q01995|TAGL_HUMAN Transgelin OS=Homo sapiens GN=TAGLN PE=1 SV=4	Q01995	Q01995@115V+21.98179	115	1	K.TDMFQTVDLFEGK.D	V7(Wildcard / 21.982)	0.000577701	0	56121555	NA	0	0.926688	-1	0.373901	0	0	0	0.926688	0	0
21.9818	V+21.98179	V	0.658175	>>sp|P85125|PTRF_RAT Polymerase I and transcript release factor OS=Rattus norvegicus GN=Ptrf PE=1 SV=1	P85125	P85125@88V+21.98179	88	1	R.Q[-17.02655]AEMEGAVQSIQGELSK.L	Q1(Gln->pyro-Glu / -17.0265); V8(Wildcard / 21.9812)	0.015625	0	64010983	61030729	0	0.981999	-1	0.373901	0	0	0	0	0.981999	0
21.9818	Q+21.98179	Q	0.658175	>>sp|P04639|APOA1_RAT Apolipoprotein A-I OS=Rattus norvegicus GN=Apoa1 PE=1 SV=2	P04639	P04639@55Q+21.98179	55	1	R.DYVSQFESSTLGK.Q	Q5(Wildcard / 21.988)	0	0.00657895	198049561	1.12217e+08	1.01867	0	-1	0.373901	1.01867	0	0	0	0	0
21.9818	Q+21.98179	Q	0.658175	>>sp|P85125|PTRF_RAT Polymerase I and transcript release factor OS=Rattus norvegicus GN=Ptrf PE=1 SV=1	P85125	P85125@92Q+21.98179	92	1	R.Q[-17.02655]AEMEGAVQSIQGELSK.L	Q1(Gln->pyro-Glu / -17.0265); Q12(Wildcard / 21.985)	0	0.015625	64010983	61030729	1.01867	0	-1	0.373901	1.01867	0	0	0	0	0
21.9818	Q+21.98179	Q	0.658175	>>sp|P85125|PTRF_RAT Polymerase I and transcript release factor OS=Rattus norvegicus GN=Ptrf PE=1 SV=1	P85125	P85125@69Q+21.98179	69	1	K.IIGAVDQIQLTQAQLEER.Q	Q7(Wildcard / 21.9831)	0	0.00826446	64010983	61030729	1.16953	0	-1	0.373901	0	0	1.16953	0	0	0
21.9818	Q+21.98179	Q	0.658175	>>sp|P02770|ALBU_RAT Serum albumin OS=Rattus norvegicus GN=Alb PE=1 SV=2	P02770	P02770@53Q+21.98179	53	1	K.GLVLIAFSQYLQK.C	Q9(Wildcard / 21.9806)	0.00531915	0	585450675	863739403	0	0.926688	-1	0.373901	0	0	0	0.926688	0	0
21.9818	E+21.98179	E	0.658175	>>sp|P02770|ALBU_RAT Serum albumin OS=Rattus norvegicus GN=Alb PE=1 SV=2	P02770	P02770@254E+21.98179	254	1	R.FPNAEFAEITK.L	E8(Wildcard / 21.9803)	0	0.000540833	585450675	863739403	1.01867	0	-1	0.373901	1.01867	0	0	0	0	0
21.9818	E+21.98179	E	0.658175	>>sp|P02770|ALBU_RAT Serum albumin OS=Rattus norvegicus GN=Alb PE=1 SV=2	P02770	P02770@40E+21.98179	40	1	R.FKDLGEQHFK.G	E6(Wildcard / 21.9823)	0	0.000648508	585450675	863739403	1.16953	0	-1	0.373901	0	0	1.16953	0	0	0
21.9818	E+21.98179	E	0.658175	>>sp|P58775|TPM2_RAT Tropomyosin beta chain OS=Rattus norvegicus GN=Tpm2 PE=1 SV=1	P58775	P58775@115E+21.98179	115	1	K.LEEAEKAADESER.G	E3(Wildcard / 21.9817)	0.00384615	0	251491846	4.32877e+08	0	0.981999	-1	0.373901	0	0	0	0	0.981999	0
21.9818	E+21.98179	E	0.658175	>>sp|P62738|ACTA_RAT Actin, aortic smooth muscle OS=Rattus norvegicus GN=Acta2 PE=2 SV=1	P62738	P62738@109E+21.98179	109	1	R.VAPEEHPTLLTEAPLNPK.A	E12(Wildcard / 21.987)	0.000661376	0	6.57926e+08	8.80825e+08	0	1.11302	-1	0.373901	0	0	0	0	0	1.11302
21.9818	A+21.98179	A	0.658175	>>sp|P12346|TRFE_RAT Serotransferrin OS=Rattus norvegicus GN=Tf PE=1 SV=3	P12346	P12346@672A+21.98179	672	1	K.LPEGTTYEEYLGAEYLQAVGNIR.K	A13(Wildcard / 21.9834)	0	0.0135135	2.48734e+08	2.64459e+08	1.01867	0	-1	0.373901	1.01867	0	0	0	0	0
21.9818	A+21.98179	A	0.658175	>>sp|P02091|HBB1_RAT Hemoglobin subunit beta-1 OS=Rattus norvegicus GN=Hbb PE=1 SV=3	P02091	P02091@141A+21.98179	141	1	K.VVAGVASALAHK.Y	A8(Wildcard / 21.9864)	0	0.00104167	54249400	251068878	1.01867	0	-1	0.373901	1.01867	0	0	0	0	0
21.9818	A+21.98179	A	0.658175	>>sp|P47875|CSRP1_RAT Cysteine and glycine-rich protein 1 OS=Rattus norvegicus GN=Csrp1 PE=1 SV=2	P47875	P47875@77A+21.98179	77	1	K.GYGYGQGAGTLSMDKGESLGIK.H	A8(Wildcard / 21.9885)	0	0.00406504	252587181	231579079	1.01867	0	-1	0.373901	1.01867	0	0	0	0	0
21.9818	A+21.98179	A	0.658175	>>sp|P31232|TAGL_RAT Transgelin OS=Rattus norvegicus GN=Tagln PE=1 SV=2	P31232	P31232@95A+21.98179	95	1	K.Q[-17.02655]MEQVAQFLK.A	Q1(Gln->pyro-Glu / -17.0265); A6(Wildcard / 21.9821)	0	0.00123153	1.50482e+09	1277217013	1.01867	0	-1	0.373901	1.01867	0	0	0	0	0
21.9818	A+21.98179	A	0.658175	>>sp|P17475|A1AT_RAT Alpha-1-antiproteinase OS=Rattus norvegicus GN=Serpina1 PE=1 SV=2	P17475	P17475@334A+21.98179	334	1	R.VFNNDADLSGITEDAPLK.L	A6(Wildcard / 21.981)	0.0047619	0	1.18269e+08	133880665	0	0.981999	-1	0.373901	0	0	0	0	0.981999	0
21.9818	A+21.98179	A	0.658175	>>sp|P48199|CRP_RAT C-reactive protein OS=Rattus norvegicus GN=Crp PE=1 SV=1	P48199	P48199@72A+21.98179	72	1	R.SFSIFSYATK.T	A8(Wildcard / 21.981)	0.00483092	0	5.2192e+06	3.92628e+06	0	0.981999	-1	0.373901	0	0	0	0	0.981999	0
21.9818	L+21.98179	L	0.658175	>>sp|P11517|HBB2_RAT Hemoglobin subunit beta-2 OS=Rattus norvegicus PE=1 SV=2	P11517	P11517@15L+21.98179	15	1	K.ATVSGLWGK.V	L6(Wildcard / 21.9878)	0	0.00543478	83481800	7.76243e+07	1.01867	0	-1	0.373901	1.01867	0	0	0	0	0
21.9818	L+21.98179	L	0.658175	>>sp|P12346|TRFE_RAT Serotransferrin OS=Rattus norvegicus GN=Tf PE=1 SV=3	P12346	P12346@670L+21.98179	670	1	K.LPEGTTYEEYLGAEYLQAVGNIR.K	L11(Wildcard / 21.9796)	0	0.0135135	2.48734e+08	2.64459e+08	0.939284	0	-1	0.373901	0	0.939284	0	0	0	0
21.9818	L+21.98179	L	0.658175	>>sp|P68035|ACTC_RAT Actin, alpha cardiac muscle 1 OS=Rattus norvegicus GN=Actc1 PE=2 SV=1	P68035	P68035@301L+21.98179	301	1	K.DLYANNVLSGGTTMYPGIADR.M	L8(Wildcard / 21.9805)	0.00311526	0	1.14849e+08	7.63414e+07	0	0.981999	-1	0.373901	0	0	0	0	0.981999	0
21.9818	A+21.98179	A	0.658175	>>sp|P02770|ALBU_RAT Serum albumin OS=Rattus norvegicus GN=Alb PE=1 SV=2	P02770	P02770@26A+21.98179	26	3	R.EAHKSEIAHR.F	A2(Wildcard / 21.9821)	0.00151286	0.00302572	585450675	863739403	1.95796	0.981999	-1	0.520831	1.01867	0.939284	0	0	0.981999	0
21.9818	E+21.98179	E	0.658175	>>sp|P42930|HSPB1_RAT Heat shock protein beta-1 OS=Rattus norvegicus GN=Hspb1 PE=1 SV=1	P42930	P42930@199E+21.98179	199	2	R.AQIGGPESEQSGAK.-	E7(Wildcard / 21.9841)	0.00478469	0.00478469	8.22197e+07	52803945	1.16953	0.981999	-1	0.908186	0	0	1.16953	0	0.981999	0
21.9818	A+21.98179	A	0.658175	>>sp|P02770|ALBU_RAT Serum albumin OS=Rattus norvegicus GN=Alb PE=1 SV=2	P02770	P02770@576A+21.98179	576	2	K.TVMGDFAQFVDK.C	A7(Wildcard / 21.9808)	0.00107066	0.00107066	585450675	863739403	0.939284	1.11302	-1	0.910795	0	0.939284	0	0	0	1.11302
21.9818	Q+21.98179	Q	0.658175	>>sp|P31232|TAGL_RAT Transgelin OS=Rattus norvegicus GN=Tagln PE=1 SV=2	P31232	P31232@167Q+21.98179	167	13	R.EFTDSQLQEGK.H	Q6(Wildcard / 21.9781)	0.00307422	0.00263505	1.50482e+09	1277217013	6.10412	7.15643	-1.17239	0.655409	3.05602	1.87857	1.16953	1.85338	1.964	3.33906
21.9818	E+21.98179	E	0.658175	>>sp|P31232|TAGL_RAT Transgelin OS=Rattus norvegicus GN=Tagln PE=1 SV=2	P31232	P31232@72E+21.98179	72	16	K.LVNSLYPEGSKPVK.V	E8(Wildcard / 21.9807)	0.00427148	0.00332226	1.50482e+09	1277217013	7.03549	8.87879	-1.262	0.687857	0	4.69642	2.33907	3.70675	2.946	2.22604
21.9818	L+21.98179	L	0.658175	>>sp|P62738|ACTA_RAT Actin, aortic smooth muscle OS=Rattus norvegicus GN=Acta2 PE=2 SV=1	P62738	P62738@301L+21.98179	301	3	K.DLYANNVLSGGTTMYPGIADR.M	L8(Wildcard / 21.9856)	0.00623053	0.00311526	6.57926e+08	8.80825e+08	1.16953	1.90869	-1.63201	0.650169	0	0	1.16953	0.926688	0.981999	0
21.9818	Q+21.98179	Q	0.658175	>>sp|P85125|PTRF_RAT Polymerase I and transcript release factor OS=Rattus norvegicus GN=Ptrf PE=1 SV=1	P85125	P85125@71Q+21.98179	71	4	K.IIGAVDQIQLTQAQLEER.Q	Q9(Wildcard / 21.9853)	0.0247934	0.00826446	64010983	61030729	1.01867	2.83537	-2.7834	0.393554	1.01867	0	0	1.85338	0.981999	0
21.9818	Q+21.98179	Q	0.658175	>>sp|P85125|PTRF_RAT Polymerase I and transcript release factor OS=Rattus norvegicus GN=Ptrf PE=1 SV=1	P85125	P85125@89Q+21.98179	89	4	R.Q[-17.02655]AEMEGAVQSIQGELSK.L	Q1(Gln->pyro-Glu / -17.0265); Q9(Wildcard / 21.9804)	0.046875	0.015625	64010983	61030729	0.939284	2.83537	-3.01865	0.365773	0	0.939284	0	1.85338	0.981999	0
21.9818	E+21.98179	E	0.658175	>>sp|Q68FP1|GELS_RAT Gelsolin OS=Rattus norvegicus GN=Gsn PE=1 SV=1	Q68FP1	Q68FP1@380E+21.98179	380	3	R.Q[-17.02655]TQVSVLPEGGETPLFK.Q	Q1(Gln->pyro-Glu / -17.0265); E9(Wildcard / 21.9837)	0.1	0	2.92892e+07	22496689	0	3.02171	-3.02171	5.32462e-05	0	0	0	0.926688	0.981999	1.11302
27.9961	H+27.99613	H	0.944604	>>sp|Q63041|A1M_RAT Alpha-1-macroglobulin OS=Rattus norvegicus GN=A1m PE=1 SV=1	Q63041	Q63041@1049H+27.99613	1049	6	R.HSQGNTWLTAFVLK.A	H1(Wildcard / 27.9963)	0.0123457	0.0617284	48383291	75197256	5.3157	0.926688	5.73624	0.0496562	2.03735	0.939284	2.33907	0.926688	0	0
27.9961	H+27.99613	H	0.944604	>>sp|P01946|HBA_RAT Hemoglobin subunit alpha-1/2 OS=Rattus norvegicus GN=Hba1 PE=1 SV=3	P01946	P01946@73H+27.99613	73	5	K.AADHVEDLPGALSTLSDLHAHK.L	H4(Wildcard / 27.9998)	0	0.00561167	2.96585e+08	4.06266e+08	5.46656	0	5.46656	0.0968654	1.01867	0.939284	3.5086	0	0	0
27.9961	H+27.99613	H	0.944604	>>sp|Q9R063|PRDX5_RAT Peroxiredoxin-5, mitochondrial OS=Rattus norvegicus GN=Prdx5 PE=1 SV=1	Q9R063	Q9R063@103H+27.99613	103	4	K.THLPGFVEQAGALK.A	H2(Wildcard / 28.0024)	0	0.0740741	6.43386e+06	8.50293e+06	3.91591	0	3.91591	0.11677	2.03735	1.87857	0	0	0	0
27.9961	H+27.99613	H	0.944604	>>sp|P85125|PTRF_RAT Polymerase I and transcript release factor OS=Rattus norvegicus GN=Ptrf PE=1 SV=1	P85125	P85125@102H+27.99613	102	3	K.AHATTSNTVSK.L	H2(Wildcard / 27.9973)	0	0.0230769	64010983	61030729	3.12749	0	3.12749	0.00010273	1.01867	0.939284	1.16953	0	0	0
27.9961	H+27.99613	H	0.944604	>>sp|P34058|HS90B_RAT Heat shock protein HSP 90-beta OS=Rattus norvegicus GN=Hsp90ab1 PE=1 SV=4	P34058	P34058@205H+27.99613	205	11	K.HSQFIGYPITLYLEK.E	H1(Wildcard / 27.9965)	0.0625	0.166667	4.33592e+07	2.52881e+07	7.98269	3.02171	2.64178	0.0996722	3.05602	3.75714	1.16953	0.926688	0.981999	1.11302
27.9961	H+27.99613	H	0.944604	>>sp|Q63041|A1M_RAT Alpha-1-macroglobulin OS=Rattus norvegicus GN=A1m PE=1 SV=1	Q63041	Q63041@1077H+27.99613	1077	3	K.THITNAFNWLSMK.Q	H2(Wildcard / 27.9946)	0.0175439	0.0350877	48383291	75197256	2.33907	1.11302	2.10155	0.660667	0	0	2.33907	0	0	1.11302
27.9961	H+27.99613	H	0.944604	>>sp|P60901|PSA6_RAT Proteasome subunit alpha type-6 OS=Rattus norvegicus GN=Psma6 PE=1 SV=1	P60901	P60901@12H+27.99613	12	3	R.HITIFSPEGR.L	H1(Wildcard / 27.9952)	0.0333333	0.0666667	7539062	4.23129e+06	2.03735	0.981999	2.07469	0.665049	2.03735	0	0	0	0.981999	0
27.9961	H+27.99613	H	0.944604	>>sp|P48675|DESM_RAT Desmin OS=Rattus norvegicus GN=Des PE=1 SV=2	P48675	P48675@375H+27.99613	375	8	R.HLKDEMAR.H	H1(Wildcard / 27.9959)	0.0223881	0.0373134	2.23401e+08	2.58929e+08	5.16484	2.89069	1.78672	0.436752	3.05602	0.939284	1.16953	0.926688	1.964	0
27.9961	H+27.99613	H	0.944604	>>sp|P01048|KNT1_RAT T-kininogen 1 OS=Rattus norvegicus GN=Map1 PE=1 SV=2	P01048	P01048@172H+27.99613	172	8	K.HTHLFALR.E	H1(Wildcard / 27.9958)	0.125	0.208333	1457306	8.81665e+06	5.08545	3.02171	1.68297	0.0650061	2.03735	1.87857	1.16953	0.926688	0.981999	1.11302
27.9961	H+27.99613	H	0.944604	>>sp|P14046|A1I3_RAT Alpha-1-inhibitor 3 OS=Rattus norvegicus GN=A1i3 PE=1 SV=1	P14046	P14046@857H+27.99613	857	31	R.HTSSWLVTPK.S	H1(Wildcard / 27.9931)	0.0538117	0.0852018	165207780	2.52026e+08	19.3231	12.3285	1.56736	0.18271	7.13071	7.51427	4.67814	1.85338	4.91	5.5651
27.9961	H+27.99613	H	0.944604	>>sp|Q9Z1P2|ACTN1_RAT Alpha-actinin-1 OS=Rattus norvegicus GN=Actn1 PE=1 SV=1	Q9Z1P2	Q9Z1P2@705H+27.99613	705	15	K.HTNYTMEHIR.V	H1(Wildcard / 27.994)	0.133333	0.2	95315475	9.57818e+07	9.54125	6.22975	1.53156	0.473804	5.09337	0.939284	3.5086	0.926688	1.964	3.33906
27.9961	H+27.99613	H	0.944604	>>sp|P10860|DHE3_RAT Glutamate dehydrogenase 1, mitochondrial OS=Rattus norvegicus GN=Glud1 PE=1 SV=2	P10860	P10860@481H+27.99613	481	5	K.HGGTIPVVPTAEFQDR.I	H1(Wildcard / 27.9972)	0.08	0.12	1.44656e+07	1.96962e+07	2.89724	1.90869	1.51792	0.628301	1.01867	1.87857	0	0.926688	0.981999	0
27.9961	H+27.99613	H	0.944604	>>sp|P62738|ACTA_RAT Actin, aortic smooth muscle OS=Rattus norvegicus GN=Acta2 PE=2 SV=1	P62738	P62738@42H+27.99613	42	321	R.HQGVMVGMGQK.D	H1(Wildcard / 27.9938)	0.144565	0.204348	6.57926e+08	8.80825e+08	192.734	132.109	1.45891	0.0353521	71.3071	67.6285	53.7986	47.2611	48.118	36.7297
27.9961	H+27.99613	H	0.944604	>>sp|B0BNN3|CAH1_RAT Carbonic anhydrase 1 OS=Rattus norvegicus GN=Ca1 PE=1 SV=1	B0BNN3	B0BNN3@41H+27.99613	41	7	K.HDSSLKPVSVSYNPATAK.E	H1(Wildcard / 27.9996)	0.0967742	0.129032	6.98234e+06	7354043	4.06678	3.02171	1.34585	0.267691	1.01867	1.87857	1.16953	0.926688	0.981999	1.11302
27.9961	H+27.99613	H	0.944604	>>sp|P47875|CSRP1_RAT Cysteine and glycine-rich protein 1 OS=Rattus norvegicus GN=Csrp1 PE=1 SV=2	P47875	P47875@92H+27.99613	92	125	K.HEEAPGHRPTTNPNASK.F	H1(Wildcard / 27.9905)	0.0315849	0.0389171	252587181	231579079	70.4793	56.3751	1.25019	0.159885	25.4668	26.3	18.7126	18.5338	16.694	21.1474
27.9961	H+27.99613	H	0.944604	>>sp|Q7M0E3|DEST_RAT Destrin OS=Rattus norvegicus GN=Dstn PE=1 SV=3	Q7M0E3	Q7M0E3@133H+27.99613	133	26	K.HEYQANGPEDLNR.T	H1(Wildcard / 27.9965)	0.0278422	0.0324826	53851690	7.01832e+07	14.6188	12.0315	1.21504	0.311723	4.07469	4.69642	5.84767	4.63344	2.946	4.45208
27.9961	H+27.99613	H	0.944604	>>sp|P14046|A1I3_RAT Alpha-1-inhibitor 3 OS=Rattus norvegicus GN=A1i3 PE=1 SV=1	P14046	P14046@359H+27.99613	359	9	R.HGIPFFVK.V	H1(Wildcard / 27.9949)	0.012987	0.0162338	165207780	2.52026e+08	5.23631	4.32106	1.21181	0.788489	1.01867	1.87857	2.33907	0	0.981999	3.33906
27.9961	H+27.99613	H	0.944604	>>sp|P24090|FETUA_RAT Alpha-2-HS-glycoprotein OS=Rattus norvegicus GN=Ahsg PE=1 SV=2	P24090	P24090@306H+27.99613	306	43	R.HAFSPVASVESASGEVLHSPK.V	H1(Wildcard / 27.9941)	0.0606061	0.069697	40815258	5.07651e+07	23.0088	19.7216	1.16668	0.666952	9.16806	10.3321	3.5086	7.4135	7.85599	4.45208
27.9961	H+27.99613	H	0.944604	>>sp|P62845|RS15_RAT 40S ribosomal protein S15 OS=Rattus norvegicus GN=Rps15 PE=1 SV=2	P62845	P62845@128H+27.99613	128	17	K.HGRPGIGATHSSR.F	H1(Wildcard / 27.9952)	0.32	0.36	7.77997e+06	7688027	9.23161	7.9521	1.1609	0.489773	4.07469	2.81785	2.33907	2.78006	2.946	2.22604
27.9961	H+27.99613	H	0.944604	>>sp|P04692|TPM1_RAT Tropomyosin alpha-1 chain OS=Rattus norvegicus GN=Tpm1 PE=1 SV=3	P04692	P04692@153H+27.99613	153	30	K.HIAEDADRK.Y	H1(Wildcard / 27.9948)	0.212121	0.242424	9.1794e+07	9.76549e+07	15.8939	13.7335	1.15731	0.787916	8.14939	6.57499	1.16953	4.63344	6.87399	2.22604
27.9961	H+27.99613	H	0.944604	>>sp|P58775|TPM2_RAT Tropomyosin beta chain OS=Rattus norvegicus GN=Tpm2 PE=1 SV=1	P58775	P58775@153H+27.99613	153	67	K.HIAEDSDR.K	H1(Wildcard / 27.9943)	0.188235	0.205882	251491846	4.32877e+08	35.9793	31.7123	1.13455	0.679553	13.2428	12.2107	10.5258	8.34019	16.694	6.67812
27.9961	H+27.99613	H	0.944604	>>sp|Q9QXQ0|ACTN4_RAT Alpha-actinin-4 OS=Rattus norvegicus GN=Actn4 PE=1 SV=2	Q9QXQ0	Q9QXQ0@724H+27.99613	724	38	K.HTNYTMEHLR.V	H1(Wildcard / 27.9968)	0.12766	0.141844	1.7634e+07	16280387	20.572	18.2059	1.12996	0.583017	8.14939	6.57499	5.84767	6.48681	3.928	7.79114
27.9961	H+27.99613	H	0.944604	>>sp|P62494|RB11A_RAT Ras-related protein Rab-11A OS=Rattus norvegicus GN=Rab11a PE=1 SV=3	P62494	P62494@96H+27.99613	96	8	K.HLTYENVER.W	H1(Wildcard / 27.9964)	0.097561	0.097561	20683518	19680656	4.21764	3.81737	1.10485	0.895958	0	1.87857	2.33907	1.85338	1.964	0
27.9961	H+27.99613	H	0.944604	>>sp|P97541|HSPB6_RAT Heat shock protein beta-6 OS=Rattus norvegicus GN=Hspb6 PE=1 SV=1	P97541	P97541@82H+27.99613	82	29	K.HFSPEEISVK.V	H1(Wildcard / 27.9951)	0.0736842	0.0789474	6.83365e+07	52533692	15.6375	14.2372	1.09836	0.6778	5.09337	4.69642	5.84767	2.78006	5.89199	5.5651
27.9961	H+27.99613	H	0.944604	>>sp|P62260|1433E_RAT 14-3-3 protein epsilon OS=Rattus norvegicus GN=Ywhae PE=1 SV=1	P62260	P62260@107H+27.99613	107	6	K.HLIPAANTGESK.V	H1(Wildcard / 27.9964)	0.0344828	0.0344828	7.08988e+06	6.34036e+06	3.35774	3.07702	1.09123	0.920813	1.01867	0	2.33907	0	1.964	1.11302
27.9961	H+27.99613	H	0.944604	>>sp|P25113|PGAM1_RAT Phosphoglycerate mutase 1 OS=Rattus norvegicus GN=Pgam1 PE=1 SV=4	P25113	P25113@11H+27.99613	11	22	R.HGESAWNLENR.F	H1(Wildcard / 27.9967)	0.135802	0.135802	3.54602e+07	19466295	11.4913	10.9738	1.04716	0.747533	3.05602	3.75714	4.67814	3.70675	3.928	3.33906
27.9961	H+27.99613	H	0.944604	>>sp|P07335|KCRB_RAT Creatine kinase B-type OS=Rattus norvegicus GN=Ckb PE=1 SV=2	P07335	P07335@97H+27.99613	97	30	R.HGGYQPSDEHK.T	H1(Wildcard / 27.9952)	0.0882353	0.0882353	9.79582e+07	1.12266e+08	15.4151	14.7912	1.04218	0.908903	8.14939	3.75714	3.5086	5.56013	5.89199	3.33906
27.9961	H+27.99613	H	0.944604	>>sp|P41350|CAV1_RAT Caveolin-1 OS=Rattus norvegicus GN=Cav1 PE=1 SV=3	P41350	P41350@58H+27.99613	58	12	K.HLNDDVVK.I	H1(Wildcard / 27.9956)	0.0560748	0.0560748	4.72114e+07	3.09114e+07	6.25498	6.04341	1.03501	0.706778	2.03735	1.87857	2.33907	1.85338	1.964	2.22604
27.9961	H+27.99613	H	0.944604	>>sp|P07632|SODC_RAT Superoxide dismutase [Cu-Zn] OS=Rattus norvegicus GN=Sod1 PE=1 SV=2	P07632	P07632@81H+27.99613	81	38	R.HVGDLGNVAAGK.D	H1(Wildcard / 27.9931)	0.104396	0.104396	2.05453e+07	3.25096e+07	19.6328	19.0016	1.03322	0.857044	8.14939	5.6357	5.84767	7.4135	4.91	6.67812
27.9961	H+27.99613	H	0.944604	>>sp|Q6P6V0|G6PI_RAT Glucose-6-phosphate isomerase OS=Rattus norvegicus GN=Gpi PE=1 SV=1	Q6P6V0	Q6P6V0@242H+27.99613	242	28	K.HFVALSTNTDK.V	H1(Wildcard / 27.9972)	0.175	0.175	1.53059e+07	2.53659e+07	14.3885	13.9955	1.02808	0.795766	4.07469	5.6357	4.67814	4.63344	4.91	4.45208
27.9961	H+27.99613	H	0.944604	>>sp|Q64119|MYL6_RAT Myosin light polypeptide 6 OS=Rattus norvegicus GN=Myl6 PE=1 SV=3	Q64119	Q64119@111H+27.99613	111	72	R.HVLVTLGEK.M	H1(Wildcard / 27.9949)	0.130909	0.130909	5.99227e+07	7.47354e+07	36.6089	36.2605	1.00961	0.950738	12.2241	15.0285	9.35628	11.1203	11.784	13.3562
27.9961	H+27.99613	H	0.944604	>>sp|P12346|TRFE_RAT Serotransferrin OS=Rattus norvegicus GN=Tf PE=1 SV=3	P12346	P12346@554H+27.99613	554	36	K.HQTVLENTNGK.N	H1(Wildcard / 27.9957)	0.038961	0.038961	2.48734e+08	2.64459e+08	18.4632	18.3166	1.00801	0.973504	8.14939	5.6357	4.67814	4.63344	5.89199	7.79114
27.9961	H+27.99613	H	0.944604	>>sp|P30839|AL3A2_RAT Fatty aldehyde dehydrogenase OS=Rattus norvegicus GN=Aldh3a2 PE=1 SV=1	P30839	P30839@200H+27.99613	200	2	K.HLTPVTLELGGK.S	H1(Wildcard / 27.9953)	0.0952381	0	2.10926e+06	2.08712e+06	0	1.90869	-1	0.11645	0	0	0	0.926688	0.981999	0
27.9961	H+27.99613	H	0.944604	>>sp|P07943|ALDR_RAT Aldose reductase OS=Rattus norvegicus GN=Akr1b1 PE=1 SV=3	P07943	P07943@307H+27.99613	307	2	K.HKDYPFHAEV.-	H1(Wildcard / 27.999)	0.0740741	0	7.10429e+06	8.11303e+06	0	2.09502	-1	0.11767	0	0	0	0	0.981999	1.11302
27.9961	H+27.99613	H	0.944604	>>sp|P02770|ALBU_RAT Serum albumin OS=Rattus norvegicus GN=Alb PE=1 SV=2	P02770	P02770@170H+27.99613	170	3	R.HPYFYAPELLYYAEK.Y	H1(Wildcard / 27.9965)	0.00779221	0	585450675	863739403	0	2.9664	-1	0.140278	0	0	0	1.85338	0	1.11302
27.9961	H+27.99613	H	0.944604	>>sp|B0K020|CISD1_RAT CDGSH iron-sulfur domain-containing protein 1 OS=Rattus norvegicus GN=Cisd1 PE=3 SV=1	B0K020	B0K020@90H+27.99613	90	3	K.HNEETGDNVGPLIIK.K	H1(Wildcard / 28.0033)	0	0.375	120566	2.78253e+06	2.89724	0	-1	0.149906	1.01867	1.87857	0	0	0	0
27.9961	H+27.99613	H	0.944604	>>sp|P17074|RS19_RAT 40S ribosomal protein S19 OS=Rattus norvegicus GN=Rps19 PE=2 SV=3	P17074	P17074@42H+27.99613	42	3	K.HKELAPYDENWFYTR.A	H1(Wildcard / 28.0102)	0	0.333333	1715651	14145756	2.89724	0	-1	0.149906	1.01867	1.87857	0	0	0	0
27.9961	H+27.99613	H	0.944604	>>sp|Q9Z1P2|ACTN1_RAT Alpha-actinin-1 OS=Rattus norvegicus GN=Actn1 PE=1 SV=1	Q9Z1P2	Q9Z1P2@186H+27.99613	186	2	R.HRPELIDYGK.L	H1(Wildcard / 27.9989)	0	0.0215054	95315475	9.57818e+07	2.03735	0	-1	0.373901	2.03735	0	0	0	0	0
27.9961	H+27.99613	H	0.944604	>>tr|B7Z992|B7Z992_HUMAN cDNA FLJ53698, highly similar to Gelsolin OS=Homo sapiens PE=2 SV=1	B7Z992	B7Z992@111H+27.99613	111	2	K.HVVPNEVVVQR.L	H1(Wildcard / 27.9951)	0.025974	0	10312088	NA	0	1.85338	-1	0.373901	0	0	0	1.85338	0	0
27.9961	H+27.99613	H	0.944604	>>sp|P12814|ACTN1_HUMAN Alpha-actinin-1 OS=Homo sapiens GN=ACTN1 PE=1 SV=2	P12814	P12814@705H+27.99613	705	2	K.HTNYTMEHIR.V	H1(Wildcard / 27.9966)	0.0444444	0	27763314	NA	0	1.85338	-1	0.373901	0	0	0	1.85338	0	0
27.9961	H+27.99613	H	0.944604	>>sp|P21291|CSRP1_HUMAN Cysteine and glycine-rich protein 1 OS=Homo sapiens GN=CSRP1 PE=1 SV=3	P21291	P21291@92H+27.99613	92	2	K.HEEAPGHRPTTNPNASK.F	H1(Wildcard / 27.9967)	0.00112803	0	12890110	NA	0	1.85338	-1	0.373901	0	0	0	1.85338	0	0
27.9961	H+27.99613	H	0.944604	>>sp|P21333|FLNA_HUMAN Filamin-A OS=Homo sapiens GN=FLNA PE=1 SV=4	P21333	P21333@743H+27.99613	743	2	K.HTAMVSWGGVSIPNSPFR.V	H1(Wildcard / 27.9972)	0.333333	0	198309382	NA	0	1.85338	-1	0.373901	0	0	0	1.85338	0	0
27.9961	H+27.99613	H	0.944604	>>sp|Q9Z1H9|PRDBP_RAT Protein kinase C delta-binding protein OS=Rattus norvegicus GN=Prkcdbp PE=1 SV=1	Q9Z1H9	Q9Z1H9@71H+27.99613	71	2	R.SHDTTSNTLAQLLAK.A	H2(Wildcard / 27.993)	0.031746	0	1.21454e+07	8.41976e+06	0	1.85338	-1	0.373901	0	0	0	1.85338	0	0
27.9961	H+27.99613	H	0.944604	>>sp|Q62969|PTGIS_RAT Prostacyclin synthase OS=Rattus norvegicus GN=Ptgis PE=2 SV=1	Q62969	Q62969@62H+27.99613	62	1	K.HGDIFTVLVGGR.Y	H1(Wildcard / 27.9961)	0	0.0357143	4.09497e+06	6653910	1.01867	0	-1	0.373901	1.01867	0	0	0	0	0
27.9961	H+27.99613	H	0.944604	>>sp|Q03626|MUG1_RAT Murinoglobulin-1 OS=Rattus norvegicus GN=Mug1 PE=2 SV=1	Q03626	Q03626@867H+27.99613	867	1	R.HTSSWLVTPK.S	H1(Wildcard / 27.9986)	0	0.0044843	33459045	4.92185e+07	1.01867	0	-1	0.373901	1.01867	0	0	0	0	0
27.9961	H+27.99613	H	0.944604	>>sp|P62246|RS15A_RAT 40S ribosomal protein S15a OS=Rattus norvegicus GN=Rps15a PE=1 SV=2	P62246	P62246@44H+27.99613	44	1	K.HGYIGEFEIIDDHR.A	H1(Wildcard / 28.0037)	0	0.1	346883	6.1044e+06	1.01867	0	-1	0.373901	1.01867	0	0	0	0	0
27.9961	H+27.99613	H	0.944604	>>sp|P47875|CSRP1_RAT Cysteine and glycine-rich protein 1 OS=Rattus norvegicus GN=Csrp1 PE=1 SV=2	P47875	P47875@191H+27.99613	191	1	K.GFGFGQGAGALVHSE.-	H13(Wildcard / 27.9991)	0	0.000780031	252587181	231579079	1.01867	0	-1	0.373901	1.01867	0	0	0	0	0
27.9961	H+27.99613	H	0.944604	>>sp|Q9Z0W7|CLIC4_RAT Chloride intracellular channel protein 4 OS=Rattus norvegicus GN=Clic4 PE=1 SV=3	Q9Z0W7	Q9Z0W7@111H+27.99613	111	1	K.HPESNTAGMDIFAK.F	H1(Wildcard / 27.9967)	0	0.0555556	6795853	1.72351e+06	0.939284	0	-1	0.373901	0	0.939284	0	0	0	0
27.9961	H+27.99613	H	0.944604	>>sp|P26644|APOH_RAT Beta-2-glycoprotein 1 OS=Rattus norvegicus GN=Apoh PE=2 SV=2	P26644	P26644@281H+27.99613	281	1	K.EHSSLAFWK.T	H2(Wildcard / 27.9956)	0	0.0114943	4.20299e+06	5.08497e+06	0.939284	0	-1	0.373901	0	0.939284	0	0	0	0
27.9961	H+27.99613	H	0.944604	>>sp|P62738|ACTA_RAT Actin, aortic smooth muscle OS=Rattus norvegicus GN=Acta2 PE=2 SV=1	P62738	P62738@103H+27.99613	103	1	R.VAPEEHPTLLTEAPLNPK.A	H6(Wildcard / 27.9996)	0	0.000661376	6.57926e+08	8.80825e+08	0.939284	0	-1	0.373901	0	0.939284	0	0	0	0
27.9961	H+27.99613	H	0.944604	>>sp|Q7M0E3|DEST_RAT Destrin OS=Rattus norvegicus GN=Dstn PE=1 SV=3	Q7M0E3	Q7M0E3@70H+27.99613	70	1	K.HFVGM[+15.99492]LPEK.D	H1(Wildcard / 28.0003); M5(Oxidation / 15.9949)	0	0.0217391	53851690	7.01832e+07	0.939284	0	-1	0.373901	0	0.939284	0	0	0	0
27.9961	H+27.99613	H	0.944604	>>sp|P08934|KNG1_RAT Kininogen-1 OS=Rattus norvegicus GN=Kng1 PE=2 SV=1	P08934	P08934@173H+27.99613	173	1	K.HTHLFALGEVK.S	H1(Wildcard / 27.9957)	0	0.0227273	4.92781e+06	4.75393e+06	1.16953	0	-1	0.373901	0	0	1.16953	0	0	0
27.9961	H+27.99613	H	0.944604	>>sp|Q6P9V9|TBA1B_RAT Tubulin alpha-1B chain OS=Rattus norvegicus GN=Tuba1b PE=1 SV=1	Q6P9V9	Q6P9V9@266H+27.99613	266	1	R.IHFPLATYAPVISAEK.A	H2(Wildcard / 28.0028)	0	0.00452489	38940156	5.10354e+07	1.16953	0	-1	0.373901	0	0	1.16953	0	0	0
27.9961	H+27.99613	H	0.944604	>>sp|P01946|HBA_RAT Hemoglobin subunit alpha-1/2 OS=Rattus norvegicus GN=Hba1 PE=1 SV=3	P01946	P01946@46H+27.99613	46	1	K.TYFSHIDVSPGSAQVK.A	H5(Wildcard / 28.0017)	0	0.00142045	2.96585e+08	4.06266e+08	1.16953	0	-1	0.373901	0	0	1.16953	0	0	0
27.9961	H+27.99613	H	0.944604	>>sp|P11142|HSP7C_HUMAN Heat shock cognate 71 kDa protein OS=Homo sapiens GN=HSPA8 PE=1 SV=1	P11142	P11142@89H+27.99613	89	1	K.HWPFMVVNDAGRPK.V	H1(Wildcard / 27.9963)	0.0117647	0	11501944	NA	0	0.926688	-1	0.373901	0	0	0	0.926688	0	0
27.9961	H+27.99613	H	0.944604	>>sp|P63259|ACTG_RAT Actin, cytoplasmic 2 OS=Rattus norvegicus GN=Actg1 PE=1 SV=1	P63259	P63259@161H+27.99613	161	1	R.TTGIVMDSGDGVTHTVPIYEGYALPHAILR.L	H14(Wildcard / 28.0037)	0.0027248	0	1.20066e+08	116378764	0	0.926688	-1	0.373901	0	0	0	0.926688	0	0
27.9961	H+27.99613	H	0.944604	>>sp|P19132|FRIH_RAT Ferritin heavy chain OS=Rattus norvegicus GN=Fth1 PE=1 SV=3	P19132	P19132@174H+27.99613	174	1	K.HTLGHGDES.-	H1(Wildcard / 27.9967)	0.25	0	2.08893e+07	1.86202e+07	0	0.981999	-1	0.373901	0	0	0	0	0.981999	0
27.9961	H+27.99613	H	0.944604	>>sp|P35435|ATPG_RAT ATP synthase subunit gamma, mitochondrial OS=Rattus norvegicus GN=Atp5c1 PE=1 SV=2	P35435	P35435@66H+27.99613	66	1	K.HLIIGVSSDR.G	H1(Wildcard / 27.9989)	0.012987	0	4.39851e+06	3.52993e+06	0	0.981999	-1	0.373901	0	0	0	0	0.981999	0
27.9961	H+27.99613	H	0.944604	>>sp|P53534|PYGB_RAT Glycogen phosphorylase, brain form (Fragment) OS=Rattus norvegicus GN=Pygb PE=1 SV=3	P53534	P53534@411H+27.99613	411	1	R.HLDHVAALFPGDVDR.L	H1(Wildcard / 27.9994)	0.0181818	0	2.95641e+07	1.74985e+07	0	0.981999	-1	0.373901	0	0	0	0	0.981999	0
27.9961	H+27.99613	H	0.944604	>>sp|P04785|PDIA1_RAT Protein disulfide-isomerase OS=Rattus norvegicus GN=P4hb PE=1 SV=2	P04785	P04785@233H+27.99613	233	1	K.HNQLPLVIEFTEQTAPK.I	H1(Wildcard / 28.0019)	0.0333333	0	1.71004e+07	2.06029e+07	0	0.981999	-1	0.373901	0	0	0	0	0.981999	0
27.9961	H+27.99613	H	0.944604	>>sp|P14480|FIBB_RAT Fibrinogen beta chain OS=Rattus norvegicus GN=Fgb PE=1 SV=4	P14480	P14480@447H+27.99613	447	1	K.HGTDDGVVWMNWK.G	H1(Wildcard / 27.9929)	0.0277778	0	1.35617e+07	1.76137e+07	0	1.11302	-1	0.373901	0	0	0	0	0	1.11302
27.9961	H+27.99613	H	0.944604	>>sp|P50137|TKT_RAT Transketolase OS=Rattus norvegicus GN=Tkt PE=1 SV=1	P50137	P50137@233H+27.99613	233	1	K.HQPTAIIAK.T	H1(Wildcard / 27.9969)	0.125	0	6234823	8.68579e+06	0	1.11302	-1	0.373901	0	0	0	0	0	1.11302
27.9961	H+27.99613	H	0.944604	>>sp|P17220|PSA2_RAT Proteasome subunit alpha type-2 OS=Rattus norvegicus GN=Psma2 PE=1 SV=3	P17220	P17220@71H+27.99613	71	1	K.HIGLVYSGMGPDYR.V	H1(Wildcard / 27.997)	0.0833333	0	4.01325e+06	2.28063e+06	0	1.11302	-1	0.373901	0	0	0	0	0	1.11302
27.9961	H+27.99613	H	0.944604	>>sp|P04639|APOA1_RAT Apolipoprotein A-I OS=Rattus norvegicus GN=Apoa1 PE=1 SV=2	P04639	P04639@203H+27.99613	203	1	K.NHPTLIEYHTK.A	H2(Wildcard / 27.9951)	0.00431034	0	198049561	1.12217e+08	0	1.11302	-1	0.373901	0	0	0	0	0	1.11302
27.9961	H+27.99613	H	0.944604	>>sp|P62630|EF1A1_RAT Elongation factor 1-alpha 1 OS=Rattus norvegicus GN=Eef1a1 PE=2 SV=1	P62630	P62630@136H+27.99613	136	1	R.EHALLAYTLGVK.Q	H2(Wildcard / 27.9959)	0.0526316	0	1.91624e+07	14744701	0	1.11302	-1	0.373901	0	0	0	0	0	1.11302
27.9961	H+27.99613	H	0.944604	>>sp|P08932|KNT2_RAT T-kininogen 2 OS=Rattus norvegicus PE=1 SV=2	P08932	P08932@172H+27.99613	172	3	K.HTHLFALTEVK.S	H1(Wildcard / 27.9949)	0.0172414	0.0344828	6.99546e+06	1.72082e+07	1.95796	0.981999	-1	0.520831	1.01867	0.939284	0	0	0.981999	0
27.9961	H+27.99613	H	0.944604	>>sp|P97541|HSPB6_RAT Heat shock protein beta-6 OS=Rattus norvegicus GN=Hspb6 PE=1 SV=1	P97541	P97541@103H+27.99613	103	49	R.HEERPDEHGFIAR.E	H1(Wildcard / 27.9949)	0.103306	0.0991736	6.83365e+07	52533692	24.5594	25.1003	-1.02202	0.821817	8.14939	9.39284	7.01721	8.34019	7.85599	8.90416
27.9961	H+27.99613	H	0.944604	>>sp|Q9Z1Z9|PDLI7_RAT PDZ and LIM domain protein 7 OS=Rattus norvegicus GN=Pdlim7 PE=1 SV=1	Q9Z1Z9	Q9Z1Z9@246H+27.99613	246	26	R.HSQPATPTPLQNR.T	H1(Wildcard / 27.995)	0.141414	0.121212	2.89441e+07	3.21459e+07	12.8196	13.9402	-1.08741	0.789476	5.09337	1.87857	5.84767	5.56013	3.928	4.45208
27.9961	H+27.99613	H	0.944604	>>sp|O35509|RB11B_RAT Ras-related protein Rab-11B OS=Rattus norvegicus GN=Rab11b PE=1 SV=4	O35509	O35509@96H+27.99613	96	4	K.HLTYENVER.W	H1(Wildcard / 27.9958)	0.0487805	0.0487805	9.08366e+06	1.2315e+06	2.03735	2.22604	-1.09262	0.95314	2.03735	0	0	0	0	2.22604
27.9961	H+27.99613	H	0.944604	>>sp|P19511|AT5F1_RAT ATP synthase F(0) complex subunit B1, mitochondrial OS=Rattus norvegicus GN=Atp5f1 PE=1 SV=1	P19511	P19511@222H+27.99613	222	15	K.HVIQSISAQQEKETIAK.C	H1(Wildcard / 28.0011)	0.285714	0.25	27781405	11933719	7.27366	7.9521	-1.09327	0.607109	3.05602	1.87857	2.33907	2.78006	2.946	2.22604
27.9961	H+27.99613	H	0.944604	>>sp|P31232|TAGL_RAT Transgelin OS=Rattus norvegicus GN=Tagln PE=1 SV=2	P31232	P31232@173H+27.99613	173	372	K.HVIGLQMGSNR.G	H1(Wildcard / 27.9908)	0.192529	0.163793	1.50482e+09	1277217013	178.378	201.744	-1.13099	0.463286	41.7656	62.932	73.6807	63.0148	69.7219	69.0072
27.9961	H+27.99613	H	0.944604	>>sp|P00787|CATB_RAT Cathepsin B OS=Rattus norvegicus GN=Ctsb PE=1 SV=2	P00787	P00787@269H+27.99613	269	9	K.HEAGDVM[+15.99492]GGHAIR.I	H1(Wildcard / 27.9953); M7(Oxidation / 15.9949)	0.121951	0.097561	6.52024e+06	4435158	4.21764	5.06141	-1.20006	0.744349	0	1.87857	2.33907	1.85338	0.981999	2.22604
27.9961	H+27.99613	H	0.944604	>>sp|O35783|CALU_RAT Calumenin OS=Rattus norvegicus GN=Calu PE=1 SV=1	O35783	O35783@272H+27.99613	272	7	R.HLVYESDQDKDGK.L	H1(Wildcard / 27.995)	0.0571429	0.0428571	5.25378e+06	7.19224e+06	3.27835	4.00371	-1.22126	0.763567	0	0.939284	2.33907	0.926688	1.964	1.11302
27.9961	H+27.99613	H	0.944604	>>sp|B2RZ37|REEP5_RAT Receptor expression-enhancing protein 5 OS=Rattus norvegicus GN=Reep5 PE=1 SV=1	B2RZ37	B2RZ37@148H+27.99613	148	9	K.HESQVDSVVK.D	H1(Wildcard / 27.9967)	0.138889	0.111111	4.70394e+06	5.3685e+06	4.06678	5.06141	-1.24458	0.505725	1.01867	1.87857	1.16953	1.85338	0.981999	2.22604
27.9961	H+27.99613	H	0.944604	>>sp|Q68FP1|GELS_RAT Gelsolin OS=Rattus norvegicus GN=Gsn PE=1 SV=1	Q68FP1	Q68FP1@176H+27.99613	176	26	K.HVVPNEVVVQR.L	H1(Wildcard / 27.9934)	0.194805	0.142857	2.92892e+07	22496689	11.4913	15.1638	-1.31959	0.212846	3.05602	3.75714	4.67814	3.70675	5.89199	5.5651
27.9961	H+27.99613	H	0.944604	>>sp|Q9JK11|RTN4_RAT Reticulon-4 OS=Rattus norvegicus GN=Rtn4 PE=1 SV=1	Q9JK11	Q9JK11@1129H+27.99613	1129	7	R.HQVQIDHYLGLANK.S	H1(Wildcard / 27.9958)	0.142857	0.107143	2.35662e+06	3.04912e+06	3.0481	4.13473	-1.35649	0.628705	0	1.87857	1.16953	0.926688	0.981999	2.22604
27.9961	H+27.99613	H	0.944604	>>sp|Q03626|MUG1_RAT Murinoglobulin-1 OS=Rattus norvegicus GN=Mug1 PE=2 SV=1	Q03626	Q03626@439H+27.99613	439	7	R.HAEEHHTAYAVYSLSK.S	H1(Wildcard / 27.9972)	0.133333	0.1	33459045	4.92185e+07	3.0481	4.19004	-1.37464	0.691127	0	1.87857	1.16953	0	1.964	2.22604
27.9961	H+27.99613	H	0.944604	>>sp|P04785|PDIA1_RAT Protein disulfide-isomerase OS=Rattus norvegicus GN=P4hb PE=1 SV=2	P04785	P04785@258H+27.99613	258	10	K.THILLFLPK.S	H2(Wildcard / 27.9934)	0.0909091	0.0606061	1.71004e+07	2.06029e+07	4.29703	6.04341	-1.40642	0.280758	1.01867	0.939284	2.33907	1.85338	1.964	2.22604
27.9961	H+27.99613	H	0.944604	>>sp|P14046|A1I3_RAT Alpha-1-inhibitor 3 OS=Rattus norvegicus GN=A1i3 PE=1 SV=1	P14046	P14046@439H+27.99613	439	17	R.HAEAHHTAYAVYSLSK.S	H1(Wildcard / 27.9932)	0.0793651	0.0555556	165207780	2.52026e+08	7.27366	10.2335	-1.40692	0.317329	3.05602	1.87857	2.33907	1.85338	3.928	4.45208
27.9961	H+27.99613	H	0.944604	>>sp|P12346|TRFE_RAT Serotransferrin OS=Rattus norvegicus GN=Tf PE=1 SV=3	P12346	P12346@226H+27.99613	226	171	K.HTTIFEVLPQK.A	H1(Wildcard / 27.9944)	0.113102	0.0783875	2.48734e+08	2.64459e+08	71.8077	101.922	-1.41937	0.0458233	27.5042	24.4214	19.8821	28.7273	35.352	37.8427
27.9961	H+27.99613	H	0.944604	>>sp|Q5M7U6|ARP2_RAT Actin-related protein 2 OS=Rattus norvegicus GN=Actr2 PE=2 SV=1	Q5M7U6	Q5M7U6@87H+27.99613	87	5	K.HLWDYTFGPEK.L	H1(Wildcard / 27.9943)	0.214286	0.142857	1.51534e+06	1.00214e+06	1.95796	2.83537	-1.44813	0.665341	1.01867	0.939284	0	1.85338	0.981999	0
27.9961	H+27.99613	H	0.944604	>>sp|P15999|ATPA_RAT ATP synthase subunit alpha, mitochondrial OS=Rattus norvegicus GN=Atp5a1 PE=1 SV=2	P15999	P15999@306H+27.99613	306	10	K.HALIIYDDLSK.Q	H1(Wildcard / 27.9959)	0.0705882	0.0470588	5.13865e+07	52344014	4.06678	6.04341	-1.48605	0.0834736	1.01867	1.87857	1.16953	1.85338	1.964	2.22604
27.9961	H+27.99613	H	0.944604	>>sp|P23928|CRYAB_RAT Alpha-crystallin B chain OS=Rattus norvegicus GN=Cryab PE=1 SV=1	P23928	P23928@83H+27.99613	83	13	K.HFSPEELK.V	H1(Wildcard / 27.9966)	0.195122	0.121951	41110237	19226907	5.23631	8.08312	-1.54367	0.163057	1.01867	1.87857	2.33907	2.78006	1.964	3.33906
27.9961	H+27.99613	H	0.944604	>>sp|Q63524|TMED2_RAT Transmembrane emp24 domain-containing protein 2 OS=Rattus norvegicus GN=Tmed2 PE=1 SV=1	Q63524	Q63524@146H+27.99613	146	18	K.HEQEYMEVR.E	H1(Wildcard / 27.9958)	0.458333	0.291667	4531744	3.53656e+06	6.96402	10.9738	-1.57579	0.161556	2.03735	3.75714	1.16953	3.70675	3.928	3.33906
27.9961	H+27.99613	H	0.944604	>>sp|Q9Z0V6|PRDX3_RAT Thioredoxin-dependent peroxide reductase, mitochondrial OS=Rattus norvegicus GN=Prdx3 PE=1 SV=2	Q9Z0V6	Q9Z0V6@198H+27.99613	198	13	K.HLSVNDLPVGR.S	H1(Wildcard / 27.9938)	0.470588	0.294118	3.06489e+06	2.71823e+06	5.08545	8.13843	-1.60034	0.121107	2.03735	1.87857	1.16953	1.85338	2.946	3.33906
27.9961	H+27.99613	H	0.944604	>>sp|Q08163|CAP1_RAT Adenylyl cyclase-associated protein 1 OS=Rattus norvegicus GN=Cap1 PE=1 SV=3	Q08163	Q08163@71H+27.99613	71	6	K.HAEMVHTGLK.L	H1(Wildcard / 27.9959)	0.108108	0.0540541	10345189	9.8597e+06	2.10882	4.13473	-1.96068	0.290489	0	0.939284	1.16953	0.926688	0.981999	2.22604
27.9961	H+27.99613	H	0.944604	>>sp|P04904|GSTA3_RAT Glutathione S-transferase alpha-3 OS=Rattus norvegicus GN=Gsta3 PE=1 SV=3	P04904	P04904@143H+27.99613	143	3	K.SHGQDYLVGNR.L	H2(Wildcard / 27.9972)	0.0350877	0.0175439	9923178	5.08804e+06	1.01867	2.03971	-2.00232	0.520291	1.01867	0	0	0.926688	0	1.11302
27.9961	H+27.99613	H	0.944604	>>sp|P82995|HS90A_RAT Heat shock protein HSP 90-alpha OS=Rattus norvegicus GN=Hsp90aa1 PE=1 SV=3	P82995	P82995@210H+27.99613	210	13	K.HSQFIGYPITLFVEK.E	H1(Wildcard / 28.0028)	0.134328	0.0597015	1.5881e+07	1.1621e+07	4.06678	9.19614	-2.26129	0.0931229	1.01867	1.87857	1.16953	2.78006	1.964	4.45208
27.9961	H+27.99613	H	0.944604	>>sp|P63018|HSP7C_RAT Heat shock cognate 71 kDa protein OS=Rattus norvegicus GN=Hspa8 PE=1 SV=1	P63018	P63018@89H+27.99613	89	18	K.HWPFMVVNDAGRPK.V	H1(Wildcard / 27.9957)	0.152941	0.0588235	6.32987e+07	5.6277e+07	5.00606	13.3309	-2.66295	0.0953303	1.01867	2.81785	1.16953	3.70675	2.946	6.67812
27.9961	H+27.99613	H	0.944604	>>sp|P24368|PPIB_RAT Peptidyl-prolyl cis-trans isomerase B OS=Rattus norvegicus GN=Ppib PE=1 SV=3	P24368	P24368@132H+27.99613	132	8	K.HYGPGWVSMANAGK.D	H1(Wildcard / 27.9973)	0.428571	0.142857	1.95792e+07	1.30372e+07	2.10882	6.17443	-2.92791	0.155468	0	0.939284	1.16953	1.85338	0.981999	3.33906
27.9961	H+27.99613	H	0.944604	>>sp|P25113|PGAM1_RAT Phosphoglycerate mutase 1 OS=Rattus norvegicus GN=Pgam1 PE=1 SV=4	P25113	P25113@91H+27.99613	91	3	R.HYGGLTGLNK.A	H1(Wildcard / 27.9955)	0.0263158	0	3.54602e+07	19466295	0	3.02171	-3.02171	5.32462e-05	0	0	0	0.926688	0.981999	1.11302
27.9961	H+27.99613	H	0.944604	>>sp|P62083|RS7_RAT 40S ribosomal protein S7 OS=Rattus norvegicus GN=Rps7 PE=1 SV=1	P62083	P62083@91H+27.99613	91	3	K.HVVFIAQR.R	H1(Wildcard / 27.9961)	0.0909091	0	8171253	4.61459e+06	0	3.07702	-3.07702	0.145604	0	0	0	0	1.964	1.11302
27.9961	H+27.99613	H	0.944604	>>sp|P68035|ACTC_RAT Actin, alpha cardiac muscle 1 OS=Rattus norvegicus GN=Actc1 PE=2 SV=1	P68035	P68035@42H+27.99613	42	27	R.HQGVMVGMGQK.D	H1(Wildcard / 27.9955)	0.0228261	0.00652174	1.14849e+08	7.63414e+07	7.01721	21.6003	-3.07819	0.187434	0	0	7.01721	5.56013	4.91	11.1302
27.9961	H+27.99613	H	0.944604	>>sp|P23928|CRYAB_RAT Alpha-crystallin B chain OS=Rattus norvegicus GN=Cryab PE=1 SV=1	P23928	P23928@104H+27.99613	104	4	K.HEERQDEHGFISR.E	H1(Wildcard / 27.9946)	0.105263	0	41110237	19226907	0	4.13473	-4.13473	0.0314042	0	0	0	0.926688	0.981999	2.22604
27.9961	H+27.99613	H	0.944604	>>sp|Q8VIF7|SBP1_RAT Selenium-binding protein 1 OS=Rattus norvegicus GN=Selenbp1 PE=1 SV=1	Q8VIF7	Q8VIF7@236H+27.99613	236	5	R.HEIIQTLQM[+15.99492]K.D	H1(Wildcard / 27.9984); M9(Oxidation / 15.9949)	0.5	0.125	1.9678e+07	2.03685e+07	0.939284	4.00371	-4.26251	0.0843879	0	0.939284	0	0.926688	1.964	1.11302
27.9961	H+27.99613	H	0.944604	>>sp|P13086|SUCA_RAT Succinate--CoA ligase [ADP/GDP-forming] subunit alpha, mitochondrial OS=Rattus norvegicus GN=Suclg1 PE=2 SV=2	P13086	P13086@95H+27.99613	95	7	K.HLGLPVFNTVK.E	H1(Wildcard / 27.9967)	0.130435	0.0217391	1672461	1.55707e+06	1.16953	5.67075	-4.84872	0.258286	0	0	1.16953	3.70675	1.964	0
27.9961	H+27.99613	H	0.944604	>>sp|P42930|HSPB1_RAT Heat shock protein beta-1 OS=Rattus norvegicus GN=Hspb1 PE=1 SV=1	P42930	P42930@128H+27.99613	128	7	K.HEERQDEHGYISR.C	H1(Wildcard / 27.9959)	0.0441176	0.00735294	8.22197e+07	52803945	1.16953	6.22975	-5.32669	0.102694	0	0	1.16953	0.926688	1.964	3.33906
27.9961	H+27.99613	H	0.944604	>>sp|P68032|ACTC_HUMAN Actin, alpha cardiac muscle 1 OS=Homo sapiens GN=ACTC1 PE=1 SV=1	P68032	P68032@42H+27.99613	42	6	R.HQGVMVGMGQK.D	H1(Wildcard / 27.994)	0.00652174	0	113036348	NA	0	5.56013	-5.56013	0.373901	0	0	0	5.56013	0	0
27.9961	H+27.99613	H	0.944604	>>sp|P29457|SERPH_RAT Serpin H1 OS=Rattus norvegicus GN=Serpinh1 PE=1 SV=1	P29457	P29457@319H+27.99613	319	6	K.HLAGLGLTEAIDK.N	H1(Wildcard / 27.9948)	0.375	0	1.66629e+07	9137764	0	5.85708	-5.85708	0.0153906	0	0	0	2.78006	1.964	1.11302
27.9961	H+27.99613	H	0.944604	>>sp|P0DMW0|HS71A_RAT Heat shock 70 kDa protein 1A OS=Rattus norvegicus GN=Hspa1a PE=2 SV=1	P0DMW0	P0DMW0@89H+27.99613	89	9	K.HWPFQVVNDGDKPK.V	H1(Wildcard / 27.9934)	0.157895	0	1.36674e+07	1.05058e+07	0	9.06512	-9.06512	5.32462e-05	0	0	0	2.78006	2.946	3.33906
29.9575	C+29.95745	C	0.530187	>>sp|P02770|ALBU_RAT Serum albumin OS=Rattus norvegicus GN=Alb PE=1 SV=2	P02770	P02770@193C+29.95745	193	5	K.YNEVLTQCCTESDK.A	C9(Wildcard / 29.9586)	0	0.0174825	585450675	863739403	5.46656	0	5.46656	0.0968654	1.01867	0.939284	3.5086	0	0	0
29.9575	C+29.95745	C	0.530187	>>sp|P02770|ALBU_RAT Serum albumin OS=Rattus norvegicus GN=Alb PE=1 SV=2	P02770	P02770@501C+29.95745	501	7	K.CCSGSLVER.R	C2(Wildcard / 29.9566)	0.0045045	0.0112613	585450675	863739403	5.3157	2.09502	2.5373	0.123479	2.03735	0.939284	2.33907	0	0.981999	1.11302
29.9575	C+29.95745	C	0.530187	>>sp|P02770|ALBU_RAT Serum albumin OS=Rattus norvegicus GN=Alb PE=1 SV=2	P02770	P02770@192C+29.95745	192	6	K.YNEVLTQCCTESDK.A	C8(Wildcard / 29.9581)	0.00699301	0.013986	585450675	863739403	4.06678	2.09502	1.94116	0.209562	1.01867	1.87857	1.16953	0	0.981999	1.11302
29.9575	C+29.95745	C	0.530187	>>sp|P02770|ALBU_RAT Serum albumin OS=Rattus norvegicus GN=Alb PE=1 SV=2	P02770	P02770@461C+29.95745	461	6	K.CCTLPEAQR.L	C1(Wildcard / 29.9561)	0.0077821	0.0155642	585450675	863739403	4.14617	2.22604	1.86257	0.475588	2.03735	0.939284	1.16953	0	0	2.22604
29.9575	C+29.95745	C	0.530187	>>sp|P02770|ALBU_RAT Serum albumin OS=Rattus norvegicus GN=Alb PE=1 SV=2	P02770	P02770@303C+29.95745	303	15	K.LQACCDKPVLQK.S	C5(Wildcard / 29.9574)	0.0157658	0.018018	585450675	863739403	8.3638	6.91479	1.20955	0.618028	2.03735	2.81785	3.5086	3.70675	0.981999	2.22604
29.9575	W+29.95745	W	0.530187	>>sp|P31232|TAGL_RAT Transgelin OS=Rattus norvegicus GN=Tagln PE=1 SV=2	P31232	P31232@33W+29.95745	33	4	R.LVEWIVMQCGPDVGRPDR.G	W4(Wildcard / 29.9648)	0.0077821	0.0077821	1.50482e+09	1277217013	1.95796	1.85338	1.05643	0.962618	1.01867	0.939284	0	1.85338	0	0
29.9575	C+29.95745	C	0.530187	>>sp|P02770|ALBU_RAT Serum albumin OS=Rattus norvegicus GN=Alb PE=1 SV=2	P02770	P02770@462C+29.95745	462	3	K.CCTLPEAQR.L	C2(Wildcard / 29.9555)	0	0.0116732	585450675	863739403	2.97663	0	-1	0.167202	2.03735	0.939284	0	0	0	0
29.9575	C+29.95745	C	0.530187	>>sp|P02770|ALBU_RAT Serum albumin OS=Rattus norvegicus GN=Alb PE=1 SV=2	P02770	P02770@302C+29.95745	302	1	K.LQACCDKPVLQK.S	C4(Wildcard / 29.9578)	0	0.00225225	585450675	863739403	1.01867	0	-1	0.373901	1.01867	0	0	0	0	0
29.9575	C+29.95745	C	0.530187	>>sp|P31232|TAGL_RAT Transgelin OS=Rattus norvegicus GN=Tagln PE=1 SV=2	P31232	P31232@38C+29.95745	38	1	R.LVEWIVMQCGPDVGRPDR.G	C9(Wildcard / 29.9617)	0.00389105	0	1.50482e+09	1277217013	0	0.981999	-1	0.373901	0	0	0	0	0.981999	0
29.9575	A+29.95745	A	0.530187	>>sp|P59215|GNAO_RAT Guanine nucleotide-binding protein G(o) subunit alpha OS=Rattus norvegicus GN=Gnao1 PE=1 SV=2	P59215	P59215@41A+29.95745	41	1	K.LLLLGAGESGK.S	A6(Wildcard / 29.9492)	0	0.0144928	2270458	1.57156e+06	0.939284	0	-1	0.373901	0	0.939284	0	0	0	0
29.9575	A+29.95745	A	0.530187	>>sp|P04897|GNAI2_RAT Guanine nucleotide-binding protein G(i) subunit alpha-2 OS=Rattus norvegicus GN=Gnai2 PE=1 SV=3	P04897	P04897@41A+29.95745	41	1	K.LLLLGAGESGK.S	A6(Wildcard / 29.9497)	0.0144928	0	904742	604118	0	0.981999	-1	0.373901	0	0	0	0	0.981999	0
29.9575	T+29.95745	T	0.530187	>>sp|P02770|ALBU_RAT Serum albumin OS=Rattus norvegicus GN=Alb PE=1 SV=2	P02770	P02770@194T+29.95745	194	1	K.YNEVLTQCCTESDK.A	T10(Wildcard / 29.9584)	0.0034965	0	585450675	863739403	0	1.11302	-1	0.373901	0	0	0	0	0	1.11302
29.9575	C+29.95745	C	0.530187	>>sp|P02770|ALBU_RAT Serum albumin OS=Rattus norvegicus GN=Alb PE=1 SV=2	P02770	P02770@115C+29.95745	115	3	K.LRDNYGELADCCAK.Q	C12(Wildcard / 29.9562)	0.00529101	0.010582	585450675	863739403	2.03735	0.926688	-1	0.645763	2.03735	0	0	0.926688	0	0
29.9575	C+29.95745	C	0.530187	>>sp|P02770|ALBU_RAT Serum albumin OS=Rattus norvegicus GN=Alb PE=1 SV=2	P02770	P02770@114C+29.95745	114	2	K.LRDNYGELADCCAK.Q	C11(Wildcard / 29.9551)	0.00529101	0.00529101	585450675	863739403	1.01867	0.926688	-1	0.94995	1.01867	0	0	0.926688	0	0
29.9575	Q+29.95745	Q	0.530187	>>sp|P31232|TAGL_RAT Transgelin OS=Rattus norvegicus GN=Tagln PE=1 SV=2	P31232	P31232@37Q+29.95745	37	2	R.LVEWIVMQCGPDVGRPDR.G	Q8(Wildcard / 29.9528)	0.00389105	0.00389105	1.50482e+09	1277217013	1.01867	0.981999	-1	0.980563	1.01867	0	0	0	0.981999	0
29.9575	C+29.95745	C	0.530187	>>sp|P02770|ALBU_RAT Serum albumin OS=Rattus norvegicus GN=Alb PE=1 SV=2	P02770	P02770@500C+29.95745	500	11	K.CCSGSLVER.R	C1(Wildcard / 29.957)	0.0157658	0.00900901	585450675	863739403	4.06678	7.02541	-1.72751	0.0767921	1.01867	1.87857	1.16953	1.85338	2.946	2.22604
31.9913	M+31.99131	M	0.540375	>>sp|P31232|TAGL_RAT Transgelin OS=Rattus norvegicus GN=Tagln PE=1 SV=2	P31232	P31232@86M+31.99131	86	5	K.VPENPPSMVFK.Q	M8(Wildcard / 31.9878)	0	0.00278396	1.50482e+09	1277217013	5.23631	0	5.23631	0.0107323	1.01867	1.87857	2.33907	0	0	0
31.9913	G+31.99131	G	0.540375	>>sp|P31232|TAGL_RAT Transgelin OS=Rattus norvegicus GN=Tagln PE=1 SV=2	P31232	P31232@189G+31.99131	189	3	R.GASQAGMTGYGRPR.Q	G6(Wildcard / 31.9893)	0	0.00446429	1.50482e+09	1277217013	3.27835	0	3.27835	0.183109	0	0.939284	2.33907	0	0	0
31.9913	S+31.99131	S	0.540375	>>sp|P02454|CO1A1_RAT Collagen alpha-1(I) chain OS=Rattus norvegicus GN=Col1a1 PE=1 SV=5	P02454	P02454@535S+31.99131	535	8	K.GLTGSPGSPGPDGK.T	S8(Wildcard / 31.9911)	0.103448	0.172414	9.11872e+06	8.79298e+06	5.15692	2.9664	1.73845	0.515077	0	2.81785	2.33907	1.85338	0	1.11302
31.9913	W+31.99131	W	0.540375	>>sp|P62738|ACTA_RAT Actin, aortic smooth muscle OS=Rattus norvegicus GN=Acta2 PE=2 SV=1	P62738	P62738@88W+31.99131	88	10	K.IWHHSFYNELR.V	W2(Wildcard / 31.9898)	0.00277585	0.00416378	6.57926e+08	8.80825e+08	5.87387	3.81737	1.53872	0.589414	3.05602	2.81785	0	1.85338	1.964	0
31.9913	W+31.99131	W	0.540375	>>sp|P12346|TRFE_RAT Serotransferrin OS=Rattus norvegicus GN=Tf PE=1 SV=3	P12346	P12346@481W+31.99131	481	35	R.TAGWNIPM[+15.99492]GLLFSR.I	W4(Wildcard / 31.9905); M8(Oxidation / 15.9949)	0.028169	0.0334507	2.48734e+08	2.64459e+08	19.7042	16.3322	1.20647	0.454537	6.11204	6.57499	7.01721	2.78006	6.87399	6.67812
31.9913	W+31.99131	W	0.540375	>>sp|Q9Z1P2|ACTN1_RAT Alpha-actinin-1 OS=Rattus norvegicus GN=Actn1 PE=1 SV=1	Q9Z1P2	Q9Z1P2@289W+31.99131	289	10	K.LASDLLEWIR.R	W8(Wildcard / 31.9909)	0.035461	0.035461	95315475	9.57818e+07	5.3157	4.87508	1.09038	0.847953	2.03735	0.939284	2.33907	2.78006	0.981999	1.11302
31.9913	M+31.99131	M	0.540375	>>sp|P31232|TAGL_RAT Transgelin OS=Rattus norvegicus GN=Tagln PE=1 SV=2	P31232	P31232@131M+31.99131	131	8	R.TVMALGSLAVTK.N	M3(Wildcard / 31.9921)	0.0022309	0.0022309	1.50482e+09	1277217013	4.29703	3.94839	1.0883	0.836822	1.01867	0.939284	2.33907	1.85338	0.981999	1.11302
31.9913	W+31.99131	W	0.540375	>>sp|Q08290|CNN1_RAT Calponin-1 OS=Rattus norvegicus GN=Cnn1 PE=1 SV=1	Q08290	Q08290@37W+31.99131	37	10	R.EWIEGVTGR.R	W2(Wildcard / 31.99)	0.00748503	0.00748503	214303429	223345984	5.15692	4.93039	1.04595	0.937897	0	2.81785	2.33907	1.85338	1.964	1.11302
31.9913	M+31.99131	M	0.540375	>>sp|P31232|TAGL_RAT Transgelin OS=Rattus norvegicus GN=Tagln PE=1 SV=2	P31232	P31232@111M+31.99131	111	8	K.TDMFQTVDLFEGK.D	M3(Wildcard / 31.9924)	0.0023108	0.0023108	1.50482e+09	1277217013	4.21764	4.19004	1.00659	0.993118	0	1.87857	2.33907	0	1.964	2.22604
31.9913	W+31.99131	W	0.540375	>>sp|Q9Z1P2|ACTN1_RAT Alpha-actinin-1 OS=Rattus norvegicus GN=Actn1 PE=1 SV=1	Q9Z1P2	Q9Z1P2@717W+31.99131	717	2	R.VGWEQLLTTIAR.T	W3(Wildcard / 31.9922)	0	0.0116279	95315475	9.57818e+07	2.18821	0	-1	0.118004	1.01867	0	1.16953	0	0	0
31.9913	G+31.99131	G	0.540375	>>sp|P12346|TRFE_RAT Serotransferrin OS=Rattus norvegicus GN=Tf PE=1 SV=3	P12346	P12346@480G+31.99131	480	3	R.TAGWNIPM[+15.99492]GLLFSR.I	G3(Wildcard / 31.9923); M8(Oxidation / 15.9949)	0.00528169	0	2.48734e+08	2.64459e+08	0	2.83537	-1	0.152243	0	0	0	1.85338	0.981999	0
31.9913	M+31.99131	M	0.540375	>>sp|P85972|VINC_RAT Vinculin OS=Rattus norvegicus GN=Vcl PE=1 SV=1	P85972	P85972@899M+31.99131	899	1	K.AGEVINQPMMMAAR.Q	M10(Wildcard / 31.9918)	0	0.0227273	1.3926e+08	1.51202e+08	1.01867	0	-1	0.373901	1.01867	0	0	0	0	0
31.9913	M+31.99131	M	0.540375	>>sp|P04797|G3P_RAT Glyceraldehyde-3-phosphate dehydrogenase OS=Rattus norvegicus GN=Gapdh PE=1 SV=3	P04797	P04797@128M+31.99131	128	1	R.VIISAPSADAPMFVMGVNHEK.Y	M12(Wildcard / 31.9889)	0	0.00909091	54391887	58079595	1.01867	0	-1	0.373901	1.01867	0	0	0	0	0
31.9913	M+31.99131	M	0.540375	>>sp|P04797|G3P_RAT Glyceraldehyde-3-phosphate dehydrogenase OS=Rattus norvegicus GN=Gapdh PE=1 SV=3	P04797	P04797@131M+31.99131	131	1	R.VIISAPSADAPMFVMGVNHEK.Y	M15(Wildcard / 31.9995)	0	0.00909091	54391887	58079595	1.01867	0	-1	0.373901	1.01867	0	0	0	0	0
31.9913	W+31.99131	W	0.540375	>>sp|P02767|TTHY_RAT Transthyretin OS=Rattus norvegicus GN=Ttr PE=1 SV=1	P02767	P02767@61W+31.99131	61	1	K.TADGSWEPFASGK.T	W6(Wildcard / 31.9982)	0	0.005	3.58945e+07	5.14354e+07	0.939284	0	-1	0.373901	0	0.939284	0	0	0	0
31.9913	W+31.99131	W	0.540375	>>sp|P11517|HBB2_RAT Hemoglobin subunit beta-2 OS=Rattus norvegicus PE=1 SV=2	P11517	P11517@16W+31.99131	16	1	K.ATVSGLWGK.V	W7(Wildcard / 31.996)	0	0.00543478	83481800	7.76243e+07	0.939284	0	-1	0.373901	0	0.939284	0	0	0	0
31.9913	G+31.99131	G	0.540375	>>sp|P02454|CO1A1_RAT Collagen alpha-1(I) chain OS=Rattus norvegicus GN=Col1a1 PE=1 SV=5	P02454	P02454@534G+31.99131	534	1	K.GLTGSPGSPGPDGK.T	G7(Wildcard / 31.99)	0	0.0344828	9.11872e+06	8.79298e+06	0.939284	0	-1	0.373901	0	0.939284	0	0	0	0
31.9913	G+31.99131	G	0.540375	>>sp|P04797|G3P_RAT Glyceraldehyde-3-phosphate dehydrogenase OS=Rattus norvegicus GN=Gapdh PE=1 SV=3	P04797	P04797@132G+31.99131	132	1	R.VIISAPSADAPMFVMGVNHEK.Y	G16(Wildcard / 31.9876)	0.00909091	0	54391887	58079595	0	0.981999	-1	0.373901	0	0	0	0	0.981999	0
31.9913	P+31.99131	P	0.540375	>>sp|P20759|IGHG1_RAT Ig gamma-1 chain C region OS=Rattus norvegicus PE=1 SV=1	P20759	P20759@126P+31.99131	126	1	K.PKDVLTITLTPK.V	P1(Wildcard / 31.9914)	0	0.142857	2821328	2722538	1.01867	0	-1	0.373901	1.01867	0	0	0	0	0
31.9913	P+31.99131	P	0.540375	>>sp|P02454|CO1A1_RAT Collagen alpha-1(I) chain OS=Rattus norvegicus GN=Col1a1 PE=1 SV=5	P02454	P02454@767P+31.99131	767	1	R.GLTGPIGPPGPAGAPGDKGETGPSGPAGPTGAR.G	P15(Wildcard / 31.9953)	0	0.142857	9.11872e+06	8.79298e+06	1.01867	0	-1	0.373901	1.01867	0	0	0	0	0
31.9913	P+31.99131	P	0.540375	>>sp|P02091|HBB1_RAT Hemoglobin subunit beta-1 OS=Rattus norvegicus GN=Hbb PE=1 SV=3	P02091	P02091@125P+31.99131	125	1	K.EFTPCAQAAFQK.V	P4(Wildcard / 31.999)	0	0.00348432	54249400	251068878	0.939284	0	-1	0.373901	0	0.939284	0	0	0	0
31.9913	P+31.99131	P	0.540375	>>sp|P02454|CO1A1_RAT Collagen alpha-1(I) chain OS=Rattus norvegicus GN=Col1a1 PE=1 SV=5	P02454	P02454@536P+31.99131	536	1	K.GLTGSPGSPGPDGK.T	P9(Wildcard / 31.989)	0	0.0344828	9.11872e+06	8.79298e+06	0.939284	0	-1	0.373901	0	0.939284	0	0	0	0
31.9913	L+31.99131	L	0.540375	>>sp|P62738|ACTA_RAT Actin, aortic smooth muscle OS=Rattus norvegicus GN=Acta2 PE=2 SV=1	P62738	P62738@173L+31.99131	173	1	R.TTGIVLDSGDGVTHNVPIYEGYALPHAIMR.L	L24(Wildcard / 31.9921)	0	0.00165837	6.57926e+08	8.80825e+08	1.01867	0	-1	0.373901	1.01867	0	0	0	0	0
31.9913	V+31.99131	V	0.540375	>>sp|P04797|G3P_RAT Glyceraldehyde-3-phosphate dehydrogenase OS=Rattus norvegicus GN=Gapdh PE=1 SV=3	P04797	P04797@130V+31.99131	130	1	R.VIISAPSADAPMFVMGVNHEK.Y	V14(Wildcard / 31.9991)	0.00909091	0	54391887	58079595	0	0.981999	-1	0.373901	0	0	0	0	0.981999	0
31.9913	W+31.99131	W	0.540375	>>sp|Q8VHF5|CISY_RAT Citrate synthase, mitochondrial OS=Rattus norvegicus GN=Cs PE=1 SV=1	Q8VHF5	Q8VHF5@438W+31.99131	438	2	R.ALGVLAQLIWSR.A	W10(Wildcard / 31.9903)	0.333333	0.333333	7.54838e+06	6.18075e+06	1.01867	0.926688	-1	0.94995	1.01867	0	0	0.926688	0	0
31.9913	W+31.99131	W	0.540375	>>sp|P12346|TRFE_RAT Serotransferrin OS=Rattus norvegicus GN=Tf PE=1 SV=3	P12346	P12346@462W+31.99131	462	7	K.ASDSSINWNNLK.G	W8(Wildcard / 31.9937)	0.00877193	0.00657895	2.48734e+08	2.64459e+08	3.20688	4.13473	-1.28933	0.692376	2.03735	0	1.16953	0.926688	0.981999	2.22604
31.9913	M+31.99131	M	0.540375	>>sp|P31232|TAGL_RAT Transgelin OS=Rattus norvegicus GN=Tagln PE=1 SV=2	P31232	P31232@190M+31.99131	190	5	R.GASQAGMTGYGRPR.Q	M7(Wildcard / 31.9893)	0.00446429	0.00297619	1.50482e+09	1277217013	2.10882	3.02171	-1.43289	0.447818	0	0.939284	1.16953	0.926688	0.981999	1.11302
31.9913	W+31.99131	W	0.540375	>>sp|Q08290|CNN1_RAT Calponin-1 OS=Rattus norvegicus GN=Cnn1 PE=1 SV=1	Q08290	Q08290@82W+31.99131	82	3	K.VNESTQNWHQLENIGNFIK.A	W8(Wildcard / 31.9911)	0.00833333	0.00416667	214303429	223345984	1.01867	2.22604	-2.18523	0.647724	1.01867	0	0	0	0	2.22604
31.9913	N+31.99131	N	0.540375	>>sp|Q08290|CNN1_RAT Calponin-1 OS=Rattus norvegicus GN=Cnn1 PE=1 SV=1	Q08290	Q08290@81N+31.99131	81	4	K.VNESTQNWHQLENIGNFIK.A	N7(Wildcard / 31.99)	0.0125	0.00416667	214303429	223345984	1.16953	2.83537	-2.42436	0.448944	0	0	1.16953	1.85338	0.981999	0
42.0117	Q+42.01173	Q	0.535632	>>sp|P48675|DESM_RAT Desmin OS=Rattus norvegicus GN=Des PE=1 SV=2	P48675	P48675@3Q+42.01173	3	5	M.SQAYSSSQR.V	Q2(Wildcard / 42.0107)	0.047619	0.190476	2.23401e+08	2.58929e+08	4.14617	0.981999	4.22217	0.0872354	2.03735	0.939284	1.16953	0	0.981999	0
42.0117	V+42.01173	V	0.535632	>>sp|P31232|TAGL_RAT Transgelin OS=Rattus norvegicus GN=Tagln PE=1 SV=2	P31232	P31232@130V+42.01173	130	8	R.TVMALGSLAVTK.N	V2(Wildcard / 42.0121)	0.00111545	0.00334635	1.50482e+09	1277217013	6.55671	2.09502	3.12966	0.349138	0	1.87857	4.67814	0	0.981999	1.11302
42.0117	M+42.01173	M	0.535632	>>sp|P63102|1433Z_RAT 14-3-3 protein zeta/delta OS=Rattus norvegicus GN=Ywhaz PE=1 SV=1	P63102	P63102@1M+42.01173	1	9	-.MDKNELVQK.A	M1(Wildcard / 42.0112)	0.0533333	0.0666667	4.87928e+07	39868659	5.23631	3.81737	1.37171	0.56018	1.01867	1.87857	2.33907	1.85338	1.964	0
42.0117	H+42.01173	H	0.535632	>>sp|P62738|ACTA_RAT Actin, aortic smooth muscle OS=Rattus norvegicus GN=Acta2 PE=2 SV=1	P62738	P62738@75H+42.01173	75	32	K.YPIEHGIITNWDDMEK.I	H5(Wildcard / 42.009)	0.0114473	0.0147179	6.57926e+08	8.80825e+08	17.7725	13.6782	1.29933	0.633866	8.14939	8.45356	1.16953	5.56013	5.89199	2.22604
42.0117	H+42.01173	H	0.535632	>>sp|Q6DGG0|PPID_RAT Peptidyl-prolyl cis-trans isomerase D OS=Rattus norvegicus GN=Ppid PE=1 SV=3	Q6DGG0	Q6DGG0@3H+42.01173	3	2	M.SHPSPAGKPSNSK.N	H2(Wildcard / 42.0122)	0	1	476055	522301	1.95796	0	-1	0.11677	1.01867	0.939284	0	0	0	0
42.0117	D+42.01173	D	0.535632	>>sp|P62738|ACTA_RAT Actin, aortic smooth muscle OS=Rattus norvegicus GN=Acta2 PE=2 SV=1	P62738	P62738@53D+42.01173	53	2	K.DSYVGDEAQSKR.G	D1(Wildcard / 42.0109)	0	0.00307692	6.57926e+08	8.80825e+08	1.95796	0	-1	0.11677	1.01867	0.939284	0	0	0	0
42.0117	N+42.01173	N	0.535632	>>sp|P48675|DESM_RAT Desmin OS=Rattus norvegicus GN=Des PE=1 SV=2	P48675	P48675@106N+42.01173	106	2	R.TNEKVELQELNDR.F	N2(Wildcard / 42.0109)	0.00757576	0	2.23401e+08	2.58929e+08	0	2.03971	-1	0.119425	0	0	0	0.926688	0	1.11302
42.0117	E+42.01173	E	0.535632	>>sp|P50137|TKT_RAT Transketolase OS=Rattus norvegicus GN=Tkt PE=1 SV=1	P50137	P50137@2E+42.01173	2	2	-.MEGYHKPDQQK.L	E2(Wildcard / 42.0112)	0	0.666667	6234823	8.68579e+06	2.10882	0	-1	0.120837	0	0.939284	1.16953	0	0	0
42.0117	V+42.01173	V	0.535632	>>sp|P21333|FLNA_HUMAN Filamin-A OS=Homo sapiens GN=FLNA PE=1 SV=4	P21333	P21333@689V+42.01173	689	1	K.TGVAVNKPAEFTVDAK.H	V5(Wildcard / 42.0127)	0.125	0	198309382	NA	0	0.926688	-1	0.373901	0	0	0	0.926688	0	0
42.0117	Q+42.01173	Q	0.535632	>>sp|P0DP29|CALM1_RAT Calmodulin-1 OS=Rattus norvegicus GN=Calm1 PE=1 SV=1	P0DP29	P0DP29@4Q+42.01173	4	1	M.ADQLTEEQIAEFK.E	Q3(Wildcard / 42.0149)	0.0163934	0	108405571	1.02588e+08	0	0.981999	-1	0.373901	0	0	0	0	0.981999	0
42.0117	E+42.01173	E	0.535632	>>sp|P62738|ACTA_RAT Actin, aortic smooth muscle OS=Rattus norvegicus GN=Acta2 PE=2 SV=1	P62738	P62738@74E+42.01173	74	1	K.YPIEHGIITNWDDMEK.I	E4(Wildcard / 42.0131)	0	0.000817661	6.57926e+08	8.80825e+08	1.01867	0	-1	0.373901	1.01867	0	0	0	0	0
42.0117	E+42.01173	E	0.535632	>>sp|P54311|GBB1_RAT Guanine nucleotide-binding protein G(I)/G(S)/G(T) subunit beta-1 OS=Rattus norvegicus GN=Gnb1 PE=1 SV=4	P54311	P54311@3E+42.01173	3	1	M.SELDQLRQEAEQLK.N	E2(Wildcard / 42.0112)	0.142857	0	3.63679e+06	3.46847e+06	0	0.926688	-1	0.373901	0	0	0	0.926688	0	0
42.0117	A+42.01173	A	0.535632	>>sp|Q4FZU2|K2C6A_RAT Keratin, type II cytoskeletal 6A OS=Rattus norvegicus GN=Krt6a PE=1 SV=1	Q4FZU2	Q4FZU2@185A+42.01173	185	1	K.WALLQEQGTK.T	A2(Wildcard / 42.0107)	0	0.5	3.04996e+07	2.0095e+07	0.939284	0	-1	0.373901	0	0.939284	0	0	0	0
42.0117	A+42.01173	A	0.535632	>>sp|P51635|AK1A1_RAT Alcohol dehydrogenase [NADP(+)] OS=Rattus norvegicus GN=Akr1a1 PE=1 SV=2	P51635	P51635@3A+42.01173	3	1	M.TASSVLLHTGQK.M	A2(Wildcard / 42.0119)	1	0	1.53204e+06	1.04229e+06	0	0.926688	-1	0.373901	0	0	0	0.926688	0	0
42.0117	K+42.01173	K	0.535632	>>sp|Q6P686|OSTF1_RAT Osteoclast-stimulating factor 1 OS=Rattus norvegicus GN=Ostf1 PE=1 SV=1	Q6P686	Q6P686@3K+42.01173	3	1	M.SKPPPKPVKPGQVK.V	K2(Wildcard / 42.0093)	0.111111	0	6.26419e+06	3.29409e+06	0	0.981999	-1	0.373901	0	0	0	0	0.981999	0
42.0117	T+42.01173	T	0.535632	>>sp|P48675|DESM_RAT Desmin OS=Rattus norvegicus GN=Des PE=1 SV=2	P48675	P48675@59T+42.01173	59	1	R.TSGGAGGLGSLR.A	T1(Wildcard / 42.0118)	0.00363636	0	2.23401e+08	2.58929e+08	0	0.926688	-1	0.373901	0	0	0	0.926688	0	0
42.0117	H+42.01173	H	0.535632	>>sp|P63259|ACTG_RAT Actin, cytoplasmic 2 OS=Rattus norvegicus GN=Actg1 PE=1 SV=1	P63259	P63259@73H+42.01173	73	3	K.YPIEHGIVTNWDDMEK.I	H5(Wildcard / 42.0071)	0.016129	0.0322581	1.20066e+08	116378764	2.03735	0.926688	-1	0.645763	2.03735	0	0	0.926688	0	0
42.0117	P+42.01173	P	0.535632	>>sp|P62738|ACTA_RAT Actin, aortic smooth muscle OS=Rattus norvegicus GN=Acta2 PE=2 SV=1	P62738	P62738@72P+42.01173	72	2	K.YPIEHGIITNWDDMEK.I	P2(Wildcard / 42.0126)	0.000817661	0.000817661	6.57926e+08	8.80825e+08	0.939284	0.981999	-1	0.97643	0	0.939284	0	0	0.981999	0
42.0117	D+42.01173	D	0.535632	>>sp|P31232|TAGL_RAT Transgelin OS=Rattus norvegicus GN=Tagln PE=1 SV=2	P31232	P31232@110D+42.01173	110	10	K.TDMFQTVDLFEGK.D	D2(Wildcard / 42.013)	0.0034662	0.0023108	1.50482e+09	1277217013	4.21764	6.04341	-1.43289	0.447818	0	1.87857	2.33907	1.85338	1.964	2.22604
42.0117	H+42.01173	H	0.535632	>>sp|P68035|ACTC_RAT Actin, alpha cardiac muscle 1 OS=Rattus norvegicus GN=Actc1 PE=2 SV=1	P68035	P68035@75H+42.01173	75	3	K.YPIEHGIITNWDDMEK.I	H5(Wildcard / 42.0123)	0.00163532	0.000817661	1.14849e+08	7.63414e+07	1.16953	2.03971	-1.74403	0.606747	0	0	1.16953	0.926688	0	1.11302
42.0117	M+42.01173	M	0.535632	>>sp|P23928|CRYAB_RAT Alpha-crystallin B chain OS=Rattus norvegicus GN=Cryab PE=1 SV=1	P23928	P23928@1M+42.01173	1	5	-.MDIAIHHPWIR.R	M1(Wildcard / 42.0123)	0.0833333	0.0208333	41110237	19226907	0.939284	4.00371	-4.26251	0.0843879	0	0.939284	0	0.926688	1.964	1.11302
42.0117	V+42.01173	V	0.535632	>>sp|P02770|ALBU_RAT Serum albumin OS=Rattus norvegicus GN=Alb PE=1 SV=2	P02770	P02770@571V+42.01173	571	6	K.TVMGDFAQFVDK.C	V2(Wildcard / 42.0114)	0.00535332	0.00107066	585450675	863739403	0.939284	5.11673	-5.44747	0.051097	0	0.939284	0	0.926688	1.964	2.22604
42.0117	L+42.01173	L	0.535632	>>sp|P17475|A1AT_RAT Alpha-1-antiproteinase OS=Rattus norvegicus GN=Serpina1 PE=1 SV=2	P17475	P17475@320L+42.01173	320	6	K.TLLSSLGITR.V	L2(Wildcard / 42.0111)	0.00865801	0	1.18269e+08	133880665	0	6.04341	-6.04341	5.32462e-05	0	0	0	1.85338	1.964	2.22604
43.9912	M+43.99116	M	0.67833	>>sp|P31232|TAGL_RAT Transgelin OS=Rattus norvegicus GN=Tagln PE=1 SV=2	P31232	P31232@86M+43.99116	86	5	K.VPENPPSMVFK.Q	M8(Wildcard / 43.9912)	0.000556793	0.00222717	1.50482e+09	1277217013	4.14617	0.981999	4.22217	0.0872354	2.03735	0.939284	1.16953	0	0.981999	0
43.9912	M+43.99116	M	0.67833	>>sp|P31232|TAGL_RAT Transgelin OS=Rattus norvegicus GN=Tagln PE=1 SV=2	P31232	P31232@91M+43.99116	91	8	K.QMEQVAQFLK.A	M2(Wildcard / 43.99)	0.00806452	0.0134409	1.50482e+09	1277217013	5.08545	2.83537	1.79357	0.278143	2.03735	1.87857	1.16953	1.85338	0.981999	0
43.9912	V+43.99116	V	0.67833	>>sp|P31232|TAGL_RAT Transgelin OS=Rattus norvegicus GN=Tagln PE=1 SV=2	P31232	P31232@130V+43.99116	130	5	R.TVMALGSLAVTK.N	V2(Wildcard / 44.0017)	0.00111545	0.00167317	1.50482e+09	1277217013	3.27835	1.90869	1.7176	0.575825	0	0.939284	2.33907	0.926688	0.981999	0
43.9912	R+43.99116	R	0.67833	>>sp|P20059|HEMO_RAT Hemopexin OS=Rattus norvegicus GN=Hpx PE=1 SV=3	P20059	P20059@282R+43.99116	282	5	R.GATYAFSGSHYWR.L	R13(Wildcard / 43.9899)	0.0097561	0.0146341	6.15524e+07	82216691	3.12749	1.90869	1.63856	0.280172	1.01867	0.939284	1.16953	0.926688	0.981999	0
43.9912	I+43.99116	I	0.67833	>>sp|P12346|TRFE_RAT Serotransferrin OS=Rattus norvegicus GN=Tf PE=1 SV=3	P12346	P12346@483I+43.99116	483	5	R.TAGWNIPMGLLFSR.I	I6(Wildcard / 43.9908)	0.00503778	0.00755668	2.48734e+08	2.64459e+08	3.12749	2.09502	1.49282	0.390398	1.01867	0.939284	1.16953	0	0.981999	1.11302
43.9912	W+43.99116	W	0.67833	>>sp|P62738|ACTA_RAT Actin, aortic smooth muscle OS=Rattus norvegicus GN=Acta2 PE=2 SV=1	P62738	P62738@88W+43.99116	88	7	K.IWHHSFYNELR.V	W2(Wildcard / 43.9918)	0.00208189	0.00277585	6.57926e+08	8.80825e+08	3.91591	2.83537	1.38109	0.691988	2.03735	1.87857	0	1.85338	0.981999	0
43.9912	M+43.99116	M	0.67833	>>sp|Q03626|MUG1_RAT Murinoglobulin-1 OS=Rattus norvegicus GN=Mug1 PE=2 SV=1	Q03626	Q03626@1398M+43.99116	1398	9	K.MLSGFIPLKPTVK.K	M1(Wildcard / 43.9902)	0.00816327	0.0102041	33459045	4.92185e+07	5.3157	4.00371	1.32769	0.457086	2.03735	0.939284	2.33907	0.926688	1.964	1.11302
43.9912	W+43.99116	W	0.67833	>>sp|Q08290|CNN1_RAT Calponin-1 OS=Rattus norvegicus GN=Cnn1 PE=1 SV=1	Q08290	Q08290@82W+43.99116	82	9	K.VNESTQNWHQLENIGNFIK.A	W8(Wildcard / 43.9973)	0.0166667	0.0208333	214303429	223345984	5.23631	4.13473	1.26642	0.557268	1.01867	1.87857	2.33907	0.926688	0.981999	2.22604
43.9912	M+43.99116	M	0.67833	>>sp|P31232|TAGL_RAT Transgelin OS=Rattus norvegicus GN=Tagln PE=1 SV=2	P31232	P31232@111M+43.99116	111	22	K.TDMFQTVDLFEGK.D	M3(Wildcard / 43.9901)	0.00577701	0.00693241	1.50482e+09	1277217013	11.8907	10.0471	1.18349	0.751053	2.03735	7.51427	2.33907	2.78006	3.928	3.33906
43.9912	M+43.99116	M	0.67833	>>sp|P14046|A1I3_RAT Alpha-1-inhibitor 3 OS=Rattus norvegicus GN=A1i3 PE=1 SV=1	P14046	P14046@1388M+43.99116	1388	23	K.MLSGFIPLKPTVK.K	M1(Wildcard / 43.9899)	0.022449	0.0244898	165207780	2.52026e+08	12.0495	11.1601	1.07969	0.795934	4.07469	5.6357	2.33907	2.78006	3.928	4.45208
43.9912	M+43.99116	M	0.67833	>>sp|P0DP29|CALM1_RAT Calmodulin-1 OS=Rattus norvegicus GN=Calm1 PE=1 SV=1	P0DP29	P0DP29@77M+43.99116	77	12	K.MKDTDSEEEIR.E	M1(Wildcard / 43.9897)	0.0517241	0.0517241	108405571	1.02588e+08	6.25498	6.04341	1.03501	0.706778	2.03735	1.87857	2.33907	1.85338	1.964	2.22604
43.9912	W+43.99116	W	0.67833	>>sp|P48675|DESM_RAT Desmin OS=Rattus norvegicus GN=Des PE=1 SV=2	P48675	P48675@294W+43.99116	294	2	K.NISEAEEWYK.S	W8(Wildcard / 43.9838)	0.0169492	0	2.23401e+08	2.58929e+08	0	1.90869	-1	0.11645	0	0	0	0.926688	0.981999	0
43.9912	I+43.99116	I	0.67833	>>sp|P62738|ACTA_RAT Actin, aortic smooth muscle OS=Rattus norvegicus GN=Acta2 PE=2 SV=1	P62738	P62738@87I+43.99116	87	2	K.IWHHSFYNELR.V	I1(Wildcard / 43.9923)	0	0.00138793	6.57926e+08	8.80825e+08	1.95796	0	-1	0.11677	1.01867	0.939284	0	0	0	0
43.9912	W+43.99116	W	0.67833	>>sp|P02767|TTHY_RAT Transthyretin OS=Rattus norvegicus GN=Ttr PE=1 SV=1	P02767	P02767@61W+43.99116	61	3	K.TADGSWEPFASGK.T	W6(Wildcard / 43.9952)	0	0.015	3.58945e+07	5.14354e+07	2.97663	0	-1	0.167202	2.03735	0.939284	0	0	0	0
43.9912	M+43.99116	M	0.67833	>>sp|P63102|1433Z_RAT 14-3-3 protein zeta/delta OS=Rattus norvegicus GN=Ywhaz PE=1 SV=1	P63102	P63102@160M+43.99116	160	2	K.EMQPTHPIR.L	M2(Wildcard / 43.9905)	0.0110497	0	4.87928e+07	39868659	0	1.85338	-1	0.373901	0	0	0	1.85338	0	0
43.9912	W+43.99116	W	0.67833	>>sp|P02091|HBB1_RAT Hemoglobin subunit beta-1 OS=Rattus norvegicus GN=Hbb PE=1 SV=3	P02091	P02091@38W+43.99116	38	2	R.LLVVYPWTQR.Y	W7(Wildcard / 43.9979)	0	0.00122699	54249400	251068878	1.87857	0	-1	0.373901	0	1.87857	0	0	0	0
43.9912	W+43.99116	W	0.67833	>>sp|P20059|HEMO_RAT Hemopexin OS=Rattus norvegicus GN=Hpx PE=1 SV=3	P20059	P20059@281W+43.99116	281	2	R.GATYAFSGSHYWR.L	W12(Wildcard / 43.9909)	0.0097561	0	6.15524e+07	82216691	0	1.964	-1	0.373901	0	0	0	0	1.964	0
43.9912	L+43.99116	L	0.67833	>>sp|P14046|A1I3_RAT Alpha-1-inhibitor 3 OS=Rattus norvegicus GN=A1i3 PE=1 SV=1	P14046	P14046@1389L+43.99116	1389	2	K.MLSGFIPLKPTVK.K	L2(Wildcard / 43.9924)	0	0.00408163	165207780	2.52026e+08	2.33907	0	-1	0.373901	0	0	2.33907	0	0	0
43.9912	M+43.99116	M	0.67833	>>sp|Q00981|UCHL1_RAT Ubiquitin carboxyl-terminal hydrolase isozyme L1 OS=Rattus norvegicus GN=Uchl1 PE=1 SV=2	Q00981	Q00981@179M+43.99116	179	1	R.MPFPVNHGASSEDSLLQDAAK.V	M1(Wildcard / 43.9918)	0.0142857	0	5.15521e+07	3.23246e+07	0	0.926688	-1	0.373901	0	0	0	0.926688	0	0
43.9912	M+43.99116	M	0.67833	>>sp|P06399|FIBA_RAT Fibrinogen alpha chain OS=Rattus norvegicus GN=Fga PE=1 SV=3	P06399	P06399@456M+43.99116	456	1	R.MHPELGSFYDSR.F	M1(Wildcard / 43.9904)	0.0294118	0	17748307	27115711	0	0.981999	-1	0.373901	0	0	0	0	0.981999	0
43.9912	M+43.99116	M	0.67833	>>sp|P05545|SPA3K_RAT Serine protease inhibitor A3K OS=Rattus norvegicus GN=Serpina3k PE=1 SV=3	P05545	P05545@201M+43.99116	201	1	R.TSMVLVNYLLFK.G	M3(Wildcard / 43.991)	0.0117647	0	4.7835e+07	4.42747e+07	0	0.981999	-1	0.373901	0	0	0	0	0.981999	0
43.9912	W+43.99116	W	0.67833	>>sp|P68035|ACTC_RAT Actin, alpha cardiac muscle 1 OS=Rattus norvegicus GN=Actc1 PE=2 SV=1	P68035	P68035@88W+43.99116	88	1	K.IWHHTFYNELR.V	W2(Wildcard / 43.9877)	0	0.00181488	1.14849e+08	7.63414e+07	1.01867	0	-1	0.373901	1.01867	0	0	0	0	0
43.9912	W+43.99116	W	0.67833	>>sp|P11517|HBB2_RAT Hemoglobin subunit beta-2 OS=Rattus norvegicus PE=1 SV=2	P11517	P11517@16W+43.99116	16	1	K.ATVSGLWGK.V	W7(Wildcard / 43.9943)	0	0.00543478	83481800	7.76243e+07	0.939284	0	-1	0.373901	0	0.939284	0	0	0	0
43.9912	W+43.99116	W	0.67833	>>sp|P20059|HEMO_RAT Hemopexin OS=Rattus norvegicus GN=Hpx PE=1 SV=3	P20059	P20059@391W+43.99116	391	1	K.SGAQATWAELSWPHEK.V	W7(Wildcard / 43.9893)	0.00416667	0	6.15524e+07	82216691	0	0.926688	-1	0.373901	0	0	0	0.926688	0	0
43.9912	V+43.99116	V	0.67833	>>sp|P63259|ACTG_RAT Actin, cytoplasmic 2 OS=Rattus norvegicus GN=Actg1 PE=1 SV=1	P63259	P63259@152V+43.99116	152	1	R.TTGIVMDSGDGVTHTVPIYEGYALPHAILR.L	V5(Wildcard / 44.001)	0	0.0027248	1.20066e+08	116378764	0.939284	0	-1	0.373901	0	0.939284	0	0	0	0
43.9912	L+43.99116	L	0.67833	>>sp|P20059|HEMO_RAT Hemopexin OS=Rattus norvegicus GN=Hpx PE=1 SV=3	P20059	P20059@394L+43.99116	394	1	K.SGAQATWAELSWPHEK.V	L10(Wildcard / 43.9916)	0.00416667	0	6.15524e+07	82216691	0	0.926688	-1	0.373901	0	0	0	0.926688	0	0
43.9912	M+43.99116	M	0.67833	>>sp|P68255|1433T_RAT 14-3-3 protein theta OS=Rattus norvegicus GN=Ywhaq PE=1 SV=1	P68255	P68255@160M+43.99116	160	3	K.EMQPTHPIR.L	M2(Wildcard / 43.9893)	0.00552486	0.0110497	29441503	1.8732e+07	1.87857	1.11302	-1	0.743573	0	1.87857	0	0	0	1.11302
43.9912	M+43.99116	M	0.67833	>>sp|P17475|A1AT_RAT Alpha-1-antiproteinase OS=Rattus norvegicus GN=Serpina1 PE=1 SV=2	P17475	P17475@278M+43.99116	278	11	K.MQHLEQTLTK.D	M1(Wildcard / 43.991)	0.0214286	0.0178571	1.18269e+08	133880665	5.3157	6.04341	-1.1369	0.610338	2.03735	0.939284	2.33907	1.85338	1.964	2.22604
43.9912	M+43.99116	M	0.67833	>>sp|P01946|HBA_RAT Hemoglobin subunit alpha-1/2 OS=Rattus norvegicus GN=Hba1 PE=1 SV=3	P01946	P01946@33M+43.99116	33	19	R.MFAAFPTTK.T	M1(Wildcard / 43.9894)	0.00708763	0.00515464	2.96585e+08	4.06266e+08	8.59405	10.9185	-1.27047	0.498124	2.03735	1.87857	4.67814	4.63344	2.946	3.33906
43.9912	W+43.99116	W	0.67833	>>sp|Q08290|CNN1_RAT Calponin-1 OS=Rattus norvegicus GN=Cnn1 PE=1 SV=1	Q08290	Q08290@37W+43.99116	37	5	R.EQELREWIEGVTGR.R	W7(Wildcard / 43.9891)	0.142857	0.0952381	214303429	223345984	1.95796	3.02171	-1.5433	0.345376	1.01867	0.939284	0	0.926688	0.981999	1.11302
43.9912	N+43.99116	N	0.67833	>>sp|P12346|TRFE_RAT Serotransferrin OS=Rattus norvegicus GN=Tf PE=1 SV=3	P12346	P12346@482N+43.99116	482	10	R.TAGWNIPMGLLFSR.I	N5(Wildcard / 43.988)	0.0151134	0.0100756	2.48734e+08	2.64459e+08	3.83653	6.22975	-1.6238	0.501174	1.01867	2.81785	0	0.926688	1.964	3.33906
43.9912	W+43.99116	W	0.67833	>>sp|P12346|TRFE_RAT Serotransferrin OS=Rattus norvegicus GN=Tf PE=1 SV=3	P12346	P12346@481W+43.99116	481	8	R.TAGWNIPM[+15.99492]GLLFSR.I	W4(Wildcard / 43.9898); M8(Oxidation / 15.9949)	0.00880282	0.00528169	2.48734e+08	2.64459e+08	3.0481	5.11673	-1.67866	0.365569	0	1.87857	1.16953	0.926688	1.964	2.22604
43.9912	M+43.99116	M	0.67833	>>sp|P31232|TAGL_RAT Transgelin OS=Rattus norvegicus GN=Tagln PE=1 SV=2	P31232	P31232@131M+43.99116	131	11	R.TVMALGSLAVTK.N	M3(Wildcard / 43.9901)	0.00390407	0.0022309	1.50482e+09	1277217013	3.9953	7.10112	-1.77737	0.418878	3.05602	0.939284	0	2.78006	0.981999	3.33906
43.9912	M+43.99116	M	0.67833	>>sp|P05545|SPA3K_RAT Serine protease inhibitor A3K OS=Rattus norvegicus GN=Serpina3k PE=1 SV=3	P05545	P05545@280M+43.99116	280	3	K.MQQVESSLQPETLKK.W	M1(Wildcard / 43.9961)	0.023622	0	4.7835e+07	4.42747e+07	0	3.02171	-3.02171	5.32462e-05	0	0	0	0.926688	0.981999	1.11302
43.9912	W+43.99116	W	0.67833	>>sp|P12346|TRFE_RAT Serotransferrin OS=Rattus norvegicus GN=Tf PE=1 SV=3	P12346	P12346@462W+43.99116	462	5	K.ASDSSINWNNLK.G	W8(Wildcard / 43.9902)	0.00877193	0.00219298	2.48734e+08	2.64459e+08	0.939284	4.13473	-4.402	0.113464	0	0.939284	0	0.926688	0.981999	2.22604
115.028	K+115.0279	K	0.569392	>>sp|Q62969|PTGIS_RAT Prostacyclin synthase OS=Rattus norvegicus GN=Ptgis PE=2 SV=1	Q62969	Q62969@394K+115.0279	394	7	R.LLLFPFLSPQK.D	K11(Wildcard / 115.0303)	0.0909091	0.121212	4.09497e+06	6653910	4.06678	2.89069	1.40686	0.5652	1.01867	1.87857	1.16953	0.926688	1.964	0
115.028	K+115.0279	K	0.569392	>>sp|P14046|A1I3_RAT Alpha-1-inhibitor 3 OS=Rattus norvegicus GN=A1i3 PE=1 SV=1	P14046	P14046@722K+115.0279	722	16	K.SPLPQEPPRK.D	K10(Wildcard / 115.0278)	0.0608696	0.0782609	165207780	2.52026e+08	9.46186	7.15643	1.32215	0.3983	4.07469	1.87857	3.5086	1.85338	1.964	3.33906
115.028	K+115.0279	K	0.569392	>>sp|O88767|PARK7_RAT Protein DJ-1 OS=Rattus norvegicus GN=Park7 PE=1 SV=1	O88767	O88767@41K+115.0279	41	24	K.VTVAGLAGK.D	K9(Wildcard / 115.0273)	0.25	0.25	5.37642e+07	4.21465e+07	12.51	12.0868	1.03501	0.706778	4.07469	3.75714	4.67814	3.70675	3.928	4.45208
115.028	K+115.0279	K	0.569392	>>sp|P36201|CRIP2_RAT Cysteine-rich protein 2 OS=Rattus norvegicus GN=Crip2 PE=2 SV=1	P36201	P36201@200K+115.0279	200	2	K.GVNTGAVGSYIYDK.D	K14(Wildcard / 115.0287)	1	0	3.20469e+06	1.84783e+06	0	1.90869	-1	0.11645	0	0	0	0.926688	0.981999	0
115.028	K+115.0279	K	0.569392	>>sp|P47875|CSRP1_RAT Cysteine and glycine-rich protein 1 OS=Rattus norvegicus GN=Csrp1 PE=1 SV=2	P47875	P47875@161K+115.0279	161	35	K.GLESTTLADK.D	K10(Wildcard / 115.0281)	0.163934	0.122951	252587181	231579079	15.6375	20.0389	-1.28147	0.0145501	5.09337	4.69642	5.84767	6.48681	6.87399	6.67812
115.028	K+115.0279	K	0.569392	>>sp|P0DP29|CALM1_RAT Calmodulin-1 OS=Rattus norvegicus GN=Calm1 PE=1 SV=1	P0DP29	P0DP29@22K+115.0279	22	6	K.EAFSLFDK.D	K8(Wildcard / 115.0273)	0.0634921	0.031746	108405571	1.02588e+08	2.18821	3.94839	-1.8044	0.268163	1.01867	0	1.16953	1.85338	0.981999	1.11302
115.028	K+115.0279	K	0.569392	>>sp|P31232|TAGL_RAT Transgelin OS=Rattus norvegicus GN=Tagln PE=1 SV=2	P31232	P31232@121K+115.0279	121	25	K.TDMFQTVDLFEGK.D	K13(Wildcard / 115.0297)	0.00982091	0.00462161	1.50482e+09	1277217013	8.44319	16.7756	-1.98688	0.0558752	3.05602	1.87857	3.5086	7.4135	4.91	4.45208
128.097	K+128.09652	K	0.79157	>>sp|Q10728|MYPT1_RAT Protein phosphatase 1 regulatory subunit 12A OS=Rattus norvegicus GN=Ppp1r12a PE=1 SV=2	Q10728	Q10728@935K+128.09652	935	9	R.LEKDDSTDFK.K	K10(Wildcard / 128.0946)	0.0188679	0.150943	3.71641e+07	3.63071e+07	8.3638	0.926688	9.02548	0.0091813	2.03735	2.81785	3.5086	0.926688	0	0
128.097	K+128.09652	K	0.79157	>>sp|P04797|G3P_RAT Glyceraldehyde-3-phosphate dehydrogenase OS=Rattus norvegicus GN=Gapdh PE=1 SV=3	P04797	P04797@257K+128.09652	257	8	R.LEKPAKYDDIK.K	K11(Wildcard / 128.0945)	0	0.0808081	54391887	58079595	7.98269	0	7.98269	0.0262022	3.05602	3.75714	1.16953	0	0	0
128.097	K+128.09652	K	0.79157	>>sp|P58775|TPM2_RAT Tropomyosin beta chain OS=Rattus norvegicus GN=Tpm2 PE=1 SV=1	P58775	P58775@29K+128.09652	29	5	K.ENAIDRAEQAEADK.K	K14(Wildcard / 128.0983)	0.0769231	0.307692	251491846	4.32877e+08	4.06678	0.981999	4.14132	0.071117	1.01867	1.87857	1.16953	0	0.981999	0
128.097	A+128.09652	A	0.79157	>>sp|Q9Z1P2|ACTN1_RAT Alpha-actinin-1 OS=Rattus norvegicus GN=Actn1 PE=1 SV=1	Q9Z1P2	Q9Z1P2@48A+128.09652	48	4	K.AGTQIENIEEDFRDGLK.L	A1(Wildcard / 128.0978)	0.0104167	0.03125	95315475	9.57818e+07	3.12749	0.981999	3.18482	0.099114	1.01867	0.939284	1.16953	0	0.981999	0
128.097	L+128.09652	L	0.79157	>>sp|Q63862|MYH11_RAT Myosin-11 (Fragments) OS=Rattus norvegicus GN=Myh11 PE=1 SV=3	Q63862	Q63862@977L+128.09652	977	8	K.LEGDLKDLELQADSAVK.G	L1(Wildcard / 128.0906)	0.0327869	0.0983607	1.66338e+08	124759250	6.10412	1.964	3.10801	0.181862	3.05602	1.87857	1.16953	0	1.964	0
128.097	K+128.09652	K	0.79157	>>sp|P58775|TPM2_RAT Tropomyosin beta chain OS=Rattus norvegicus GN=Tpm2 PE=1 SV=1	P58775	P58775@76K+128.09652	76	73	K.DAQEKLEQAEK.K	K11(Wildcard / 128.0936)	0.0915751	0.175824	251491846	4.32877e+08	49.7302	25.1557	1.9769	0.000593922	15.2801	16.9071	17.543	7.4135	8.83799	8.90416
128.097	R+128.09652	R	0.79157	>>sp|Q10728|MYPT1_RAT Protein phosphatase 1 regulatory subunit 12A OS=Rattus norvegicus GN=Ppp1r12a PE=1 SV=2	Q10728	Q10728@683R+128.09652	683	8	R.SYLTPVRDEESESQR.K	R15(Wildcard / 128.0913)	0.025641	0.042735	3.71641e+07	3.63071e+07	5.54595	2.9664	1.86959	0.496565	2.03735	0	3.5086	1.85338	0	1.11302
128.097	M+128.09652	M	0.79157	>>sp|Q63862|MYH11_RAT Myosin-11 (Fragments) OS=Rattus norvegicus GN=Myh11 PE=1 SV=3	Q63862	Q63862@1219M+128.09652	1219	41	K.MVEQYKEQAEK.G	M1(Wildcard / 128.0917)	0.0753769	0.130653	1.66338e+08	124759250	26.6762	15.5365	1.717	0.157571	11.2054	8.45356	7.01721	1.85338	5.89199	7.79114
128.097	A+128.09652	A	0.79157	>>sp|Q63862|MYH11_RAT Myosin-11 (Fragments) OS=Rattus norvegicus GN=Myh11 PE=1 SV=3	Q63862	Q63862@1061A+128.09652	1061	35	K.QADLEKEELAEELASSLSGR.N	A2(Wildcard / 128.0962)	0.194444	0.291667	1.66338e+08	124759250	21.5034	13.9751	1.53869	0.284396	5.09337	9.39284	7.01721	2.78006	7.85599	3.33906
128.097	K+128.09652	K	0.79157	>>sp|P20059|HEMO_RAT Hemopexin OS=Rattus norvegicus GN=Hpx PE=1 SV=3	P20059	P20059@122K+128.09652	122	5	K.EDKVWVYPPEK.K	K11(Wildcard / 128.0956)	0.0357143	0.0535714	6.15524e+07	82216691	3.0481	2.09502	1.45493	0.650907	0	1.87857	1.16953	0	0.981999	1.11302
128.097	K+128.09652	K	0.79157	>>sp|P31000|VIME_RAT Vimentin OS=Rattus norvegicus GN=Vim PE=1 SV=2	P31000	P31000@235K+128.09652	235	12	R.KVESLQEEIAFLK.K	K13(Wildcard / 128.0946)	0.0359712	0.0503597	29582248	33353201	6.96402	5.06141	1.3759	0.494669	2.03735	3.75714	1.16953	1.85338	0.981999	2.22604
128.097	R+128.09652	R	0.79157	>>sp|P0DP29|CALM1_RAT Calmodulin-1 OS=Rattus norvegicus GN=Calm1 PE=1 SV=1	P0DP29	P0DP29@87R+128.09652	87	7	K.MKDTDSEEEIR.E	R11(Wildcard / 128.0957)	0.0258621	0.0344828	108405571	1.02588e+08	4.14617	3.02171	1.37213	0.330714	2.03735	0.939284	1.16953	0.926688	0.981999	1.11302
128.097	K+128.09652	K	0.79157	>>sp|P31232|TAGL_RAT Transgelin OS=Rattus norvegicus GN=Tagln PE=1 SV=2	P31232	P31232@78K+128.09652	78	7	K.LVNSLYPEGSKPVK.V	K14(Wildcard / 128.0963)	0.00142383	0.00189843	1.50482e+09	1277217013	4.14617	3.20804	1.29243	0.688735	2.03735	0.939284	1.16953	0	0.981999	2.22604
128.097	R+128.09652	R	0.79157	>>sp|Q63862|MYH11_RAT Myosin-11 (Fragments) OS=Rattus norvegicus GN=Myh11 PE=1 SV=3	Q63862	Q63862@1217R+128.09652	1217	11	K.LKEVLLQVEDER.K	R12(Wildcard / 128.0927)	0.0381679	0.0458015	1.66338e+08	124759250	6.18351	4.9857	1.24025	0.75549	4.07469	0.939284	1.16953	0.926688	2.946	1.11302
128.097	I+128.09652	I	0.79157	>>sp|Q00981|UCHL1_RAT Ubiquitin carboxyl-terminal hydrolase isozyme L1 OS=Rattus norvegicus GN=Uchl1 PE=1 SV=2	Q00981	Q00981@67I+128.09652	67	21	K.QIEELKGQEVSPK.V	I2(Wildcard / 128.0943)	0.2	0.22	5.15521e+07	3.23246e+07	11.3404	9.99181	1.13497	0.176229	4.07469	3.75714	3.5086	3.70675	2.946	3.33906
128.097	L+128.09652	L	0.79157	>>sp|P58775|TPM2_RAT Tropomyosin beta chain OS=Rattus norvegicus GN=Tpm2 PE=1 SV=1	P58775	P58775@50L+128.09652	50	6	K.LKGTEDEVEK.Y	L1(Wildcard / 128.0959)	0.012605	0.012605	251491846	4.32877e+08	3.12749	2.83537	1.10303	0.865566	1.01867	0.939284	1.16953	1.85338	0.981999	0
128.097	K+128.09652	K	0.79157	>>sp|P14669|ANXA3_RAT Annexin A3 OS=Rattus norvegicus GN=Anxa3 PE=1 SV=4	P14669	P14669@189K+128.09652	189	2	K.KDAQTLYDAGEK.K	K12(Wildcard / 128.0987)	0.125	0	5538605	3370973	0	1.90869	-1	0.11645	0	0	0	0.926688	0.981999	0
128.097	L+128.09652	L	0.79157	>>sp|Q5XIM9|TCPB_RAT T-complex protein 1 subunit beta OS=Rattus norvegicus GN=Cct2 PE=1 SV=3	Q5XIM9	Q5XIM9@205L+128.09652	205	2	K.LGGSLADSYLDEGFLLDKK.I	L1(Wildcard / 128.0981)	0.125	0	4.81984e+06	5499653	0	1.90869	-1	0.11645	0	0	0	0.926688	0.981999	0
128.097	I+128.09652	I	0.79157	>>sp|P02401|RLA2_RAT 60S acidic ribosomal protein P2 OS=Rattus norvegicus GN=Rplp2 PE=1 SV=2	P02401	P02401@26I+128.09652	26	2	K.ILDSVGIEADDERLNK.V	I1(Wildcard / 128.1031)	0	0.666667	2724332	4.61386e+06	1.95796	0	-1	0.11677	1.01867	0.939284	0	0	0	0
128.097	K+128.09652	K	0.79157	>>sp|P05544|SPA3L_RAT Serine protease inhibitor A3L OS=Rattus norvegicus GN=Serpina3l PE=1 SV=3	P05544	P05544@173K+128.09652	173	2	R.ALYQAEAFIADFKQPNEAK.K	K19(Wildcard / 128.0925)	0.0416667	0	40924391	29331090	0	2.03971	-1	0.119425	0	0	0	0.926688	0	1.11302
128.097	K+128.09652	K	0.79157	>>sp|Q6PEC1|TBCA_RAT Tubulin-specific chaperone A OS=Rattus norvegicus GN=Tbca PE=1 SV=1	Q6PEC1	Q6PEC1@51K+128.09652	51	3	K.MKAEDGENYAIK.K	K12(Wildcard / 128.1035)	0	0.5	204259	3.21229e+06	2.97663	0	-1	0.167202	2.03735	0.939284	0	0	0	0
128.097	L+128.09652	L	0.79157	>>sp|P04692|TPM1_RAT Tropomyosin alpha-1 chain OS=Rattus norvegicus GN=Tpm1 PE=1 SV=3	P04692	P04692@169L+128.09652	169	2	K.LVIIESDLERAEER.A	L1(Wildcard / 128.0955)	0	0.037037	9.1794e+07	9.76549e+07	2.03735	0	-1	0.373901	2.03735	0	0	0	0	0
128.097	K+128.09652	K	0.79157	>>sp|Q62736|CALD1_RAT Non-muscle caldesmon OS=Rattus norvegicus GN=Cald1 PE=1 SV=1	Q62736	Q62736@178K+128.09652	178	1	K.NSYQDAEDKK.K	K10(Wildcard / 128.0961)	0	0.25	1.20011e+08	1.4362e+08	1.01867	0	-1	0.373901	1.01867	0	0	0	0	0
128.097	K+128.09652	K	0.79157	>>sp|Q63279|K1C19_RAT Keratin, type I cytoskeletal 19 OS=Rattus norvegicus GN=Krt19 PE=1 SV=2	Q63279	Q63279@218K+128.09652	218	1	R.TDLEMQIENLKEELAYLK.K	K18(Wildcard / 128.092)	0	0.166667	1.32357e+07	11799379	1.01867	0	-1	0.373901	1.01867	0	0	0	0	0
128.097	K+128.09652	K	0.79157	>>sp|P58775|TPM2_RAT Tropomyosin beta chain OS=Rattus norvegicus GN=Tpm2 PE=1 SV=1	P58775	P58775@59K+128.09652	59	1	K.LKGTEDEVEK.Y	K10(Wildcard / 128.097)	0	0.00420168	251491846	4.32877e+08	0.939284	0	-1	0.373901	0	0.939284	0	0	0	0
128.097	K+128.09652	K	0.79157	>>sp|P06761|GRP78_RAT 78 kDa glucose-regulated protein OS=Rattus norvegicus GN=Hspa5 PE=1 SV=1	P06761	P06761@163K+128.09652	163	1	K.MKETAEAYLGK.K	K11(Wildcard / 128.0956)	0	0.0714286	1.51646e+07	9.73007e+06	0.939284	0	-1	0.373901	0	0.939284	0	0	0	0
128.097	K+128.09652	K	0.79157	>>sp|P21333|FLNA_HUMAN Filamin-A OS=Homo sapiens GN=FLNA PE=1 SV=4	P21333	P21333@42K+128.09652	42	1	R.DAEMPATEKDLAEDAPWK.K	K18(Wildcard / 128.098)	0.2	0	198309382	NA	0	0.926688	-1	0.373901	0	0	0	0.926688	0	0
128.097	K+128.09652	K	0.79157	>>sp|P31232|TAGL_RAT Transgelin OS=Rattus norvegicus GN=Tagln PE=1 SV=2	P31232	P31232@99K+128.09652	99	1	K.Q[-17.02655]MEQVAQFLK.A	Q1(Gln->pyro-Glu / -17.0265); K10(Wildcard / 128.0963)	0.00123153	0	1.50482e+09	1277217013	0	0.926688	-1	0.373901	0	0	0	0.926688	0	0
128.097	K+128.09652	K	0.79157	>>sp|P11598|PDIA3_RAT Protein disulfide-isomerase A3 OS=Rattus norvegicus GN=Pdia3 PE=1 SV=2	P11598	P11598@146K+128.09652	146	1	K.Q[-17.02655]AGPASVPLRTEDEFK.K	Q1(Gln->pyro-Glu / -17.0265); K16(Wildcard / 128.0971)	0.2	0	2.12631e+07	1.87637e+07	0	0.926688	-1	0.373901	0	0	0	0.926688	0	0
128.097	A+128.09652	A	0.79157	>>sp|B2RZ37|REEP5_RAT Receptor expression-enhancing protein 5 OS=Rattus norvegicus GN=Reep5 PE=1 SV=1	B2RZ37	B2RZ37@177A+128.09652	177	1	K.ATVNLLGDEKK.S	A1(Wildcard / 128.0986)	0.04	0	4.70394e+06	5.3685e+06	0	0.926688	-1	0.373901	0	0	0	0.926688	0	0
128.097	L+128.09652	L	0.79157	>>sp|P58775|TPM2_RAT Tropomyosin beta chain OS=Rattus norvegicus GN=Tpm2 PE=1 SV=1	P58775	P58775@39L+128.09652	39	1	K.QLEEEQQALQK.K	L2(Wildcard / 128.0942)	0	0.00900901	251491846	4.32877e+08	1.01867	0	-1	0.373901	1.01867	0	0	0	0	0
128.097	L+128.09652	L	0.79157	>>sp|P11980|KPYM_RAT Pyruvate kinase PKM OS=Rattus norvegicus GN=Pkm PE=1 SV=3	P11980	P11980@211L+128.09652	211	1	K.GVNLPGAAVDLPAVSEKDIQDLK.F	L4(Wildcard / 128.0993)	0	0.030303	30833199	3.38714e+07	1.16953	0	-1	0.373901	0	0	1.16953	0	0	0
128.097	L+128.09652	L	0.79157	>>sp|Q63716|PRDX1_RAT Peroxiredoxin-1 OS=Rattus norvegicus GN=Prdx1 PE=1 SV=1	Q63716	Q63716@97L+128.09652	97	1	K.QGGLGPMNIPLVSDPKR.T	L4(Wildcard / 128.0997)	0.2	0	4.2153e+07	3.76679e+07	0	0.981999	-1	0.373901	0	0	0	0	0.981999	0
128.097	R+128.09652	R	0.79157	>>sp|P21333|FLNA_HUMAN Filamin-A OS=Homo sapiens GN=FLNA PE=1 SV=4	P21333	P21333@301R+128.09652	301	1	K.RAEFTVETR.S	R1(Wildcard / 128.0949)	0.166667	0	198309382	NA	0	0.926688	-1	0.373901	0	0	0	0.926688	0	0
128.097	I+128.09652	I	0.79157	>>sp|P12814|ACTN1_HUMAN Alpha-actinin-1 OS=Homo sapiens GN=ACTN1 PE=1 SV=2	P12814	P12814@52I+128.09652	52	1	K.AGTQIENIEEDFRDGLK.L	I5(Wildcard / 128.0952)	0.0104167	0	27763314	NA	0	0.926688	-1	0.373901	0	0	0	0.926688	0	0
128.097	K+128.09652	K	0.79157	>>sp|P04692|TPM1_RAT Tropomyosin alpha-1 chain OS=Rattus norvegicus GN=Tpm1 PE=1 SV=3	P04692	P04692@213K+128.09652	213	3	K.SLEAQAEK.Y	K8(Wildcard / 128.0958)	0.00657895	0.0131579	9.1794e+07	9.76549e+07	1.95796	0.981999	-1	0.520831	1.01867	0.939284	0	0	0.981999	0
128.097	K+128.09652	K	0.79157	>>sp|P62260|1433E_RAT 14-3-3 protein epsilon OS=Rattus norvegicus GN=Ywhae PE=1 SV=1	P62260	P62260@28K+128.09652	28	2	K.LAEQAERYDEMVESMK.K	K16(Wildcard / 128.0973)	0.05	0.05	7.08988e+06	6.34036e+06	1.16953	0.981999	-1	0.908186	0	0	1.16953	0	0.981999	0
128.097	L+128.09652	L	0.79157	>>sp|P04764|ENOA_RAT Alpha-enolase OS=Rattus norvegicus GN=Eno1 PE=1 SV=4	P04764	P04764@82L+128.09652	82	2	K.LNVVEQEKIDQLMIEMDGTENK.S	L1(Wildcard / 128.0859)	0.125	0.125	3.98528e+07	6.61724e+07	1.01867	0.981999	-1	0.980563	1.01867	0	0	0	0.981999	0
128.097	I+128.09652	I	0.79157	>>sp|P68255|1433T_RAT 14-3-3 protein theta OS=Rattus norvegicus GN=Ywhaq PE=1 SV=1	P68255	P68255@142I+128.09652	142	4	K.QTIENSQGAYQEAFDISKK.E	I3(Wildcard / 128.096)	0.1	0.1	29441503	1.8732e+07	2.18821	2.22604	-1.01729	0.988577	1.01867	0	1.16953	0	0	2.22604
128.097	L+128.09652	L	0.79157	>>sp|P63159|HMGB1_RAT High mobility group protein B1 OS=Rattus norvegicus GN=Hmgb1 PE=1 SV=2	P63159	P63159@129L+128.09652	129	25	K.LGEMWNNTAADDKQPYEK.K	L1(Wildcard / 128.0972)	0.351351	0.324324	2.94635e+07	17097209	12.7323	13.1998	-1.03672	0.93664	1.01867	4.69642	7.01721	3.70675	3.928	5.5651
128.097	L+128.09652	L	0.79157	>>sp|P63159|HMGB1_RAT High mobility group protein B1 OS=Rattus norvegicus GN=Hmgb1 PE=1 SV=2	P63159	P63159@129L+128.09652	129	25	K.LGEMWNNTAADDKQPYEK.K	L1(Wildcard / 128.0972)	0.351351	0.324324	2.94635e+07	17097209	12.7323	13.1998	-1.03672	0.93664	1.01867	4.69642	7.01721	3.70675	3.928	5.5651
128.097	A+128.09652	A	0.79157	>>sp|P62752|RL23A_RAT 60S ribosomal protein L23a OS=Rattus norvegicus GN=Rpl23a PE=2 SV=1	P62752	P62752@9A+128.09652	9	7	K.EAPAPPKAEAK.A	A2(Wildcard / 128.0954)	0.105263	0.0789474	8.34112e+06	5.60433e+06	3.12749	4.00371	-1.28017	0.421382	1.01867	0.939284	1.16953	0.926688	1.964	1.11302
128.097	L+128.09652	L	0.79157	>>sp|A7VJC2|ROA2_RAT Heterogeneous nuclear ribonucleoproteins A2/B1 OS=Rattus norvegicus GN=Hnrnpa2b1 PE=1 SV=1	A7VJC2	A7VJC2@114L+128.09652	114	7	K.LFVGGIKEDTEEHHLR.D	L1(Wildcard / 128.0924)	0.0816327	0.0612245	1.19749e+07	8588272	2.97663	3.81737	-1.28245	0.762816	2.03735	0.939284	0	1.85338	1.964	0
128.097	K+128.09652	K	0.79157	>>sp|P04692|TPM1_RAT Tropomyosin alpha-1 chain OS=Rattus norvegicus GN=Tpm1 PE=1 SV=3	P04692	P04692@29K+128.09652	29	12	K.ENALDRAEQAEADK.K	K14(Wildcard / 128.0939)	0.411765	0.294118	9.1794e+07	9.76549e+07	4.93459	6.78377	-1.37474	0.626872	3.05602	1.87857	0	3.70675	1.964	1.11302
128.097	M+128.09652	M	0.79157	>>sp|P0DP29|CALM1_RAT Calmodulin-1 OS=Rattus norvegicus GN=Calm1 PE=1 SV=1	P0DP29	P0DP29@77M+128.09652	77	5	K.MKDTDSEEEIR.E	M1(Wildcard / 128.0959)	0.0258621	0.0172414	108405571	1.02588e+08	2.10882	3.02171	-1.43289	0.447818	0	0.939284	1.16953	0.926688	0.981999	1.11302
128.097	R+128.09652	R	0.79157	>>sp|O88767|PARK7_RAT Protein DJ-1 OS=Rattus norvegicus GN=Park7 PE=1 SV=1	O88767	O88767@98R+128.09652	98	16	K.EILKEQENR.K	R9(Wildcard / 128.0959)	0.12987	0.0779221	5.37642e+07	4.21465e+07	6.32646	10.1781	-1.60882	0.344091	0	2.81785	3.5086	2.78006	2.946	4.45208
128.097	R+128.09652	R	0.79157	>>sp|Q5XI73|GDIR1_RAT Rho GDP-dissociation inhibitor 1 OS=Rattus norvegicus GN=Arhgdia PE=1 SV=1	Q5XI73	Q5XI73@49R+128.09652	49	3	K.SIQEIQELDKDDESLR.K	R16(Wildcard / 128.0984)	0.0434783	0.0217391	1.25759e+07	6710303	1.16953	2.09502	-1.79133	0.588172	0	0	1.16953	0	0.981999	1.11302
128.097	A+128.09652	A	0.79157	>>sp|P31232|TAGL_RAT Transgelin OS=Rattus norvegicus GN=Tagln PE=1 SV=2	P31232	P31232@100A+128.09652	100	3	K.AAEDYGVTK.T	A1(Wildcard / 128.0952)	0.00191939	0.000959693	1.50482e+09	1277217013	0.939284	2.09502	-2.23044	0.458885	0	0.939284	0	0	0.981999	1.11302
128.097	K+128.09652	K	0.79157	>>sp|P17475|A1AT_RAT Alpha-1-antiproteinase OS=Rattus norvegicus GN=Serpina1 PE=1 SV=2	P17475	P17475@172K+128.09652	172	14	K.FLEEVKNNYHSEAFSVNFADSEEAK.K	K25(Wildcard / 128.096)	0.454545	0.181818	1.18269e+08	133880665	4.14617	10.0471	-2.42323	0.0139364	2.03735	0.939284	1.16953	2.78006	3.928	3.33906
128.097	R+128.09652	R	0.79157	>>sp|Q07936|ANXA2_RAT Annexin A2 OS=Rattus norvegicus GN=Anxa2 PE=1 SV=2	Q07936	Q07936@168R+128.09652	168	3	K.TDLEKDIISDTSGEFR.K	R16(Wildcard / 128.0994)	0.136364	0	8.67805e+06	7316137	0	3.07702	-3.07702	0.145604	0	0	0	0	1.964	1.11302
156.103	M+156.10287	M	0.758726	>>sp|Q62736|CALD1_RAT Non-muscle caldesmon OS=Rattus norvegicus GN=Cald1 PE=1 SV=1	Q62736	Q62736@131M+156.10287	131	5	R.MQNNSAENETAEGEEKGESR.S	M1(Wildcard / 156.1031)	0	0.0515464	1.20011e+08	1.4362e+08	5.3157	0	5.3157	0.0140764	2.03735	0.939284	2.33907	0	0	0
156.103	L+156.10287	L	0.758726	>>sp|Q10728|MYPT1_RAT Protein phosphatase 1 regulatory subunit 12A OS=Rattus norvegicus GN=Ppp1r12a PE=1 SV=2	Q10728	Q10728@505L+156.10287	505	4	R.LGSTSDIEEKENR.E	L1(Wildcard / 156.1018)	0	0.0588235	3.71641e+07	3.63071e+07	4.14617	0	4.14617	0.0144476	2.03735	0.939284	1.16953	0	0	0
156.103	K+156.10287	K	0.758726	>>sp|P62804|H4_RAT Histone H4 OS=Rattus norvegicus GN=Hist1h4b PE=1 SV=2	P62804	P62804@92K+156.10287	92	4	R.KTVTAMDVVYALK.R	K13(Wildcard / 156.1082)	0	0.181818	1.47708e+07	2.25633e+07	3.91591	0	3.91591	0.11677	2.03735	1.87857	0	0	0	0
156.103	K+156.10287	K	0.758726	>>sp|Q62930|CO9_RAT Complement component C9 OS=Rattus norvegicus GN=C9 PE=1 SV=1	Q62930	Q62930@380K+156.10287	380	8	K.EKGVELSDVK.R	K10(Wildcard / 156.1015)	0.125	0.375	7.93822e+06	1.22771e+07	6.25498	1.90869	3.27711	0.013833	2.03735	1.87857	2.33907	0.926688	0.981999	0
156.103	R+156.10287	R	0.758726	>>sp|Q9Z1P2|ACTN1_RAT Alpha-actinin-1 OS=Rattus norvegicus GN=Actn1 PE=1 SV=1	Q9Z1P2	Q9Z1P2@849R+156.10287	849	3	K.ILAGDKNYITGDELR.R	R15(Wildcard / 156.1043)	0	0.0483871	95315475	9.57818e+07	3.12749	0	3.12749	0.00010273	1.01867	0.939284	1.16953	0	0	0
156.103	R+156.10287	R	0.758726	>>sp|P58775|TPM2_RAT Tropomyosin beta chain OS=Rattus norvegicus GN=Tpm2 PE=1 SV=1	P58775	P58775@90R+156.10287	90	29	K.KATDAEADVASLNR.R	R14(Wildcard / 156.1001)	0.03367	0.0639731	251491846	4.32877e+08	19.5534	9.54343	2.04888	0.110899	7.13071	6.57499	5.84767	4.63344	4.91	0
156.103	K+156.10287	K	0.758726	>>sp|Q62736|CALD1_RAT Non-muscle caldesmon OS=Rattus norvegicus GN=Cald1 PE=1 SV=1	Q62736	Q62736@513K+156.10287	513	18	K.SPDGNKSPAPKPSDLRPGDVSGK.R	K23(Wildcard / 156.1051)	0.0909091	0.142857	1.20011e+08	1.4362e+08	11.3404	7.34277	1.54444	0.27663	4.07469	3.75714	3.5086	0.926688	1.964	4.45208
156.103	K+156.10287	K	0.758726	>>sp|Q63716|PRDX1_RAT Peroxiredoxin-1 OS=Rattus norvegicus GN=Prdx1 PE=1 SV=1	Q63716	Q63716@109K+156.10287	109	5	K.KQGGLGPMNIPLVSDPK.R	K17(Wildcard / 156.1049)	0.0833333	0.125	4.2153e+07	3.76679e+07	3.12749	2.09502	1.49282	0.390398	1.01867	0.939284	1.16953	0	0.981999	1.11302
156.103	I+156.10287	I	0.758726	>>sp|P58775|TPM2_RAT Tropomyosin beta chain OS=Rattus norvegicus GN=Tpm2 PE=1 SV=1	P58775	P58775@92I+156.10287	92	9	R.IQLVEEELDRAQER.L	I1(Wildcard / 156.1022)	0.00909091	0.0113636	251491846	4.32877e+08	5.3157	3.94839	1.34629	0.417369	2.03735	0.939284	2.33907	1.85338	0.981999	1.11302
156.103	V+156.10287	V	0.758726	>>sp|P06302|PTMA_RAT Prothymosin alpha OS=Rattus norvegicus GN=Ptma PE=1 SV=2	P06302	P06302@91V+156.10287	91	16	R.VAEDDEDDDVETKK.Q	V1(Wildcard / 156.1029)	0.152174	0.195652	4196905	6.50171e+06	9.15223	6.9701	1.31307	0.200305	3.05602	3.75714	2.33907	2.78006	1.964	2.22604
156.103	K+156.10287	K	0.758726	>>sp|P85972|VINC_RAT Vinculin OS=Rattus norvegicus GN=Vcl PE=1 SV=1	P85972	P85972@71K+156.10287	71	19	R.VGKETVQTTEDQILK.R	K15(Wildcard / 156.0986)	0.169811	0.188679	1.3926e+08	1.51202e+08	10.4011	9.12043	1.14042	0.583268	4.07469	2.81785	3.5086	1.85338	3.928	3.33906
156.103	R+156.10287	R	0.758726	>>sp|Q62736|CALD1_RAT Non-muscle caldesmon OS=Rattus norvegicus GN=Cald1 PE=1 SV=1	Q62736	Q62736@129R+156.10287	129	44	R.Q[-17.02655]KEFDPTITDGSLSVPSR.R	Q1(Gln->pyro-Glu / -17.0265); R18(Wildcard / 156.0985)	0.304348	0.333333	1.20011e+08	1.4362e+08	23.5408	21.283	1.10608	0.56546	7.13071	9.39284	7.01721	6.48681	5.89199	8.90416
156.103	R+156.10287	R	0.758726	>>sp|Q62736|CALD1_RAT Non-muscle caldesmon OS=Rattus norvegicus GN=Cald1 PE=1 SV=1	Q62736	Q62736@324R+156.10287	324	8	R.KVLEEEEQR.R	R9(Wildcard / 156.1038)	0.125	0.125	1.20011e+08	1.4362e+08	4.37642	4.13473	1.05845	0.928904	2.03735	0	2.33907	0.926688	0.981999	2.22604
156.103	K+156.10287	K	0.758726	>>sp|Q5XI78|ODO1_RAT 2-oxoglutarate dehydrogenase, mitochondrial OS=Rattus norvegicus GN=Ogdh PE=1 SV=1	Q5XI78	Q5XI78@251K+156.10287	251	4	R.Q[-17.02655]KFETPGIMQFTNEEK.R	Q1(Gln->pyro-Glu / -17.0265); K16(Wildcard / 156.1052)	0.181818	0.181818	2.67482e+06	1.90346e+06	2.10882	2.03971	1.03388	0.965209	0	0.939284	1.16953	0.926688	0	1.11302
156.103	K+156.10287	K	0.758726	>>sp|Q6IG02|K22E_RAT Keratin, type II cytoskeletal 2 epidermal OS=Rattus norvegicus GN=Krt2 PE=3 SV=1	Q6IG02	Q6IG02@293K+156.10287	293	2	K.KYEDEINK.R	K8(Wildcard / 156.1001)	0.333333	0	10051225	6.92622e+06	0	2.09502	-1	0.11767	0	0	0	0	0.981999	1.11302
156.103	G+156.10287	G	0.758726	>>sp|Q10728|MYPT1_RAT Protein phosphatase 1 regulatory subunit 12A OS=Rattus norvegicus GN=Ppp1r12a PE=1 SV=2	Q10728	Q10728@506G+156.10287	506	2	R.LGSTSDIEEKENR.E	G2(Wildcard / 156.1017)	0.0294118	0	3.71641e+07	3.63071e+07	0	2.09502	-1	0.11767	0	0	0	0	0.981999	1.11302
156.103	V+156.10287	V	0.758726	>>sp|P31000|VIME_RAT Vimentin OS=Rattus norvegicus GN=Vim PE=1 SV=2	P31000	P31000@224V+156.10287	224	2	K.VESLQEEIAFLKK.L	V1(Wildcard / 156.0907)	0.166667	0	29582248	33353201	0	2.09502	-1	0.11767	0	0	0	0	0.981999	1.11302
156.103	K+156.10287	K	0.758726	>>sp|Q9Y490|TLN1_HUMAN Talin-1 OS=Homo sapiens GN=TLN1 PE=1 SV=3	Q9Y490	Q9Y490@2454K+156.10287	2454	3	K.VKADQDSEAMK.R	K11(Wildcard / 156.1009)	0.75	0	33811750	NA	0	2.78006	-1	0.373901	0	0	0	2.78006	0	0
156.103	K+156.10287	K	0.758726	>>sp|P18206|VINC_HUMAN Vinculin OS=Homo sapiens GN=VCL PE=1 SV=4	P18206	P18206@71K+156.10287	71	2	R.VGKETVQTTEDQILK.R	K15(Wildcard / 156.1023)	0.0377358	0	90230769	NA	0	1.85338	-1	0.373901	0	0	0	1.85338	0	0
156.103	K+156.10287	K	0.758726	>>sp|Q02218|ODO1_HUMAN 2-oxoglutarate dehydrogenase, mitochondrial OS=Homo sapiens GN=OGDH PE=1 SV=3	Q02218	Q02218@251K+156.10287	251	2	R.Q[-17.02655]KFETPGIMQFTNEEK.R	Q1(Gln->pyro-Glu / -17.0265); K16(Wildcard / 156.1025)	0.181818	0	1844277	NA	0	1.85338	-1	0.373901	0	0	0	1.85338	0	0
156.103	K+156.10287	K	0.758726	>>tr|Q53GN4|Q53GN4_HUMAN WD repeat domain 1, isoform CRA_a (Fragment) OS=Homo sapiens GN=WDR1 PE=2 SV=1	Q53GN4	Q53GN4@115K+156.10287	115	1	K.IKDIAWTEDSK.R	K11(Wildcard / 156.1044)	0.0625	0	2211150	NA	0	0.926688	-1	0.373901	0	0	0	0.926688	0	0
156.103	K+156.10287	K	0.758726	>>sp|P62738|ACTA_RAT Actin, aortic smooth muscle OS=Rattus norvegicus GN=Acta2 PE=2 SV=1	P62738	P62738@63K+156.10287	63	1	R.HQGVMVGMGQKDSYVGDEAQSK.R	K22(Wildcard / 156.1079)	0.0333333	0	6.57926e+08	8.80825e+08	0	0.926688	-1	0.373901	0	0	0	0.926688	0	0
156.103	K+156.10287	K	0.758726	>>sp|P97536|CAND1_RAT Cullin-associated NEDD8-dissociated protein 1 OS=Rattus norvegicus GN=Cand1 PE=1 SV=1	P97536	P97536@1173K+156.10287	1173	1	K.Q[-17.02655]EFEKQDELK.R	Q1(Gln->pyro-Glu / -17.0265); K10(Wildcard / 156.1007)	0.5	0	4037810	4063603	0	1.11302	-1	0.373901	0	0	0	0	0	1.11302
156.103	R+156.10287	R	0.758726	>>tr|V9HW25|V9HW25_HUMAN Epididymis secretory protein Li 273 OS=Homo sapiens GN=HEL-S-273 PE=2 SV=1	V9HW25	V9HW25@90R+156.10287	90	1	K.KATDAEADVASLNR.R	R14(Wildcard / 156.1045)	0.003367	0	17946999	NA	0	0.926688	-1	0.373901	0	0	0	0.926688	0	0
156.103	R+156.10287	R	0.758726	>>sp|O35763|MOES_RAT Moesin OS=Rattus norvegicus GN=Msn PE=1 SV=3	O35763	O35763@370R+156.10287	370	1	K.KAQQELEEQTR.R	R11(Wildcard / 156.1027)	0.0416667	0	1.53905e+07	7.47105e+06	0	1.11302	-1	0.373901	0	0	0	0	0	1.11302
156.103	G+156.10287	G	0.758726	>>sp|P12346|TRFE_RAT Serotransferrin OS=Rattus norvegicus GN=Tf PE=1 SV=3	P12346	P12346@123G+156.10287	123	1	K.GTDFQLNQLQGK.K	G1(Wildcard / 156.0911)	0.00884956	0	2.48734e+08	2.64459e+08	0	0.981999	-1	0.373901	0	0	0	0	0.981999	0
156.103	G+156.10287	G	0.758726	>>sp|Q4FZY0|EFHD2_RAT EF-hand domain-containing protein D2 OS=Rattus norvegicus GN=Efhd2 PE=1 SV=1	Q4FZY0	Q4FZY0@67G+156.10287	67	1	R.ADLNQGIGEPQSPSR.R	G6(Wildcard / 156.0996)	0.25	0	4.54707e+06	3.30426e+06	0	0.981999	-1	0.373901	0	0	0	0	0.981999	0
156.103	G+156.10287	G	0.758726	>>sp|D3ZHA0|FLNC_RAT Filamin-C OS=Rattus norvegicus GN=Flnc PE=1 SV=1	D3ZHA0	D3ZHA0@1797G+156.10287	1797	1	K.GELTGEVR.M	G1(Wildcard / 156.0923)	0.0238095	0	1.10276e+08	1.32242e+08	0	1.11302	-1	0.373901	0	0	0	0	0	1.11302
156.103	E+156.10287	E	0.758726	>>sp|P14480|FIBB_RAT Fibrinogen beta chain OS=Rattus norvegicus GN=Fgb PE=1 SV=4	P14480	P14480@43E+156.10287	43	1	R.KEEPPSLRPAPPPISGGGYR.A	E3(Wildcard / 156.1023)	0.0238095	0	1.35617e+07	1.76137e+07	0	1.11302	-1	0.373901	0	0	0	0	0	1.11302
156.103	E+156.10287	E	0.758726	>>sp|P04550|PTMS_RAT Parathymosin OS=Rattus norvegicus GN=Ptms PE=1 SV=2	P04550	P04550@84E+156.10287	84	1	R.TAEEEDEADPKR.Q	E3(Wildcard / 156.1059)	0.0263158	0	5.71306e+06	6.17622e+06	0	1.11302	-1	0.373901	0	0	0	0	0	1.11302
156.103	L+156.10287	L	0.758726	>>sp|Q62736|CALD1_RAT Non-muscle caldesmon OS=Rattus norvegicus GN=Cald1 PE=1 SV=1	Q62736	Q62736@124L+156.10287	124	1	R.Q[-17.02655]KEFDPTITDGSLSVPSR.R	Q1(Gln->pyro-Glu / -17.0265); L13(Wildcard / 156.1023)	0	0.0144928	1.20011e+08	1.4362e+08	0.939284	0	-1	0.373901	0	0.939284	0	0	0	0
156.103	L+156.10287	L	0.758726	>>sp|P05065|ALDOA_RAT Fructose-bisphosphate aldolase A OS=Rattus norvegicus GN=Aldoa PE=1 SV=2	P05065	P05065@44L+156.10287	44	1	R.LQSIGTENTEENRR.F	L1(Wildcard / 156.1023)	0.00617284	0	4.08694e+07	4.53382e+07	0	0.926688	-1	0.373901	0	0	0	0.926688	0	0
156.103	L+156.10287	L	0.758726	>>sp|Q62736|CALD1_RAT Non-muscle caldesmon OS=Rattus norvegicus GN=Cald1 PE=1 SV=1	Q62736	Q62736@505L+156.10287	505	1	K.SPDGNKSPAPKPSDLRPGDVSGK.R	L15(Wildcard / 156.1034)	0.012987	0	1.20011e+08	1.4362e+08	0	0.926688	-1	0.373901	0	0	0	0.926688	0	0
156.103	P+156.10287	P	0.758726	>>sp|Q62736|CALD1_RAT Non-muscle caldesmon OS=Rattus norvegicus GN=Cald1 PE=1 SV=1	Q62736	Q62736@127P+156.10287	127	1	R.Q[-17.02655]KEFDPTITDGSLSVPSR.R	Q1(Gln->pyro-Glu / -17.0265); P16(Wildcard / 156.1038)	0	0.0144928	1.20011e+08	1.4362e+08	1.16953	0	-1	0.373901	0	0	1.16953	0	0	0
156.103	P+156.10287	P	0.758726	>>sp|P97541|HSPB6_RAT Heat shock protein beta-6 OS=Rattus norvegicus GN=Hspb6 PE=1 SV=1	P97541	P97541@18P+156.10287	18	1	R.ASAPLPGFSTPGR.L	P4(Wildcard / 156.1006)	0.00729927	0	6.83365e+07	52533692	0	0.926688	-1	0.373901	0	0	0	0.926688	0	0
156.103	Q+156.10287	Q	0.758726	>>sp|Q4FZY0|EFHD2_RAT EF-hand domain-containing protein D2 OS=Rattus norvegicus GN=Efhd2 PE=1 SV=1	Q4FZY0	Q4FZY0@66Q+156.10287	66	1	R.ADLNQGIGEPQSPSR.R	Q5(Wildcard / 156.1046)	0.25	0	4.54707e+06	3.30426e+06	0	1.11302	-1	0.373901	0	0	0	0	0	1.11302
156.103	K+156.10287	K	0.758726	>>sp|Q62736|CALD1_RAT Non-muscle caldesmon OS=Rattus norvegicus GN=Cald1 PE=1 SV=1	Q62736	Q62736@292K+156.10287	292	3	R.RGETESEEFEK.L	K11(Wildcard / 156.1021)	0.0119048	0.00595238	1.20011e+08	1.4362e+08	0.939284	2.03971	-1	0.474584	0	0.939284	0	0.926688	0	1.11302
156.103	K+156.10287	K	0.758726	>>sp|Q6P6Q2|K2C5_RAT Keratin, type II cytoskeletal 5 OS=Rattus norvegicus GN=Krt5 PE=1 SV=1	Q6P6Q2	Q6P6Q2@260K+156.10287	260	3	K.NKYEDEINK.R	K9(Wildcard / 156.1087)	0.010101	0.020202	23981855	14547059	1.95796	0.926688	-1	0.487428	1.01867	0.939284	0	0.926688	0	0
156.103	E+156.10287	E	0.758726	>>sp|Q62736|CALD1_RAT Non-muscle caldesmon OS=Rattus norvegicus GN=Cald1 PE=1 SV=1	Q62736	Q62736@286E+156.10287	286	3	R.GETESEEFEKLK.Q	E4(Wildcard / 156.1014)	0.0222222	0.0444444	1.20011e+08	1.4362e+08	1.95796	0.981999	-1	0.520831	1.01867	0.939284	0	0	0.981999	0
156.103	E+156.10287	E	0.758726	>>sp|Q63041|A1M_RAT Alpha-1-macroglobulin OS=Rattus norvegicus GN=A1m PE=1 SV=1	Q63041	Q63041@1179E+156.10287	1179	2	R.SEVLESLNKDAVNEEESVHWQRPK.N	E2(Wildcard / 156.1071)	0.0526316	0.0526316	48383291	75197256	1.16953	0.981999	-1	0.908186	0	0	1.16953	0	0.981999	0
156.103	K+156.10287	K	0.758726	>>sp|Q5RKI1|IF4A2_RAT Eukaryotic initiation factor 4A-II OS=Rattus norvegicus GN=Eif4a2 PE=1 SV=1	Q5RKI1	Q5RKI1@382K+156.10287	382	2	R.KGVAINFVTEEDK.R	K13(Wildcard / 156.1048)	0.125	0.125	1.73082e+06	1.66096e+06	0.939284	0.981999	-1	0.97643	0	0.939284	0	0	0.981999	0
156.103	K+156.10287	K	0.758726	>>sp|Q62736|CALD1_RAT Non-muscle caldesmon OS=Rattus norvegicus GN=Cald1 PE=1 SV=1	Q62736	Q62736@273K+156.10287	273	107	R.ASGDKEAEGAPQVEAGK.R	K17(Wildcard / 156.0989)	0.22449	0.212245	1.20011e+08	1.4362e+08	53.8764	54.7933	-1.01702	0.874459	17.3174	17.8464	18.7126	17.6071	21.604	15.5823
156.103	K+156.10287	K	0.758726	>>sp|P14480|FIBB_RAT Fibrinogen beta chain OS=Rattus norvegicus GN=Fgb PE=1 SV=4	P14480	P14480@41K+156.10287	41	27	R.KEEPPSLRPAPPPISGGGYR.A	K1(Wildcard / 156.0973)	0.333333	0.309524	1.35617e+07	1.76137e+07	13.3778	14.2925	-1.06837	0.867706	6.11204	3.75714	3.5086	1.85338	6.87399	5.5651
156.103	K+156.10287	K	0.758726	>>sp|Q10758|K2C8_RAT Keratin, type II cytoskeletal 8 OS=Rattus norvegicus GN=Krt8 PE=1 SV=3	Q10758	Q10758@185K+156.10287	185	15	K.NKYEDEINK.R	K9(Wildcard / 156.1007)	0.0808081	0.0707071	4.58013e+07	4.88258e+07	7.27366	8.08312	-1.11129	0.635054	3.05602	1.87857	2.33907	2.78006	1.964	3.33906
156.103	I+156.10287	I	0.758726	>>sp|P48675|DESM_RAT Desmin OS=Rattus norvegicus GN=Des PE=1 SV=2	P48675	P48675@228I+156.10287	228	36	R.IESLNEEIAFLKK.V	I1(Wildcard / 156.0988)	0.123457	0.0987654	2.23401e+08	2.58929e+08	16.6561	20.6736	-1.2412	0.569705	6.11204	4.69642	5.84767	4.63344	4.91	11.1302
156.103	K+156.10287	K	0.758726	>>sp|Q4KM73|KCY_RAT UMP-CMP kinase OS=Rattus norvegicus GN=Cmpk1 PE=1 SV=2	Q4KM73	Q4KM73@150K+156.10287	150	10	R.SDDNRESLEK.R	K10(Wildcard / 156.1034)	0.24	0.16	6504766	5.14408e+06	4.29703	6.17443	-1.43691	0.490032	1.01867	0.939284	2.33907	1.85338	0.981999	3.33906
156.103	G+156.10287	G	0.758726	>>sp|Q62736|CALD1_RAT Non-muscle caldesmon OS=Rattus norvegicus GN=Cald1 PE=1 SV=1	Q62736	Q62736@283G+156.10287	283	10	R.GETESEEFEKLK.Q	G1(Wildcard / 156.1035)	0.133333	0.0888889	1.20011e+08	1.4362e+08	4.21764	6.36077	-1.50814	0.629111	0	1.87857	2.33907	0.926688	0.981999	4.45208
156.103	D+156.10287	D	0.758726	>>sp|Q10728|MYPT1_RAT Protein phosphatase 1 regulatory subunit 12A OS=Rattus norvegicus GN=Ppp1r12a PE=1 SV=2	Q10728	Q10728@510D+156.10287	510	11	R.LGSTSDIEEKENR.E	D6(Wildcard / 156.1006)	0.102941	0.0588235	3.71641e+07	3.63071e+07	4.06678	7.26706	-1.78693	0.442012	1.01867	1.87857	1.16953	0	3.928	3.33906
156.103	K+156.10287	K	0.758726	>>sp|Q68FR6|EF1G_RAT Elongation factor 1-gamma OS=Rattus norvegicus GN=Eef1g PE=2 SV=3	Q68FR6	Q68FR6@136K+156.10287	136	9	K.Q[-17.02655]ATENAKEEVK.R	Q1(Gln->pyro-Glu / -17.0265); K11(Wildcard / 156.1015)	0.2	0.1	3123806	3.29217e+06	2.89724	5.9881	-2.06683	0.246643	1.01867	1.87857	0	2.78006	0.981999	2.22604
156.103	P+156.10287	P	0.758726	>>sp|P04550|PTMS_RAT Parathymosin OS=Rattus norvegicus GN=Ptms PE=1 SV=2	P04550	P04550@91P+156.10287	91	3	K.RTAEEEDEADPK.R	P11(Wildcard / 156.1024)	0.25	0.125	5.71306e+06	6.17622e+06	0.939284	2.09502	-2.23044	0.458885	0	0.939284	0	0	0.981999	1.11302
156.103	K+156.10287	K	0.758726	>>sp|Q5RKI0|WDR1_RAT WD repeat-containing protein 1 OS=Rattus norvegicus GN=Wdr1 PE=1 SV=3	Q5RKI0	Q5RKI0@115K+156.10287	115	4	K.IKDIAWTEDSK.R	K11(Wildcard / 156.102)	0.1875	0.0625	7698649	6.74443e+06	0.939284	3.20804	-3.41541	0.350529	0	0.939284	0	0	0.981999	2.22604
183.037	Y+183.03675	Y	0.843988	>>sp|P02770|ALBU_RAT Serum albumin OS=Rattus norvegicus GN=Alb PE=1 SV=2	P02770	P02770@425Y+183.03675	425	10	K.LGEYGFQNAVLVR.Y	Y4(Wildcard / 183.0361)	0	0.00733138	585450675	863739403	10.3932	0	10.3932	0.0472016	1.01867	4.69642	4.67814	0	0	0
183.037	K+183.03675	K	0.843988	>>sp|P02770|ALBU_RAT Serum albumin OS=Rattus norvegicus GN=Alb PE=1 SV=2	P02770	P02770@257K+183.03675	257	8	R.FPNAEFAEITKLATDVTK.I	K11(Wildcard / 183.0372)	0	0.533333	585450675	863739403	8.06208	0	8.06208	0.0330661	4.07469	2.81785	1.16953	0	0	0
183.037	K+183.03675	K	0.843988	>>sp|P02770|ALBU_RAT Serum albumin OS=Rattus norvegicus GN=Alb PE=1 SV=2	P02770	P02770@264K+183.03675	264	4	K.LATDVTKINK.E	K7(Wildcard / 183.0363)	0	0.222222	585450675	863739403	4.29703	0	4.29703	0.0343374	1.01867	0.939284	2.33907	0	0	0
183.037	K+183.03675	K	0.843988	>>sp|P02770|ALBU_RAT Serum albumin OS=Rattus norvegicus GN=Alb PE=1 SV=2	P02770	P02770@36K+183.03675	36	13	R.FKDLGEQHFK.G	K2(Wildcard / 183.0342)	0.00194553	0.00648508	585450675	863739403	10.2503	3.02171	3.39222	0.0473436	5.09337	2.81785	2.33907	0.926688	0.981999	1.11302
183.037	Y+183.03675	Y	0.843988	>>sp|P02770|ALBU_RAT Serum albumin OS=Rattus norvegicus GN=Alb PE=1 SV=2	P02770	P02770@180Y+183.03675	180	4	R.RHPYFYAPELLYYAEK.Y	Y12(Wildcard / 183.0392)	0.000610501	0.0018315	585450675	863739403	3.20688	1.11302	2.88124	0.373431	2.03735	0	1.16953	0	0	1.11302
183.037	Y+183.03675	Y	0.843988	>>sp|P14046|A1I3_RAT Alpha-1-inhibitor 3 OS=Rattus norvegicus GN=A1i3 PE=1 SV=1	P14046	P14046@40Y+183.03675	40	56	K.YMVLVPSQLYTETPEK.I	Y10(Wildcard / 183.03)	0.294118	0.529412	165207780	2.52026e+08	37.387	20.3359	1.83847	0.0909037	16.2988	9.39284	11.6953	3.70675	8.83799	7.79114
183.037	Y+183.03675	Y	0.843988	>>sp|P62738|ACTA_RAT Actin, aortic smooth muscle OS=Rattus norvegicus GN=Acta2 PE=2 SV=1	P62738	P62738@55Y+183.03675	55	52	K.DSYVGDEAQSK.R	Y3(Wildcard / 183.032)	0.0231425	0.0401949	6.57926e+08	8.80825e+08	33.3305	18.4979	1.80185	0.1438	12.2241	14.0893	7.01721	9.26688	5.89199	3.33906
183.037	K+183.03675	K	0.843988	>>sp|P31232|TAGL_RAT Transgelin OS=Rattus norvegicus GN=Tagln PE=1 SV=2	P31232	P31232@17K+183.03675	17	8	R.EVQSKIEK.K	K5(Wildcard / 183.0353)	0.0789474	0.131579	1.50482e+09	1277217013	5.08545	2.9664	1.71435	0.305104	2.03735	1.87857	1.16953	1.85338	0	1.11302
183.037	K+183.03675	K	0.843988	>>sp|P02770|ALBU_RAT Serum albumin OS=Rattus norvegicus GN=Alb PE=1 SV=2	P02770	P02770@184K+183.03675	184	37	R.RHPYFYAPELLYYAEK.Y	K16(Wildcard / 183.0346)	0.00854701	0.0140415	585450675	863739403	23.4693	13.7888	1.70206	0.175729	9.16806	8.45356	5.84767	3.70675	7.85599	2.22604
183.037	Y+183.03675	Y	0.843988	>>sp|P02770|ALBU_RAT Serum albumin OS=Rattus norvegicus GN=Alb PE=1 SV=2	P02770	P02770@174Y+183.03675	174	5	R.RHPYFYAPELLYYAEK.Y	Y6(Wildcard / 183.0333)	0.001221	0.0018315	585450675	863739403	3.0481	1.90869	1.59696	0.58117	0	1.87857	1.16953	0.926688	0.981999	0
183.037	A+183.03675	A	0.843988	>>sp|P02770|ALBU_RAT Serum albumin OS=Rattus norvegicus GN=Alb PE=1 SV=2	P02770	P02770@439A+183.03675	439	23	R.YTQKAPQVSTPTLVEAAR.N	A5(Wildcard / 183.0354)	0.0873786	0.135922	585450675	863739403	14.5473	9.19614	1.58189	0.149913	6.11204	3.75714	4.67814	2.78006	1.964	4.45208
183.037	K+183.03675	K	0.843988	>>sp|P02770|ALBU_RAT Serum albumin OS=Rattus norvegicus GN=Alb PE=1 SV=2	P02770	P02770@438K+183.03675	438	12	R.YTQKAPQVSTPTLVEAAR.N	K4(Wildcard / 183.0403)	0.0485437	0.0679612	585450675	863739403	7.19427	4.81977	1.49266	0.519242	2.03735	2.81785	2.33907	3.70675	0	1.11302
183.037	K+183.03675	K	0.843988	>>sp|P02770|ALBU_RAT Serum albumin OS=Rattus norvegicus GN=Alb PE=1 SV=2	P02770	P02770@496K+183.03675	496	20	K.TPVSEKVTK.C	K6(Wildcard / 183.0351)	0.0860215	0.129032	585450675	863739403	12.0495	8.13843	1.48056	0.282502	4.07469	5.6357	2.33907	1.85338	2.946	3.33906
183.037	E+183.03675	E	0.843988	>>sp|P62738|ACTA_RAT Actin, aortic smooth muscle OS=Rattus norvegicus GN=Acta2 PE=2 SV=1	P62738	P62738@169E+183.03675	169	5	R.TTGIVLDSGDGVTHNVPIYEGYALPHAIMR.L	E20(Wildcard / 183.0368)	0.00331675	0.00497512	6.57926e+08	8.80825e+08	2.81785	1.964	1.43475	0.815918	0	2.81785	0	0	1.964	0
183.037	Y+183.03675	Y	0.843988	>>sp|P62738|ACTA_RAT Actin, aortic smooth muscle OS=Rattus norvegicus GN=Acta2 PE=2 SV=1	P62738	P62738@364Y+183.03675	364	11	K.Q[-17.02655]EYDEAGPSIVHR.K	Q1(Gln->pyro-Glu / -17.0265); Y3(Wildcard / 183.0347)	0.0113636	0.0136364	6.57926e+08	8.80825e+08	5.87387	4.74406	1.23815	0.783568	3.05602	2.81785	0	2.78006	1.964	0
183.037	A+183.03675	A	0.843988	>>sp|P02770|ALBU_RAT Serum albumin OS=Rattus norvegicus GN=Alb PE=1 SV=2	P02770	P02770@26A+183.03675	26	13	R.EAHKSEIAHR.F	A2(Wildcard / 183.0346)	0.00907716	0.01059	585450675	863739403	7.04341	5.85708	1.20255	0.631973	3.05602	2.81785	1.16953	2.78006	1.964	1.11302
183.037	Y+183.03675	Y	0.843988	>>sp|P62738|ACTA_RAT Actin, aortic smooth muscle OS=Rattus norvegicus GN=Acta2 PE=2 SV=1	P62738	P62738@308Y+183.03675	308	4	R.KDLYANNVLSGGTTMYPGIADR.M	Y16(Wildcard / 183.0327)	0.00584795	0.00584795	6.57926e+08	8.80825e+08	2.10882	1.85338	1.13783	0.910807	0	0.939284	1.16953	1.85338	0	0
183.037	K+183.03675	K	0.843988	>>sp|P02770|ALBU_RAT Serum albumin OS=Rattus norvegicus GN=Alb PE=1 SV=2	P02770	P02770@549K+183.03675	549	35	K.KQTALAELVK.H	K1(Wildcard / 183.0353)	0.0188889	0.02	585450675	863739403	18.3838	17.2036	1.06861	0.700531	7.13071	6.57499	4.67814	4.63344	5.89199	6.67812
183.037	G+183.03675	G	0.843988	>>sp|P63259|ACTG_RAT Actin, cytoplasmic 2 OS=Rattus norvegicus GN=Actg1 PE=1 SV=1	P63259	P63259@197G+183.03675	197	4	R.GYSFTTTAER.E	G1(Wildcard / 183.037)	0.00729927	0.00729927	1.20066e+08	116378764	2.03735	1.90869	1.06741	0.957148	2.03735	0	0	0.926688	0.981999	0
183.037	K+183.03675	K	0.843988	>>sp|P47875|CSRP1_RAT Cysteine and glycine-rich protein 1 OS=Rattus norvegicus GN=Csrp1 PE=1 SV=2	P47875	P47875@112K+183.03675	112	10	K.FAQKIGGSER.C	K4(Wildcard / 183.0365)	0.138889	0.138889	252587181	231579079	5.3157	5.11673	1.03889	0.914706	2.03735	0.939284	2.33907	0.926688	1.964	2.22604
183.037	K+183.03675	K	0.843988	>>sp|P02770|ALBU_RAT Serum albumin OS=Rattus norvegicus GN=Alb PE=1 SV=2	P02770	P02770@28K+183.03675	28	14	R.EAHKSEIAHR.F	K4(Wildcard / 183.036)	0.01059	0.01059	585450675	863739403	7.42452	7.21175	1.0295	0.941605	2.03735	1.87857	3.5086	0.926688	2.946	3.33906
183.037	K+183.03675	K	0.843988	>>sp|P62738|ACTA_RAT Actin, aortic smooth muscle OS=Rattus norvegicus GN=Acta2 PE=2 SV=1	P62738	P62738@63K+183.03675	63	8	K.DSYVGDEAQSKR.G	K11(Wildcard / 183.036)	0.00615385	0.00615385	6.57926e+08	8.80825e+08	3.91591	3.81737	1.02581	0.973029	2.03735	1.87857	0	1.85338	1.964	0
183.037	K+183.03675	K	0.843988	>>sp|P62738|ACTA_RAT Actin, aortic smooth muscle OS=Rattus norvegicus GN=Acta2 PE=2 SV=1	P62738	P62738@317K+183.03675	317	8	R.MQKEITALAPSTMK.I	K3(Wildcard / 183.0332)	0.148148	0.148148	6.57926e+08	8.80825e+08	3.91591	3.81737	1.02581	0.973029	2.03735	1.87857	0	1.85338	1.964	0
183.037	Y+183.03675	Y	0.843988	>>sp|P31232|TAGL_RAT Transgelin OS=Rattus norvegicus GN=Tagln PE=1 SV=2	P31232	P31232@193Y+183.03675	193	8	R.GASQAGMTGYGR.P	Y10(Wildcard / 183.0353)	0.0158103	0.0158103	1.50482e+09	1277217013	4.29703	4.19004	1.02553	0.968031	1.01867	0.939284	2.33907	0	1.964	2.22604
183.037	M+183.03675	M	0.843988	>>sp|P62738|ACTA_RAT Actin, aortic smooth muscle OS=Rattus norvegicus GN=Acta2 PE=2 SV=1	P62738	P62738@327M+183.03675	327	2	K.EITALAPSTMKIK.I	M10(Wildcard / 183.0362)	0.0333333	0	6.57926e+08	8.80825e+08	0	1.90869	-1	0.11645	0	0	0	0.926688	0.981999	0
183.037	K+183.03675	K	0.843988	>>sp|P02767|TTHY_RAT Transthyretin OS=Rattus norvegicus GN=Ttr PE=1 SV=1	P02767	P02767@55K+183.03675	55	2	K.KTADGSWEPFASGK.T	K1(Wildcard / 183.0407)	0	0.0588235	3.58945e+07	5.14354e+07	1.95796	0	-1	0.11677	1.01867	0.939284	0	0	0	0
183.037	Y+183.03675	Y	0.843988	>>sp|P01946|HBA_RAT Hemoglobin subunit alpha-1/2 OS=Rattus norvegicus GN=Hba1 PE=1 SV=3	P01946	P01946@43Y+183.03675	43	2	K.TYFSHIDVSPGSAQVK.A	Y2(Wildcard / 183.0462)	0	0.00284091	2.96585e+08	4.06266e+08	1.95796	0	-1	0.11677	1.01867	0.939284	0	0	0	0
183.037	Y+183.03675	Y	0.843988	>>sp|P0DP29|CALM1_RAT Calmodulin-1 OS=Rattus norvegicus GN=Calm1 PE=1 SV=1	P0DP29	P0DP29@100Y+183.03675	100	2	R.VFDKDGNGYISAAELR.H	Y9(Wildcard / 183.0378)	0.00699301	0	108405571	1.02588e+08	0	2.09502	-1	0.11767	0	0	0	0	0.981999	1.11302
183.037	P+183.03675	P	0.843988	>>sp|P04906|GSTP1_RAT Glutathione S-transferase P OS=Rattus norvegicus GN=Gstp1 PE=1 SV=2	P04906	P04906@2P+183.03675	2	2	M.PPYTIVYFPVR.G	P1(Wildcard / 183.0393)	0.00623053	0	3.20517e+07	2.25004e+07	0	2.03971	-1	0.119425	0	0	0	0.926688	0	1.11302
183.037	Y+183.03675	Y	0.843988	>>sp|P47875|CSRP1_RAT Cysteine and glycine-rich protein 1 OS=Rattus norvegicus GN=Csrp1 PE=1 SV=2	P47875	P47875@73Y+183.03675	73	3	K.GYGYGQGAGTLSMDKGESLGIK.H	Y4(Wildcard / 183.0361)	0.0121951	0	252587181	231579079	0	2.83537	-1	0.152243	0	0	0	1.85338	0.981999	0
183.037	K+183.03675	K	0.843988	>>sp|P10111|PPIA_RAT Peptidyl-prolyl cis-trans isomerase A OS=Rattus norvegicus GN=Ppia PE=1 SV=2	P10111	P10111@44K+183.03675	44	3	R.ALSTGEKGFGYK.G	K7(Wildcard / 183.0409)	0	0.5	15008544	3.25599e+07	2.97663	0	-1	0.167202	2.03735	0.939284	0	0	0	0
183.037	F+183.03675	F	0.843988	>>sp|P47875|CSRP1_RAT Cysteine and glycine-rich protein 1 OS=Rattus norvegicus GN=Csrp1 PE=1 SV=2	P47875	P47875@180F+183.03675	180	2	K.NFGPKGFGFGQGAGALVHSE.-	F7(Wildcard / 183.0366)	0	0.25	252587181	231579079	2.03735	0	-1	0.373901	2.03735	0	0	0	0	0
183.037	K+183.03675	K	0.843988	>>sp|P62738|ACTA_RAT Actin, aortic smooth muscle OS=Rattus norvegicus GN=Acta2 PE=2 SV=1	P62738	P62738@52K+183.03675	52	1	R.HQGVMVGMGQKDSYVGDEAQSK.R	K11(Wildcard / 183.0364)	0	0.0333333	6.57926e+08	8.80825e+08	1.01867	0	-1	0.373901	1.01867	0	0	0	0	0
183.037	K+183.03675	K	0.843988	>>sp|P58775|TPM2_RAT Tropomyosin beta chain OS=Rattus norvegicus GN=Tpm2 PE=1 SV=1	P58775	P58775@29K+183.03675	29	1	R.AEQAEADKK.Q	K8(Wildcard / 183.0334)	0	0.0238095	251491846	4.32877e+08	1.01867	0	-1	0.373901	1.01867	0	0	0	0	0
183.037	K+183.03675	K	0.843988	>>sp|P58775|TPM2_RAT Tropomyosin beta chain OS=Rattus norvegicus GN=Tpm2 PE=1 SV=1	P58775	P58775@30K+183.03675	30	1	R.AEQAEADKK.Q	K9(Wildcard / 183.036)	0	0.0238095	251491846	4.32877e+08	1.01867	0	-1	0.373901	1.01867	0	0	0	0	0
183.037	K+183.03675	K	0.843988	>>sp|P68035|ACTC_RAT Actin, alpha cardiac muscle 1 OS=Rattus norvegicus GN=Actc1 PE=2 SV=1	P68035	P68035@63K+183.03675	63	1	K.DSYVGDEAQSKR.G	K11(Wildcard / 183.037)	0	0.00153846	1.14849e+08	7.63414e+07	1.16953	0	-1	0.373901	0	0	1.16953	0	0	0
183.037	K+183.03675	K	0.843988	>>sp|P47875|CSRP1_RAT Cysteine and glycine-rich protein 1 OS=Rattus norvegicus GN=Csrp1 PE=1 SV=2	P47875	P47875@178K+183.03675	178	1	K.NFGPKGFGFGQGAGALVHSE.-	K5(Wildcard / 183.0373)	0.125	0	252587181	231579079	0	0.926688	-1	0.373901	0	0	0	0.926688	0	0
183.037	K+183.03675	K	0.843988	>>sp|P04692|TPM1_RAT Tropomyosin alpha-1 chain OS=Rattus norvegicus GN=Tpm1 PE=1 SV=3	P04692	P04692@149K+183.03675	149	1	K.MEIQEIQLKEAK.H	K9(Wildcard / 183.0377)	0.333333	0	9.1794e+07	9.76549e+07	0	0.926688	-1	0.373901	0	0	0	0.926688	0	0
183.037	K+183.03675	K	0.843988	>>sp|P58775|TPM2_RAT Tropomyosin beta chain OS=Rattus norvegicus GN=Tpm2 PE=1 SV=1	P58775	P58775@233K+183.03675	233	1	K.LKEAETR.A	K2(Wildcard / 183.0372)	0.0192308	0	251491846	4.32877e+08	0	0.981999	-1	0.373901	0	0	0	0	0.981999	0
183.037	K+183.03675	K	0.843988	>>sp|P05545|SPA3K_RAT Serine protease inhibitor A3K OS=Rattus norvegicus GN=Serpina3k PE=1 SV=3	P05545	P05545@36K+183.03675	36	1	R.DTLPHEDQGKGR.Q	K10(Wildcard / 183.0347)	0.047619	0	4.7835e+07	4.42747e+07	0	1.11302	-1	0.373901	0	0	0	0	0	1.11302
183.037	K+183.03675	K	0.843988	>>sp|P0DP29|CALM1_RAT Calmodulin-1 OS=Rattus norvegicus GN=Calm1 PE=1 SV=1	P0DP29	P0DP29@22K+183.03675	22	1	K.EAFSLFDKDGDGTITTK.E	K8(Wildcard / 183.0427)	0.00392157	0	108405571	1.02588e+08	0	1.11302	-1	0.373901	0	0	0	0	0	1.11302
183.037	Y+183.03675	Y	0.843988	>>sp|P68035|ACTC_RAT Actin, alpha cardiac muscle 1 OS=Rattus norvegicus GN=Actc1 PE=2 SV=1	P68035	P68035@55Y+183.03675	55	1	K.DSYVGDEAQSK.R	Y3(Wildcard / 183.0389)	0	0.00121803	1.14849e+08	7.63414e+07	1.16953	0	-1	0.373901	0	0	1.16953	0	0	0
183.037	Y+183.03675	Y	0.843988	>>sp|P01946|HBA_RAT Hemoglobin subunit alpha-1/2 OS=Rattus norvegicus GN=Hba1 PE=1 SV=3	P01946	P01946@25Y+183.03675	25	1	K.IGGHGGEYGEEALQR.M	Y8(Wildcard / 183.0377)	0	0.00110011	2.96585e+08	4.06266e+08	1.16953	0	-1	0.373901	0	0	1.16953	0	0	0
183.037	Y+183.03675	Y	0.843988	>>sp|P68032|ACTC_HUMAN Actin, alpha cardiac muscle 1 OS=Homo sapiens GN=ACTC1 PE=1 SV=1	P68032	P68032@242Y+183.03675	242	1	K.SYELPDGQVITIGNER.F	Y2(Wildcard / 183.0375)	0.000557103	0	113036348	NA	0	0.926688	-1	0.373901	0	0	0	0.926688	0	0
183.037	Y+183.03675	Y	0.843988	>>sp|P68032|ACTC_HUMAN Actin, alpha cardiac muscle 1 OS=Homo sapiens GN=ACTC1 PE=1 SV=1	P68032	P68032@55Y+183.03675	55	1	K.DSYVGDEAQSK.R	Y3(Wildcard / 183.0319)	0.00121803	0	113036348	NA	0	0.926688	-1	0.373901	0	0	0	0.926688	0	0
183.037	Y+183.03675	Y	0.843988	>>sp|P68032|ACTC_HUMAN Actin, alpha cardiac muscle 1 OS=Homo sapiens GN=ACTC1 PE=1 SV=1	P68032	P68032@296Y+183.03675	296	1	K.DLYANNVLSGGTTMYPGIADR.M	Y3(Wildcard / 183.0355)	0.00311526	0	113036348	NA	0	0.926688	-1	0.373901	0	0	0	0.926688	0	0
183.037	Y+183.03675	Y	0.843988	>>sp|P02770|ALBU_RAT Serum albumin OS=Rattus norvegicus GN=Alb PE=1 SV=2	P02770	P02770@365Y+183.03675	365	1	R.RHPDYSVSLLLR.L	Y5(Wildcard / 183.0358)	0.000597015	0	585450675	863739403	0	0.926688	-1	0.373901	0	0	0	0.926688	0	0
183.037	Y+183.03675	Y	0.843988	>>sp|P62738|ACTA_RAT Actin, aortic smooth muscle OS=Rattus norvegicus GN=Acta2 PE=2 SV=1	P62738	P62738@168Y+183.03675	168	1	R.TTGIVLDSGDGVTHNVPIYEGYALPHAIM[+15.99492]R.L	Y19(Wildcard / 183.0408); M29(Oxidation / 15.9949)	0.00330033	0	6.57926e+08	8.80825e+08	0	0.981999	-1	0.373901	0	0	0	0	0.981999	0
183.037	G+183.03675	G	0.843988	>>sp|P62738|ACTA_RAT Actin, aortic smooth muscle OS=Rattus norvegicus GN=Acta2 PE=2 SV=1	P62738	P62738@170G+183.03675	170	1	R.TTGIVLDSGDGVTHNVPIYEGYALPHAIMR.L	G21(Wildcard / 183.0467)	0	0.00165837	6.57926e+08	8.80825e+08	1.01867	0	-1	0.373901	1.01867	0	0	0	0	0
183.037	D+183.03675	D	0.843988	>>sp|P62738|ACTA_RAT Actin, aortic smooth muscle OS=Rattus norvegicus GN=Acta2 PE=2 SV=1	P62738	P62738@53D+183.03675	53	1	R.HQGVMVGMGQKDSYVGDEAQSK.R	D12(Wildcard / 183.0396)	0	0.0333333	6.57926e+08	8.80825e+08	0.939284	0	-1	0.373901	0	0.939284	0	0	0	0
183.037	E+183.03675	E	0.843988	>>sp|P62738|ACTA_RAT Actin, aortic smooth muscle OS=Rattus norvegicus GN=Acta2 PE=2 SV=1	P62738	P62738@243E+183.03675	243	1	K.SYELPDGQVITIGNER.F	E3(Wildcard / 183.0368)	0	0.000557103	6.57926e+08	8.80825e+08	1.16953	0	-1	0.373901	0	0	1.16953	0	0	0
183.037	E+183.03675	E	0.843988	>>sp|P62738|ACTA_RAT Actin, aortic smooth muscle OS=Rattus norvegicus GN=Acta2 PE=2 SV=1	P62738	P62738@318E+183.03675	318	1	R.MQKEITALAPSTMK.I	E4(Wildcard / 183.0372)	0.037037	0	6.57926e+08	8.80825e+08	0	0.926688	-1	0.373901	0	0	0	0.926688	0	0
183.037	P+183.03675	P	0.843988	>>sp|P14046|A1I3_RAT Alpha-1-inhibitor 3 OS=Rattus norvegicus GN=A1i3 PE=1 SV=1	P14046	P14046@36P+183.03675	36	1	K.YMVLVPSQLYTETPEK.I	P6(Wildcard / 183.0418)	0	0.0147059	165207780	2.52026e+08	1.01867	0	-1	0.373901	1.01867	0	0	0	0	0
183.037	P+183.03675	P	0.843988	>>sp|P31232|TAGL_RAT Transgelin OS=Rattus norvegicus GN=Tagln PE=1 SV=2	P31232	P31232@71P+183.03675	71	1	K.LVNSLYPEGSKPVK.V	P7(Wildcard / 183.0384)	0.000474608	0	1.50482e+09	1277217013	0	1.11302	-1	0.373901	0	0	0	0	0	1.11302
183.037	R+183.03675	R	0.843988	>>sp|P62738|ACTA_RAT Actin, aortic smooth muscle OS=Rattus norvegicus GN=Acta2 PE=2 SV=1	P62738	P62738@314R+183.03675	314	1	K.DLYANNVLSGGTTMYPGIADR.M	R21(Wildcard / 183.041)	0	0.00311526	6.57926e+08	8.80825e+08	1.16953	0	-1	0.373901	0	0	1.16953	0	0	0
183.037	R+183.03675	R	0.843988	>>sp|P62738|ACTA_RAT Actin, aortic smooth muscle OS=Rattus norvegicus GN=Acta2 PE=2 SV=1	P62738	P62738@64R+183.03675	64	1	K.DSYVGDEAQSKR.G	R12(Wildcard / 183.0372)	0.00153846	0	6.57926e+08	8.80825e+08	0	0.926688	-1	0.373901	0	0	0	0.926688	0	0
183.037	H+183.03675	H	0.843988	>>sp|P02770|ALBU_RAT Serum albumin OS=Rattus norvegicus GN=Alb PE=1 SV=2	P02770	P02770@559H+183.03675	559	1	K.Q[-17.02655]TALAELVKHKPK.A	Q1(Gln->pyro-Glu / -17.0265); H10(Wildcard / 183.0385)	0	0.0243902	585450675	863739403	1.16953	0	-1	0.373901	0	0	1.16953	0	0	0
183.037	V+183.03675	V	0.843988	>>sp|P62738|ACTA_RAT Actin, aortic smooth muscle OS=Rattus norvegicus GN=Acta2 PE=2 SV=1	P62738	P62738@300V+183.03675	300	3	K.DLYANNVLSGGTTM[+15.99492]YPGIADR.M	V7(Wildcard / 183.0374); M14(Oxidation / 15.9949)	0.0102041	0.00510204	6.57926e+08	8.80825e+08	0.939284	1.90869	-1	0.509424	0	0.939284	0	0.926688	0.981999	0
183.037	Y+183.03675	Y	0.843988	>>sp|P62738|ACTA_RAT Actin, aortic smooth muscle OS=Rattus norvegicus GN=Acta2 PE=2 SV=1	P62738	P62738@93Y+183.03675	93	3	K.IWHHSFYNELR.V	Y7(Wildcard / 183.0378)	0.000693963	0.00138793	6.57926e+08	8.80825e+08	1.95796	0.981999	-1	0.520831	1.01867	0.939284	0	0	0.981999	0
183.037	D+183.03675	D	0.843988	>>sp|P62738|ACTA_RAT Actin, aortic smooth muscle OS=Rattus norvegicus GN=Acta2 PE=2 SV=1	P62738	P62738@365D+183.03675	365	3	K.Q[-17.02655]EYDEAGPSIVHR.K	Q1(Gln->pyro-Glu / -17.0265); D4(Wildcard / 183.0407)	0.00227273	0.00454545	6.57926e+08	8.80825e+08	1.95796	0.981999	-1	0.520831	1.01867	0.939284	0	0	0.981999	0
183.037	K+183.03675	K	0.843988	>>sp|P15865|H14_RAT Histone H1.4 OS=Rattus norvegicus GN=Hist1h1e PE=1 SV=3	P15865	P15865@63K+183.03675	63	2	R.SGVSLAALKK.A	K9(Wildcard / 183.0368)	0.0151515	0.0151515	1.34648e+07	1.67697e+07	1.16953	0.981999	-1	0.908186	0	0	1.16953	0	0.981999	0
183.037	K+183.03675	K	0.843988	>>sp|P47875|CSRP1_RAT Cysteine and glycine-rich protein 1 OS=Rattus norvegicus GN=Csrp1 PE=1 SV=2	P47875	P47875@84K+183.03675	84	2	K.GYGYGQGAGTLSMDKGESLGIK.H	K15(Wildcard / 183.0409)	0.00406504	0.00406504	252587181	231579079	1.01867	0.926688	-1	0.94995	1.01867	0	0	0.926688	0	0
183.037	Y+183.03675	Y	0.843988	>>sp|P63259|ACTG_RAT Actin, cytoplasmic 2 OS=Rattus norvegicus GN=Actg1 PE=1 SV=1	P63259	P63259@362Y+183.03675	362	2	K.Q[-17.02655]EYDESGPSIVHR.K	Q1(Gln->pyro-Glu / -17.0265); Y3(Wildcard / 183.039)	0.00358423	0.00358423	1.20066e+08	116378764	1.01867	0.926688	-1	0.94995	1.01867	0	0	0.926688	0	0
183.037	K+183.03675	K	0.843988	>>sp|P31232|TAGL_RAT Transgelin OS=Rattus norvegicus GN=Tagln PE=1 SV=2	P31232	P31232@140K+183.03675	140	2	R.TVMALGSLAVTKNDGHYR.G	K12(Wildcard / 183.0331)	0.0125	0.0125	1.50482e+09	1277217013	1.16953	1.11302	-1	0.973754	0	0	1.16953	0	0	1.11302
183.037	K+183.03675	K	0.843988	>>sp|Q7M0E3|DEST_RAT Destrin OS=Rattus norvegicus GN=Dstn PE=1 SV=3	Q7M0E3	Q7M0E3@114K+183.03675	114	2	K.SKMIYASSK.D	K2(Wildcard / 183.0353)	0.2	0.2	53851690	7.01832e+07	0.939284	0.981999	-1	0.97643	0	0.939284	0	0	0.981999	0
183.037	A+183.03675	A	0.843988	>>sp|P62738|ACTA_RAT Actin, aortic smooth muscle OS=Rattus norvegicus GN=Acta2 PE=2 SV=1	P62738	P62738@172A+183.03675	172	2	R.TTGIVLDSGDGVTHNVPIYEGYALPHAIM[+15.99492]R.L	A23(Wildcard / 183.0368); M29(Oxidation / 15.9949)	0.00330033	0.00330033	6.57926e+08	8.80825e+08	0.939284	0.981999	-1	0.97643	0	0.939284	0	0	0.981999	0
183.037	K+183.03675	K	0.843988	>>sp|P58775|TPM2_RAT Tropomyosin beta chain OS=Rattus norvegicus GN=Tpm2 PE=1 SV=1	P58775	P58775@112K+183.03675	112	2	R.LATALQKLEEAEK.A	K7(Wildcard / 183.0346)	0.0263158	0.0263158	251491846	4.32877e+08	1.01867	0.981999	-1	0.980563	1.01867	0	0	0	0.981999	0
183.037	K+183.03675	K	0.843988	>>sp|P04797|G3P_RAT Glyceraldehyde-3-phosphate dehydrogenase OS=Rattus norvegicus GN=Gapdh PE=1 SV=3	P04797	P04797@332K+183.03675	332	2	R.VVDLMAYMASK.E	K11(Wildcard / 183.0356)	0.010989	0.010989	54391887	58079595	0.939284	0.926688	-1	0.99284	0	0.939284	0	0.926688	0	0
183.037	Y+183.03675	Y	0.843988	>>sp|P45592|COF1_RAT Cofilin-1 OS=Rattus norvegicus GN=Cfl1 PE=1 SV=3	P45592	P45592@89Y+183.03675	89	2	R.YALYDATYETK.E	Y8(Wildcard / 183.0368)	0.00442478	0.00442478	2.15495e+07	22335973	0.939284	0.926688	-1	0.99284	0	0.939284	0	0.926688	0	0
183.037	K+183.03675	K	0.843988	>>sp|P02770|ALBU_RAT Serum albumin OS=Rattus norvegicus GN=Alb PE=1 SV=2	P02770	P02770@562K+183.03675	562	12	K.HKPKATEDQLK.T	K4(Wildcard / 183.0359)	0.0810811	0.0810811	585450675	863739403	6.02473	6.09872	-1.01228	0.975627	2.03735	2.81785	1.16953	0.926688	2.946	2.22604
183.037	K+183.03675	K	0.843988	>>sp|P58775|TPM2_RAT Tropomyosin beta chain OS=Rattus norvegicus GN=Tpm2 PE=1 SV=1	P58775	P58775@118K+183.03675	118	15	K.LEEAEKAADESER.G	K6(Wildcard / 183.0358)	0.0307692	0.0269231	251491846	4.32877e+08	6.81316	7.63475	-1.12059	0.881114	3.05602	3.75714	0	3.70675	3.928	0
183.037	Y+183.03675	Y	0.843988	>>sp|P62738|ACTA_RAT Actin, aortic smooth muscle OS=Rattus norvegicus GN=Acta2 PE=2 SV=1	P62738	P62738@242Y+183.03675	242	32	K.SYELPDGQVITIGNER.F	Y2(Wildcard / 183.0366)	0.00947075	0.00835655	6.57926e+08	8.80825e+08	15.0261	16.8862	-1.12379	0.702971	6.11204	6.57499	2.33907	5.56013	6.87399	4.45208
183.037	Y+183.03675	Y	0.843988	>>sp|P31232|TAGL_RAT Transgelin OS=Rattus norvegicus GN=Tagln PE=1 SV=2	P31232	P31232@70Y+183.03675	70	27	K.LVNSLYPEGSKPVK.V	Y6(Wildcard / 183.0343)	0.00711913	0.0056953	1.50482e+09	1277217013	12.51	15.1085	-1.20772	0.088431	4.07469	3.75714	4.67814	4.63344	4.91	5.5651
183.037	Y+183.03675	Y	0.843988	>>sp|P02770|ALBU_RAT Serum albumin OS=Rattus norvegicus GN=Alb PE=1 SV=2	P02770	P02770@172Y+183.03675	172	7	R.RHPYFYAPELLYYAEK.Y	Y4(Wildcard / 183.0449)	0.002442	0.0018315	585450675	863739403	3.35774	4.05902	-1.20885	0.841204	1.01867	0	2.33907	0	2.946	1.11302
183.037	G+183.03675	G	0.843988	>>sp|P62738|ACTA_RAT Actin, aortic smooth muscle OS=Rattus norvegicus GN=Acta2 PE=2 SV=1	P62738	P62738@199G+183.03675	199	7	R.GYSFVTTAER.E	G1(Wildcard / 183.0365)	0.00258231	0.00193673	6.57926e+08	8.80825e+08	2.89724	3.81737	-1.31759	0.732601	1.01867	1.87857	0	1.85338	1.964	0
183.037	K+183.03675	K	0.843988	>>sp|P01835|KACB_RAT Ig kappa chain C region, B allele OS=Rattus norvegicus PE=1 SV=1	P01835	P01835@99K+183.03675	99	5	K.TSSSPVVKSFNR.N	K8(Wildcard / 183.0349)	0.5	0.333333	7.33638e+07	4.14647e+07	2.10882	2.83537	-1.34453	0.725903	0	0.939284	1.16953	1.85338	0.981999	0
183.037	Y+183.03675	Y	0.843988	>>sp|P31232|TAGL_RAT Transgelin OS=Rattus norvegicus GN=Tagln PE=1 SV=2	P31232	P31232@22Y+183.03675	22	12	K.KYDEELEER.L	Y2(Wildcard / 183.0365)	0.00469169	0.00335121	1.50482e+09	1277217013	5.3157	7.15643	-1.34628	0.391809	2.03735	0.939284	2.33907	1.85338	1.964	3.33906
183.037	K+183.03675	K	0.843988	>>sp|Q08290|CNN1_RAT Calponin-1 OS=Rattus norvegicus GN=Cnn1 PE=1 SV=1	Q08290	Q08290@19K+183.03675	19	15	R.GPAYGLSAEVKNK.L	K11(Wildcard / 183.0381)	0.36	0.24	214303429	223345984	6.25498	8.98941	-1.43716	0.401569	2.03735	1.87857	2.33907	1.85338	4.91	2.22604
183.037	Y+183.03675	Y	0.843988	>>sp|P62738|ACTA_RAT Actin, aortic smooth muscle OS=Rattus norvegicus GN=Acta2 PE=2 SV=1	P62738	P62738@296Y+183.03675	296	10	K.DLYANNVLSGGTTMYPGIADR.M	Y3(Wildcard / 183.0391)	0.0186916	0.0124611	6.57926e+08	8.80825e+08	3.91591	5.85708	-1.49571	0.470255	2.03735	1.87857	0	2.78006	1.964	1.11302
183.037	D+183.03675	D	0.843988	>>sp|P68035|ACTC_RAT Actin, alpha cardiac muscle 1 OS=Rattus norvegicus GN=Actc1 PE=2 SV=1	P68035	P68035@365D+183.03675	365	3	K.Q[-17.02655]EYDEAGPSIVHR.K	Q1(Gln->pyro-Glu / -17.0265); D4(Wildcard / 183.0374)	0.00454545	0.00227273	1.14849e+08	7.63414e+07	1.16953	2.09502	-1.79133	0.588172	0	0	1.16953	0	0.981999	1.11302
183.037	K+183.03675	K	0.843988	>>sp|P31232|TAGL_RAT Transgelin OS=Rattus norvegicus GN=Tagln PE=1 SV=2	P31232	P31232@75K+183.03675	75	10	K.LVNSLYPEGSKPVK.V	K11(Wildcard / 183.0376)	0.00332226	0.00142383	1.50482e+09	1277217013	3.12749	7.02541	-2.24634	0.0166111	1.01867	0.939284	1.16953	1.85338	2.946	2.22604
183.037	Y+183.03675	Y	0.843988	>>sp|P68035|ACTC_RAT Actin, alpha cardiac muscle 1 OS=Rattus norvegicus GN=Actc1 PE=2 SV=1	P68035	P68035@242Y+183.03675	242	8	K.SYELPDGQVITIGNER.F	Y2(Wildcard / 183.0368)	0.00334262	0.00111421	1.14849e+08	7.63414e+07	2.33907	6.04341	-2.58368	0.191951	0	0	2.33907	1.85338	1.964	2.22604
183.037	Y+183.03675	Y	0.843988	>>sp|Q08290|CNN1_RAT Calponin-1 OS=Rattus norvegicus GN=Cnn1 PE=1 SV=1	Q08290	Q08290@12Y+183.03675	12	3	R.GPAYGLSAEVK.N	Y4(Wildcard / 183.0372)	0.00361882	0	214303429	223345984	0	3.15273	-3.15273	0.178895	0	0	0	0.926688	0	2.22604
183.037	K+183.03675	K	0.843988	>>sp|P62738|ACTA_RAT Actin, aortic smooth muscle OS=Rattus norvegicus GN=Acta2 PE=2 SV=1	P62738	P62738@115K+183.03675	115	4	R.VAPEEHPTLLTEAPLNPKANR.E	K18(Wildcard / 183.0363)	0.190476	0	6.57926e+08	8.80825e+08	0	3.81737	-3.81737	0.11645	0	0	0	1.85338	1.964	0
183.037	K+183.03675	K	0.843988	>>sp|P02770|ALBU_RAT Serum albumin OS=Rattus norvegicus GN=Alb PE=1 SV=2	P02770	P02770@558K+183.03675	558	5	K.Q[-17.02655]TALAELVKHKPK.A	Q1(Gln->pyro-Glu / -17.0265); K9(Wildcard / 183.0364)	0.097561	0.0243902	585450675	863739403	0.939284	4.07942	-4.34311	0.238533	0	0.939284	0	1.85338	0	2.22604
305.07	C+305.07029	C	0.528961	>>sp|P02770|ALBU_RAT Serum albumin OS=Rattus norvegicus GN=Alb PE=1 SV=2	P02770	P02770@511C+305.07029	511	9	R.RPCFSALTVDETYVPK.E	C3(Wildcard / 305.0686)	0.0102564	0.0358974	585450675	863739403	7.26574	1.90869	3.80667	0.227615	0	3.75714	3.5086	0.926688	0.981999	0
305.07	C+305.07029	C	0.528961	>>sp|P02770|ALBU_RAT Serum albumin OS=Rattus norvegicus GN=Alb PE=1 SV=2	P02770	P02770@591C+305.07029	591	15	K.AADKDNCFATEGPNLVAR.S	C7(Wildcard / 305.0689)	0.036036	0.0990991	585450675	863739403	11.4913	3.94839	2.91037	0.00976714	3.05602	3.75714	4.67814	1.85338	0.981999	1.11302
305.07	C+305.07029	C	0.528961	>>sp|P48675|DESM_RAT Desmin OS=Rattus norvegicus GN=Des PE=1 SV=2	P48675	P48675@332C+305.07029	332	14	R.HQIQSYTCEIDALKGTNDSLMR.Q	C8(Wildcard / 305.0697)	0.25	0.625	2.23401e+08	2.58929e+08	10.4011	3.87268	2.68577	0.0821494	4.07469	2.81785	3.5086	0.926688	2.946	0
305.07	C+305.07029	C	0.528961	>>sp|P02770|ALBU_RAT Serum albumin OS=Rattus norvegicus GN=Alb PE=1 SV=2	P02770	P02770@538C+305.07029	538	9	K.AETFTFHSDICTLPDKEK.Q	C11(Wildcard / 305.0677)	0.0229008	0.0458015	585450675	863739403	6.25498	3.07702	2.03281	0.144129	2.03735	1.87857	2.33907	0	1.964	1.11302
305.07	Q+305.07029	Q	0.528961	>>sp|P31232|TAGL_RAT Transgelin OS=Rattus norvegicus GN=Tagln PE=1 SV=2	P31232	P31232@37Q+305.07029	37	11	R.LVEWIVMQCGPDVGRPDR.G	Q8(Wildcard / 305.0711)	0.0155642	0.0272374	1.50482e+09	1277217013	7.27366	4.00371	1.81673	0.0804662	3.05602	1.87857	2.33907	0.926688	1.964	1.11302
305.07	E+305.07029	E	0.528961	>>sp|P47875|CSRP1_RAT Cysteine and glycine-rich protein 1 OS=Rattus norvegicus GN=Csrp1 PE=1 SV=2	P47875	P47875@26E+305.07029	26	4	K.TVYFAEEVQCEGNSFHK.S	E11(Wildcard / 305.0721)	0.0185185	0.0185185	252587181	231579079	2.10882	2.09502	1.00659	0.993118	0	0.939284	1.16953	0	0.981999	1.11302
305.07	C+305.07029	C	0.528961	>>sp|P02091|HBB1_RAT Hemoglobin subunit beta-1 OS=Rattus norvegicus GN=Hbb PE=1 SV=3	P02091	P02091@126C+305.07029	126	2	K.EFTPCAQAAFQK.V	C5(Wildcard / 305.0766)	0	0.00696864	54249400	251068878	2.03735	0	-1	0.373901	2.03735	0	0	0	0	0
305.07	C+305.07029	C	0.528961	>>sp|P04797|G3P_RAT Glyceraldehyde-3-phosphate dehydrogenase OS=Rattus norvegicus GN=Gapdh PE=1 SV=3	P04797	P04797@245C+305.07029	245	1	R.VPTPNVSVVDLTCR.L	C13(Wildcard / 305.0702)	0.0454545	0	54391887	58079595	0	0.926688	-1	0.373901	0	0	0	0.926688	0	0
305.07	K+305.07029	K	0.528961	>>sp|Q9R063|PRDX5_RAT Peroxiredoxin-5, mitochondrial OS=Rattus norvegicus GN=Prdx5 PE=1 SV=1	Q9R063	Q9R063@101K+305.07029	101	1	K.GVLFGVPGAFTPGCSK.T	K16(Wildcard / 305.0805)	0	0.125	6.43386e+06	8.50293e+06	1.01867	0	-1	0.373901	1.01867	0	0	0	0	0
305.07	F+305.07029	F	0.528961	>>sp|P02770|ALBU_RAT Serum albumin OS=Rattus norvegicus GN=Alb PE=1 SV=2	P02770	P02770@512F+305.07029	512	1	R.RPCFSALTVDETYVPK.E	F4(Wildcard / 305.0684)	0	0.00512821	585450675	863739403	1.01867	0	-1	0.373901	1.01867	0	0	0	0	0
305.07	F+305.07029	F	0.528961	>>sp|P02770|ALBU_RAT Serum albumin OS=Rattus norvegicus GN=Alb PE=1 SV=2	P02770	P02770@592F+305.07029	592	2	K.AADKDNCFATEGPNLVAR.S	F8(Wildcard / 305.0686)	0.00900901	0.00900901	585450675	863739403	0.939284	1.11302	-1	0.910795	0	0.939284	0	0	0	1.11302
305.07	C+305.07029	C	0.528961	>>sp|P02770|ALBU_RAT Serum albumin OS=Rattus norvegicus GN=Alb PE=1 SV=2	P02770	P02770@99C+305.07029	99	2	K.SIHTLFGDKLCAIPK.L	C11(Wildcard / 305.0691)	0.0078125	0.0078125	585450675	863739403	1.01867	1.11302	-1	0.95314	1.01867	0	0	0	0	1.11302
305.07	C+305.07029	C	0.528961	>>sp|P47875|CSRP1_RAT Cysteine and glycine-rich protein 1 OS=Rattus norvegicus GN=Csrp1 PE=1 SV=2	P47875	P47875@25C+305.07029	25	4	K.TVYFAEEVQCEGNSFHK.S	C10(Wildcard / 305.0718)	0.0185185	0.0185185	252587181	231579079	1.87857	1.964	-1.04548	0.97643	0	1.87857	0	0	1.964	0
305.07	K+305.07029	K	0.528961	>>sp|P47875|CSRP1_RAT Cysteine and glycine-rich protein 1 OS=Rattus norvegicus GN=Csrp1 PE=1 SV=2	P47875	P47875@168K+305.07029	168	18	K.GLESTTLADKDGEIYCK.G	K17(Wildcard / 305.0711)	0.0289017	0.0231214	252587181	231579079	8.3638	10.0471	-1.20126	0.356596	2.03735	2.81785	3.5086	2.78006	3.928	3.33906
305.07	C+305.07029	C	0.528961	>>sp|P02770|ALBU_RAT Serum albumin OS=Rattus norvegicus GN=Alb PE=1 SV=2	P02770	P02770@289C+305.07029	289	22	K.YMCENQATISSK.L	C3(Wildcard / 305.0722)	0.0442177	0.0306122	585450675	863739403	9.38248	13.0688	-1.3929	0.0386128	3.05602	2.81785	3.5086	3.70675	4.91	4.45208
305.07	C+305.07029	C	0.528961	>>sp|P31232|TAGL_RAT Transgelin OS=Rattus norvegicus GN=Tagln PE=1 SV=2	P31232	P31232@38C+305.07029	38	28	R.LVEWIVM[+15.99492]QCGPDVGRPDR.G	M7(Oxidation / 15.9949); C9(Wildcard / 305.0697)	0.134921	0.0873016	1.50482e+09	1277217013	11.3404	17.0172	-1.50058	0.000659439	4.07469	3.75714	3.5086	5.56013	5.89199	5.5651
305.07	C+305.07029	C	0.528961	>>sp|P04692|TPM1_RAT Tropomyosin alpha-1 chain OS=Rattus norvegicus GN=Tpm1 PE=1 SV=3	P04692	P04692@190C+305.07029	190	8	K.CAELEEELKTVTNNLK.S	C1(Wildcard / 305.0685)	0.142857	0.0857143	9.1794e+07	9.76549e+07	2.89724	4.79937	-1.65653	0.566747	1.01867	1.87857	0	1.85338	2.946	0
305.07	C+305.07029	C	0.528961	>>sp|P31000|VIME_RAT Vimentin OS=Rattus norvegicus GN=Vim PE=1 SV=2	P31000	P31000@328C+305.07029	328	10	R.Q[-17.02655]VQSLTCEVDALKGTNESLER.Q	Q1(Gln->pyro-Glu / -17.0265); C7(Wildcard / 305.0715)	0.7	0.3	29582248	33353201	2.81785	6.83908	-2.42705	0.292497	0	2.81785	0	2.78006	2.946	1.11302
305.07	K+305.07029	K	0.528961	>>sp|P24090|FETUA_RAT Alpha-2-HS-glycoprotein OS=Rattus norvegicus GN=Ahsg PE=1 SV=2	P24090	P24090@248K+305.07029	248	3	R.LGGEEVSVACK.L	K11(Wildcard / 305.0695)	0.0526316	0	40815258	5.07651e+07	0	3.15273	-3.15273	0.178895	0	0	0	0.926688	0	2.22604

## Sheet: Unique_Clusters
Unique Mass String (Clusters)
-127.064
-115.026
-89.0287
-33.9858
-18.0096
-17.0252
-14.0145
-2.01414
0.98539
12.0014
14.0172
15.9965
21.9818
27.9961
29.9575
31.9913
42.0117
43.9912
115.028
128.097
156.103
183.037
305.07
