# Supplementary material for: Post-Translational Modification Networks of Contractile and Cellular Stress Response Proteins in Bladder Ischemia
Source: Cells. 2021 Apr 27;10(5):1031. doi: 10.3390/cells10051031 (PMC8145895; doi:10.3390/cells10051031)
Supplement: Supplementary file 1 [file cells-10-01031-s001.zip › Supplementary-Table_S2_HPChoi.xlsx]

## Sheet: R2>0.5+p<0.05+Ratio>2-Ad
Supplementary Table S2. Ischemia-associated delta mass clusters (R2>0.5, ratio>2-folds, p<0.05)
mass String (Clusters)	noncoded Amino Acids (ncAAs)	Coding Amino Acids	RSquared	Protein Name	Protein ID	ncAA Name	Protein Position	Total Count	Original Peptide Sequence	Peptide Position	C pepetide Ratio	N pepetide Ratio	C protein Average Intensity	N protein Average Intensity	Count Isch	Count Control	Ratio Isc/Con	T-test	Isch_01	Isch_02	Isch_03	C_01	C_02	C_03
-33.9858	C-33.98581	C	0.654997	>>sp|P07335|KCRB_RAT Creatine kinase B-type OS=Rattus norvegicus GN=Ckb PE=1 SV=2	P07335	P07335@254C-33.98581	254	16	R.FCTGLTQIETLFK.S	C2(Wildcard / -33.9867)	0.56	0.08	9.79582e+07	1.12266e+08	1.95796	13.8645	-7.0811	0.00791751	1.01867	0.939284	0	4.63344	5.89199	3.33906
-33.9858	C-33.98581	C	0.654997	>>sp|Q64122|MYL9_RAT Myosin regulatory light polypeptide 9 OS=Rattus norvegicus GN=Myl9 PE=1 SV=2	Q64122	Q64122@109C-33.98581	109	5	R.NAFACFDEEASGFIHEDHLR.E	C5(Wildcard / -33.9858)	0.833333	0	9.01044e+07	62176304	0	5.06141	-5.06141	0.010207	0	0	0	1.85338	0.981999	2.22604
-33.9858	C-33.98581	C	0.654997	>>sp|P04642|LDHA_RAT L-lactate dehydrogenase A chain OS=Rattus norvegicus GN=Ldha PE=1 SV=1	P04642	P04642@163C-33.98581	163	4	R.VIGSGCNLDSAR.F	C6(Wildcard / -33.9871)	0.266667	0	2.25664e+07	2.15831e+07	0	4.00371	-4.00371	0.0139188	0	0	0	0.926688	1.964	1.11302
-33.9858	C-33.98581	C	0.654997	>>sp|P02770|ALBU_RAT Serum albumin OS=Rattus norvegicus GN=Alb PE=1 SV=2	P02770	P02770@192C-33.98581	192	4	K.YNEVLTQCCTESDK.A	C8(Wildcard / -33.9841)	0	0.013986	585450675	863739403	4.14617	0	4.14617	0.0144476	2.03735	0.939284	1.16953	0	0	0
-33.9858	C-33.98581	C	0.654997	>>sp|P02770|ALBU_RAT Serum albumin OS=Rattus norvegicus GN=Alb PE=1 SV=2	P02770	P02770@99C-33.98581	99	4	K.SIHTLFGDKLCAIPK.L	C11(Wildcard / -33.987)	0	0.03125	585450675	863739403	4.29703	0	4.29703	0.0343374	1.01867	0.939284	2.33907	0	0	0
-17.0252	N-17.02519	N	0.568403	>>sp|P04906|GSTP1_RAT Glutathione S-transferase P OS=Rattus norvegicus GN=Gstp1 PE=1 SV=2	P04906	P04906@114N-17.02519	114	4	K.YGTLIYTNYENGKDDYVK.A	N11(Wildcard / -17.0205)	0	0.0816327	3.20517e+07	2.25004e+07	4.14617	0	4.14617	0.0144476	2.03735	0.939284	1.16953	0	0	0
-17.0252	N-17.02519	N	0.568403	>>sp|P02770|ALBU_RAT Serum albumin OS=Rattus norvegicus GN=Alb PE=1 SV=2	P02770	P02770@429N-17.02519	429	11	K.LGEYGFQNAVLVR.Y	N8(Wildcard / -17.0243)	0	0.00806452	585450675	863739403	11.4913	0	11.4913	0.00123057	3.05602	3.75714	4.67814	0	0	0
-2.01414	C-2.01414	C	0.755254	>>sp|P18297|SPRE_RAT Sepiapterin reductase OS=Rattus norvegicus GN=Spr PE=1 SV=1	P18297	P18297@8C-2.01414	8	4	R.LGCAVCVLTGASR.G	C3(Wildcard / -2.0144)	1	0	1.08066e+06	336407	0	4.13473	-4.13473	0.0314042	0	0	0	0.926688	0.981999	2.22604
12.0014	H+12.00137	H	0.721883	>>sp|P47875|CSRP1_RAT Cysteine and glycine-rich protein 1 OS=Rattus norvegicus GN=Csrp1 PE=1 SV=2	P47875	P47875@92H+12.00137	92	37	K.HEEAPGHRPTTNPNASK.F	H1(Wildcard / 11.9995)	0.00620417	0.0146644	252587181	231579079	26.7476	11.2358	2.38056	0.00941416	9.16806	9.39284	8.18674	3.70675	1.964	5.5651
12.0014	W+12.00137	W	0.721883	>>sp|Q10728|MYPT1_RAT Protein phosphatase 1 regulatory subunit 12A OS=Rattus norvegicus GN=Ppp1r12a PE=1 SV=2	Q10728	Q10728@17W+12.00137	17	10	R.WIGSETDLEPPVVK.R	W1(Wildcard / 12.0043)	0.046875	0.109375	3.71641e+07	3.63071e+07	7.19427	3.02171	2.38086	0.00400966	2.03735	2.81785	2.33907	0.926688	0.981999	1.11302
14.0172	V+14.01717	V	0.852316	>>sp|P02770|ALBU_RAT Serum albumin OS=Rattus norvegicus GN=Alb PE=1 SV=2	P02770	P02770@431V+14.01717	431	415	K.LGEYGFQNAVLVR.Y	V10(Wildcard / 14.0155)	0.290323	0.0139296	585450675	863739403	19.7836	400.557	-20.2469	0.000651657	7.13071	5.6357	7.01721	109.349	136.498	154.71
14.0172	E+14.01717	E	0.852316	>>sp|P02770|ALBU_RAT Serum albumin OS=Rattus norvegicus GN=Alb PE=1 SV=2	P02770	P02770@424E+14.01717	424	3	K.LGEYGFQNAVLVR.Y	E3(Wildcard / 14.017)	0	0.00219941	585450675	863739403	3.12749	0	3.12749	0.00010273	1.01867	0.939284	1.16953	0	0	0
27.9961	H+27.99613	H	0.944604	>>sp|P0DMW0|HS71A_RAT Heat shock 70 kDa protein 1A OS=Rattus norvegicus GN=Hspa1a PE=2 SV=1	P0DMW0	P0DMW0@89H+27.99613	89	9	K.HWPFQVVNDGDKPK.V	H1(Wildcard / 27.9934)	0.157895	0	1.36674e+07	1.05058e+07	0	9.06512	-9.06512	5.32462e-05	0	0	0	2.78006	2.946	3.33906
27.9961	H+27.99613	H	0.944604	>>sp|P29457|SERPH_RAT Serpin H1 OS=Rattus norvegicus GN=Serpinh1 PE=1 SV=1	P29457	P29457@319H+27.99613	319	6	K.HLAGLGLTEAIDK.N	H1(Wildcard / 27.9948)	0.375	0	1.66629e+07	9137764	0	5.85708	-5.85708	0.0153906	0	0	0	2.78006	1.964	1.11302
27.9961	H+27.99613	H	0.944604	>>sp|P23928|CRYAB_RAT Alpha-crystallin B chain OS=Rattus norvegicus GN=Cryab PE=1 SV=1	P23928	P23928@104H+27.99613	104	4	K.HEERQDEHGFISR.E	H1(Wildcard / 27.9946)	0.105263	0	41110237	19226907	0	4.13473	-4.13473	0.0314042	0	0	0	0.926688	0.981999	2.22604
27.9961	H+27.99613	H	0.944604	>>sp|P25113|PGAM1_RAT Phosphoglycerate mutase 1 OS=Rattus norvegicus GN=Pgam1 PE=1 SV=4	P25113	P25113@91H+27.99613	91	3	R.HYGGLTGLNK.A	H1(Wildcard / 27.9955)	0.0263158	0	3.54602e+07	19466295	0	3.02171	-3.02171	5.32462e-05	0	0	0	0.926688	0.981999	1.11302
27.9961	H+27.99613	H	0.944604	>>sp|P85125|PTRF_RAT Polymerase I and transcript release factor OS=Rattus norvegicus GN=Ptrf PE=1 SV=1	P85125	P85125@102H+27.99613	102	3	K.AHATTSNTVSK.L	H2(Wildcard / 27.9973)	0	0.0230769	64010983	61030729	3.12749	0	3.12749	0.00010273	1.01867	0.939284	1.16953	0	0	0
27.9961	H+27.99613	H	0.944604	>>sp|Q63041|A1M_RAT Alpha-1-macroglobulin OS=Rattus norvegicus GN=A1m PE=1 SV=1	Q63041	Q63041@1049H+27.99613	1049	6	R.HSQGNTWLTAFVLK.A	H1(Wildcard / 27.9963)	0.0123457	0.0617284	48383291	75197256	5.3157	0.926688	5.73624	0.0496562	2.03735	0.939284	2.33907	0.926688	0	0
31.9913	M+31.99131	M	0.540375	>>sp|P31232|TAGL_RAT Transgelin OS=Rattus norvegicus GN=Tagln PE=1 SV=2	P31232	P31232@86M+31.99131	86	5	K.VPENPPSMVFK.Q	M8(Wildcard / 31.9878)	0	0.00278396	1.50482e+09	1277217013	5.23631	0	5.23631	0.0107323	1.01867	1.87857	2.33907	0	0	0
42.0117	L+42.01173	L	0.535632	>>sp|P17475|A1AT_RAT Alpha-1-antiproteinase OS=Rattus norvegicus GN=Serpina1 PE=1 SV=2	P17475	P17475@320L+42.01173	320	6	K.TLLSSLGITR.V	L2(Wildcard / 42.0111)	0.00865801	0	1.18269e+08	133880665	0	6.04341	-6.04341	5.32462e-05	0	0	0	1.85338	1.964	2.22604
43.9912	M+43.99116	M	0.67833	>>sp|P05545|SPA3K_RAT Serine protease inhibitor A3K OS=Rattus norvegicus GN=Serpina3k PE=1 SV=3	P05545	P05545@280M+43.99116	280	3	K.MQQVESSLQPETLKK.W	M1(Wildcard / 43.9961)	0.023622	0	4.7835e+07	4.42747e+07	0	3.02171	-3.02171	5.32462e-05	0	0	0	0.926688	0.981999	1.11302
156.103	R+156.10287	R	0.758726	>>sp|Q9Z1P2|ACTN1_RAT Alpha-actinin-1 OS=Rattus norvegicus GN=Actn1 PE=1 SV=1	Q9Z1P2	Q9Z1P2@849R+156.10287	849	3	K.ILAGDKNYITGDELR.R	R15(Wildcard / 156.1043)	0	0.0483871	95315475	9.57818e+07	3.12749	0	3.12749	0.00010273	1.01867	0.939284	1.16953	0	0	0
156.103	K+156.10287	K	0.758726	>>sp|Q62930|CO9_RAT Complement component C9 OS=Rattus norvegicus GN=C9 PE=1 SV=1	Q62930	Q62930@380K+156.10287	380	8	K.EKGVELSDVK.R	K10(Wildcard / 156.1015)	0.125	0.375	7.93822e+06	1.22771e+07	6.25498	1.90869	3.27711	0.013833	2.03735	1.87857	2.33907	0.926688	0.981999	0
156.103	L+156.10287	L	0.758726	>>sp|Q10728|MYPT1_RAT Protein phosphatase 1 regulatory subunit 12A OS=Rattus norvegicus GN=Ppp1r12a PE=1 SV=2	Q10728	Q10728@505L+156.10287	505	4	R.LGSTSDIEEKENR.E	L1(Wildcard / 156.1018)	0	0.0588235	3.71641e+07	3.63071e+07	4.14617	0	4.14617	0.0144476	2.03735	0.939284	1.16953	0	0	0
156.103	M+156.10287	M	0.758726	>>sp|Q62736|CALD1_RAT Non-muscle caldesmon OS=Rattus norvegicus GN=Cald1 PE=1 SV=1	Q62736	Q62736@131M+156.10287	131	5	R.MQNNSAENETAEGEEKGESR.S	M1(Wildcard / 156.1031)	0	0.0515464	1.20011e+08	1.4362e+08	5.3157	0	5.3157	0.0140764	2.03735	0.939284	2.33907	0	0	0
183.037	K+183.03675	K	0.843988	>>sp|P31232|TAGL_RAT Transgelin OS=Rattus norvegicus GN=Tagln PE=1 SV=2	P31232	P31232@75K+183.03675	75	10	K.LVNSLYPEGSKPVK.V	K11(Wildcard / 183.0376)	0.00332226	0.00142383	1.50482e+09	1277217013	3.12749	7.02541	-2.24634	0.0166111	1.01867	0.939284	1.16953	1.85338	2.946	2.22604
183.037	K+183.03675	K	0.843988	>>sp|P02770|ALBU_RAT Serum albumin OS=Rattus norvegicus GN=Alb PE=1 SV=2	P02770	P02770@36K+183.03675	36	13	R.FKDLGEQHFK.G	K2(Wildcard / 183.0342)	0.00194553	0.00648508	585450675	863739403	10.2503	3.02171	3.39222	0.0473436	5.09337	2.81785	2.33907	0.926688	0.981999	1.11302
183.037	K+183.03675	K	0.843988	>>sp|P02770|ALBU_RAT Serum albumin OS=Rattus norvegicus GN=Alb PE=1 SV=2	P02770	P02770@264K+183.03675	264	4	K.LATDVTKINK.E	K7(Wildcard / 183.0363)	0	0.222222	585450675	863739403	4.29703	0	4.29703	0.0343374	1.01867	0.939284	2.33907	0	0	0
183.037	K+183.03675	K	0.843988	>>sp|P02770|ALBU_RAT Serum albumin OS=Rattus norvegicus GN=Alb PE=1 SV=2	P02770	P02770@257K+183.03675	257	8	R.FPNAEFAEITKLATDVTK.I	K11(Wildcard / 183.0372)	0	0.533333	585450675	863739403	8.06208	0	8.06208	0.0330661	4.07469	2.81785	1.16953	0	0	0
183.037	Y+183.03675	Y	0.843988	>>sp|P02770|ALBU_RAT Serum albumin OS=Rattus norvegicus GN=Alb PE=1 SV=2	P02770	P02770@425Y+183.03675	425	10	K.LGEYGFQNAVLVR.Y	Y4(Wildcard / 183.0361)	0	0.00733138	585450675	863739403	10.3932	0	10.3932	0.0472016	1.01867	4.69642	4.67814	0	0	0
305.07	C+305.07029	C	0.528961	>>sp|P02770|ALBU_RAT Serum albumin OS=Rattus norvegicus GN=Alb PE=1 SV=2	P02770	P02770@591C+305.07029	591	15	K.AADKDNCFATEGPNLVAR.S	C7(Wildcard / 305.0689)	0.036036	0.0990991	585450675	863739403	11.4913	3.94839	2.91037	0.00976714	3.05602	3.75714	4.67814	1.85338	0.981999	1.11302
