# Supplementary material for: Post-Translational Modification Networks of Contractile and Cellular Stress Response Proteins in Bladder Ischemia
Source: Cells. 2021 Apr 27;10(5):1031. doi: 10.3390/cells10051031 (PMC8145895; doi:10.3390/cells10051031)
Supplement: Supplementary file 1 [file cells-10-01031-s001.zip › Supplementary-Table_S3_HPChoi.xlsx]

## Sheet: Sheet1
Supplementary Table S3. Ischemia-associated ncAAs containing proteins (R2>0.5, ratio>2-folds, p<0.05)
Up-regulated ncAAs containing proteins (R2>0.5, ratio>2, p<0.05)															Down-regulated ncAAs containing proteins (R2>0.5, ratio<-2, p<0.05)
Protein Name	Protein ID	Freq	Total Counts	Isch Counts	Control Counts	Ratio Isc/Con	T-test	Isch_01	Isch_02	Isch_03	C_01	C_02	C_03		Protein Name	Protein ID	Freq	Total Counts	Isch Counts	Control Counts	Ratio Isc/Con	T-test	Isch_01	Isch_02	Isch_03	C_01	C_02	C_03
>>sp|P01946|HBA_RAT Hemoglobin subunit alpha-1/2 OS=Rattus norvegicus GN=Hba1 PE=1 SV=3	P01946	4	28	22.8317	6.04341	3.77795	3.45316e-05	7.13071	7.51427	8.18674	1.85338	1.964	2.22604		>>sp|P0DMW0|HS71A_RAT Heat shock 70 kDa protein 1A OS=Rattus norvegicus GN=Hspa1a PE=2 SV=1	P0DMW0	1	9	0	9.06512	-9.06512	2.66231e-05	0	0	0	2.78006	2.946	3.33906
>>sp|P63259|ACTG_RAT Actin, cytoplasmic 2 OS=Rattus norvegicus GN=Actg1 PE=1 SV=1	P63259	1	3	3.12749	0	3.12749	5.13652e-05	1.01867	0.939284	1.16953	0	0	0		>>sp|Q5U1X1|ORN_RAT Oligoribonuclease, mitochondrial OS=Rattus norvegicus GN=Rexo2 PE=2 SV=1	Q5U1X1	1	6	0	6.04341	-6.04341	2.66231e-05	0	0	0	1.85338	1.964	2.22604
>>sp|Q10728|MYPT1_RAT Protein phosphatase 1 regulatory subunit 12A OS=Rattus norvegicus GN=Ppp1r12a PE=1 SV=2	Q10728	3	23	19.7042	3.94839	4.99044	7.6722e-05	6.11204	6.57499	7.01721	1.85338	0.981999	1.11302		>>sp|P25113|PGAM1_RAT Phosphoglycerate mutase 1 OS=Rattus norvegicus GN=Pgam1 PE=1 SV=4	P25113	1	3	0	3.02171	-3.02171	2.66231e-05	0	0	0	0.926688	0.981999	1.11302
>>sp|P02770|ALBU_RAT Serum albumin OS=Rattus norvegicus GN=Alb PE=1 SV=2	P02770	21	149	131.418	23.1159	5.68518	0.000461124	37.6909	42.2678	51.4595	6.48681	8.83799	7.79114		>>sp|P02770|ALBU_RAT Serum albumin OS=Rattus norvegicus GN=Alb PE=1 SV=2	P02770	7	466	30.0975	441.823	-14.6798	0.000276507	7.13071	11.2714	11.6953	123.249	148.282	170.292
>>sp|P58775|TPM2_RAT Tropomyosin beta chain OS=Rattus norvegicus GN=Tpm2 PE=1 SV=1	P58775	3	107	73.3504	35.6811	2.05572	0.00105204	23.4295	25.3607	24.5602	12.0469	14.73	8.90416		>>sp|P05545|SPA3K_RAT Serine protease inhibitor A3K OS=Rattus norvegicus GN=Serpina3k PE=1 SV=3	P05545	3	15	2.10882	13.0135	-6.171	0.000470679	0	0.939284	1.16953	4.63344	3.928	4.45208
>>sp|P62738|ACTA_RAT Actin, aortic smooth muscle OS=Rattus norvegicus GN=Acta2 PE=2 SV=1	P62738	7	103	76.0253	28.283	2.68802	0.00288458	27.5042	26.3	22.2212	12.0469	11.784	4.45208		>>sp|P48675|DESM_RAT Desmin OS=Rattus norvegicus GN=Des PE=1 SV=2	P48675	4	26	5.00606	21.0209	-4.1991	0.000872994	1.01867	2.81785	1.16953	6.48681	7.85599	6.67812
>>sp|P48675|DESM_RAT Desmin OS=Rattus norvegicus GN=Des PE=1 SV=2	P48675	5	46	36.9979	9.78508	3.78106	0.00342166	14.2614	12.2107	10.5258	2.78006	5.89199	1.11302		>>sp|P02466|CO1A2_RAT Collagen alpha-2(I) chain OS=Rattus norvegicus GN=Col1a2 PE=1 SV=3	P02466	2	7	0	7.02541	-7.02541	0.00093492	0	0	0	1.85338	2.946	2.22604
>>sp|Q9Z1P2|ACTN1_RAT Alpha-actinin-1 OS=Rattus norvegicus GN=Actn1 PE=1 SV=1	Q9Z1P2	2	7	6.25498	0.981999	6.25498	0.00384277	2.03735	1.87857	2.33907	0	0.981999	0		>>sp|P31232|TAGL_RAT Transgelin OS=Rattus norvegicus GN=Tagln PE=1 SV=2	P31232	7	66	18.6062	48.0853	-2.58437	0.00100161	4.07469	7.51427	7.01721	14.827	17.676	15.5823
>>sp|P47875|CSRP1_RAT Cysteine and glycine-rich protein 1 OS=Rattus norvegicus GN=Csrp1 PE=1 SV=2	P47875	3	43	31.9046	12.1625	2.62318	0.0045659	9.16806	12.2107	10.5258	4.63344	1.964	5.5651		>>sp|P04642|LDHA_RAT L-lactate dehydrogenase A chain OS=Rattus norvegicus GN=Ldha PE=1 SV=1	P04642	2	10	1.16953	9.06512	-7.75105	0.00170783	0	0	1.16953	2.78006	2.946	3.33906
>>sp|P06302|PTMA_RAT Prothymosin alpha OS=Rattus norvegicus GN=Ptma PE=1 SV=2	P06302	1	30	20.4927	10.1781	2.0134	0.00467947	7.13071	7.51427	5.84767	2.78006	2.946	4.45208		>>sp|P29457|SERPH_RAT Serpin H1 OS=Rattus norvegicus GN=Serpinh1 PE=1 SV=1	P29457	2	9	0	9.00981	-9.00981	0.00239743	0	0	0	3.70675	1.964	3.33906
>>sp|Q62930|CO9_RAT Complement component C9 OS=Rattus norvegicus GN=C9 PE=1 SV=1	Q62930	1	8	6.25498	1.90869	3.27711	0.00691651	2.03735	1.87857	2.33907	0.926688	0.981999	0		>>sp|P17475|A1AT_RAT Alpha-1-antiproteinase OS=Rattus norvegicus GN=Serpina1 PE=1 SV=2	P17475	4	26	5.16484	21.2073	-4.10608	0.00304988	3.05602	0.939284	1.16953	5.56013	7.85599	7.79114
>>sp|P04906|GSTP1_RAT Glutathione S-transferase P OS=Rattus norvegicus GN=Gstp1 PE=1 SV=2	P04906	1	4	4.14617	0	4.14617	0.0072238	2.03735	0.939284	1.16953	0	0	0		>>sp|P07335|KCRB_RAT Creatine kinase B-type OS=Rattus norvegicus GN=Ckb PE=1 SV=2	P07335	1	16	1.95796	13.8645	-7.0811	0.00395876	1.01867	0.939284	0	4.63344	5.89199	3.33906
>>sp|P02091|HBB1_RAT Hemoglobin subunit beta-1 OS=Rattus norvegicus GN=Hbb PE=1 SV=3	P02091	5	40	39.3632	1.11302	35.3661	0.00770864	17.3174	15.0285	7.01721	0	0	1.11302		>>sp|Q00981|UCHL1_RAT Ubiquitin carboxyl-terminal hydrolase isozyme L1 OS=Rattus norvegicus GN=Uchl1 PE=1 SV=2	Q00981	1	4	0	3.94839	-3.94839	0.00416454	0	0	0	1.85338	0.981999	1.11302
>>sp|P43278|H10_RAT Histone H1.0 OS=Rattus norvegicus GN=H1f0 PE=2 SV=2	P43278	1	11	9.23161	1.90869	4.83663	0.00795368	4.07469	2.81785	2.33907	0.926688	0.981999	0		>>sp|P23928|CRYAB_RAT Alpha-crystallin B chain OS=Rattus norvegicus GN=Cryab PE=1 SV=1	P23928	2	9	0.939284	8.13843	-8.13843	0.00578212	0	0.939284	0	1.85338	2.946	3.33906
>>sp|P0DP29|CALM1_RAT Calmodulin-1 OS=Rattus norvegicus GN=Calm1 PE=1 SV=1	P0DP29	2	11	9.30309	1.90869	4.87408	0.0084118	2.03735	3.75714	3.5086	0.926688	0.981999	0		>>sp|P10719|ATPB_RAT ATP synthase subunit beta, mitochondrial OS=Rattus norvegicus GN=Atp5b PE=1 SV=2	P10719	2	18	0	17.6819	-17.6819	0.0058107	0	0	0	6.48681	7.85599	3.33906
>>sp|P63102|1433Z_RAT 14-3-3 protein zeta/delta OS=Rattus norvegicus GN=Ywhaz PE=1 SV=1	P63102	1	9	9.61273	0	9.61273	0.00842126	3.05602	1.87857	4.67814	0	0	0		>>sp|Q68FR9|EF1D_RAT Elongation factor 1-delta OS=Rattus norvegicus GN=Eef1d PE=1 SV=2	Q68FR9	1	5	0	5.11673	-5.11673	0.00632699	0	0	0	0.926688	1.964	2.22604
>>sp|P04797|G3P_RAT Glyceraldehyde-3-phosphate dehydrogenase OS=Rattus norvegicus GN=Gapdh PE=1 SV=3	P04797	1	8	7.98269	0	7.98269	0.0131011	3.05602	3.75714	1.16953	0	0	0		>>sp|P62703|RS4X_RAT 40S ribosomal protein S4, X isoform OS=Rattus norvegicus GN=Rps4x PE=2 SV=2	P62703	1	9	0	9.19614	-9.19614	0.00692506	0	0	0	2.78006	1.964	4.45208
>>sp|P14046|A1I3_RAT Alpha-1-inhibitor 3 OS=Rattus norvegicus GN=A1i3 PE=1 SV=1	P14046	4	29	21.8924	8.38008	2.61244	0.0192251	7.13071	6.57499	8.18674	0	3.928	4.45208		>>sp|Q6P7Q4|LGUL_RAT Lactoylglutathione lyase OS=Rattus norvegicus GN=Glo1 PE=1 SV=3	Q6P7Q4	1	4	0	4.00371	-4.00371	0.00695942	0	0	0	0.926688	1.964	1.11302
>>sp|Q62736|CALD1_RAT Non-muscle caldesmon OS=Rattus norvegicus GN=Cald1 PE=1 SV=1	Q62736	2	8	8.52258	0	8.52258	0.0210951	4.07469	0.939284	3.5086	0	0	0		>>sp|P15999|ATPA_RAT ATP synthase subunit alpha, mitochondrial OS=Rattus norvegicus GN=Atp5a1 PE=1 SV=2	P15999	1	6	0	5.91239	-5.91239	0.0104009	0	0	0	1.85338	2.946	1.11302
>>sp|Q08290|CNN1_RAT Calponin-1 OS=Rattus norvegicus GN=Cnn1 PE=1 SV=1	Q08290	1	12	8.3638	4.00371	2.08902	0.0261082	2.03735	2.81785	3.5086	0.926688	1.964	1.11302		>>sp|P18297|SPRE_RAT Sepiapterin reductase OS=Rattus norvegicus GN=Spr PE=1 SV=1	P18297	1	4	0	4.13473	-4.13473	0.0157021	0	0	0	0.926688	0.981999	2.22604
>>sp|P85125|PTRF_RAT Polymerase I and transcript release factor OS=Rattus norvegicus GN=Ptrf PE=1 SV=1	P85125	2	6	5.3157	0.981999	5.3157	0.0272843	2.03735	0.939284	2.33907	0	0.981999	0		>>sp|P20761|IGG2B_RAT Ig gamma-2B chain C region OS=Rattus norvegicus GN=Igh-1a PE=1 SV=1	P20761	1	12	1.95796	10.2335	-5.2266	0.0162303	1.01867	0.939284	0	1.85338	3.928	4.45208
>>sp|P31232|TAGL_RAT Transgelin OS=Rattus norvegicus GN=Tagln PE=1 SV=2	P31232	6	27	24.4538	4.00371	6.1078	0.0286421	4.07469	7.51427	12.8649	0.926688	1.964	1.11302		>>sp|Q64122|MYL9_RAT Myosin regulatory light polypeptide 9 OS=Rattus norvegicus GN=Myl9 PE=1 SV=2	Q64122	3	21	5.00606	16.3526	-3.26656	0.0228492	1.01867	2.81785	1.16953	4.63344	3.928	7.79114
>>sp|P04764|ENOA_RAT Alpha-enolase OS=Rattus norvegicus GN=Eno1 PE=1 SV=4	P04764	1	36	24.5674	12.0868	2.03257	0.0299372	11.2054	7.51427	5.84767	3.70675	3.928	4.45208		>>sp|Q9WUH4|FHL1_RAT Four and a half LIM domains protein 1 OS=Rattus norvegicus GN=Fhl1 PE=2 SV=1	Q9WUH4	2	15	3.83653	10.9738	-2.86035	0.0237393	1.01867	2.81785	0	3.70675	3.928	3.33906
>>sp|P15865|H14_RAT Histone H1.4 OS=Rattus norvegicus GN=Hist1h1e PE=1 SV=3	P15865	1	9	7.27366	1.85338	3.92455	0.0313975	3.05602	1.87857	2.33907	1.85338	0	0		>>sp|Q64119|MYL6_RAT Myosin light polypeptide 6 OS=Rattus norvegicus GN=Myl6 PE=1 SV=3	Q64119	1	10	1.95796	8.00741	-4.08968	0.0241453	1.01867	0.939284	0	1.85338	3.928	2.22604
>>sp|P08932|KNT2_RAT T-kininogen 2 OS=Rattus norvegicus PE=1 SV=2	P08932	1	9	7.27366	1.964	3.70349	0.037366	3.05602	1.87857	2.33907	0	1.964	0		>>sp|Q68FP1|GELS_RAT Gelsolin OS=Rattus norvegicus GN=Gsn PE=1 SV=1	Q68FP1	2	17	4.21764	13.2552	-3.14279	0.0262491	0	1.87857	2.33907	2.78006	4.91	5.5651
>>sp|P00173|CYB5_RAT Cytochrome b5 OS=Rattus norvegicus GN=Cyb5a PE=1 SV=2	P00173	1	5	4.14617	0.926688	4.14617	0.0389302	2.03735	0.939284	1.16953	0.926688	0	0		>>sp|P63102|1433Z_RAT 14-3-3 protein zeta/delta OS=Rattus norvegicus GN=Ywhaz PE=1 SV=1	P63102	3	12	3.12749	9.25145	-2.95811	0.0270788	1.01867	0.939284	1.16953	1.85338	2.946	4.45208
>>sp|Q6P9V9|TBA1B_RAT Tubulin alpha-1B chain OS=Rattus norvegicus GN=Tuba1b PE=1 SV=1	Q6P9V9	1	12	8.3638	4.13473	2.02282	0.039357	2.03735	2.81785	3.5086	0.926688	0.981999	2.22604		>>sp|Q62736|CALD1_RAT Non-muscle caldesmon OS=Rattus norvegicus GN=Cald1 PE=1 SV=1	Q62736	1	7	1.95796	4.93039	-2.51813	0.039431	1.01867	0.939284	0	1.85338	1.964	1.11302
>>sp|P41350|CAV1_RAT Caveolin-1 OS=Rattus norvegicus GN=Cav1 PE=1 SV=3	P41350	1	7	6.40585	0.981999	6.40585	0.043366	1.01867	1.87857	3.5086	0	0.981999	0		>>sp|Q8VIF7|SBP1_RAT Selenium-binding protein 1 OS=Rattus norvegicus GN=Selenbp1 PE=1 SV=1	Q8VIF7	1	5	0.939284	4.00371	-4.00371	0.042194	0	0.939284	0	0.926688	1.964	1.11302
>>sp|P02761|MUP_RAT Major urinary protein OS=Rattus norvegicus PE=1 SV=1	P02761	1	12	10.02	2.03971	4.91249	0.0456643	5.09337	3.75714	1.16953	0.926688	0	1.11302		>>sp|P82995|HS90A_RAT Heat shock protein HSP 90-alpha OS=Rattus norvegicus GN=Hsp90aa1 PE=1 SV=3	P82995	1	13	4.06678	9.19614	-2.26129	0.0465614	1.01867	1.87857	1.16953	2.78006	1.964	4.45208
>>sp|P34058|HS90B_RAT Heat shock protein HSP 90-beta OS=Rattus norvegicus GN=Hsp90ab1 PE=1 SV=4	P34058	1	11	7.98269	3.02171	2.64178	0.0498361	3.05602	3.75714	1.16953	0.926688	0.981999	1.11302		>>sp|P11517|HBB2_RAT Hemoglobin subunit beta-2 OS=Rattus norvegicus PE=1 SV=2	P11517	1	4	0.939284	3.02171	-3.02171	0.0471979	0	0.939284	0	0.926688	0.981999	1.11302
															>>sp|P97541|HSPB6_RAT Heat shock protein beta-6 OS=Rattus norvegicus GN=Hspb6 PE=1 SV=1	P97541	1	4	0.939284	3.02171	-3.02171	0.0471979	0	0.939284	0	0.926688	0.981999	1.11302
															>>sp|P45592|COF1_RAT Cofilin-1 OS=Rattus norvegicus GN=Cfl1 PE=1 SV=3	P45592	1	4	0.939284	3.02171	-3.02171	0.0471979	0	0.939284	0	0.926688	0.981999	1.11302
															>>sp|P63018|HSP7C_RAT Heat shock cognate 71 kDa protein OS=Rattus norvegicus GN=Hspa8 PE=1 SV=1	P63018	1	18	5.00606	13.3309	-2.66295	0.0476651	1.01867	2.81785	1.16953	3.70675	2.946	6.67812
